# Supplementary material for: Relationship between dietary thiamine, riboflavin, and niacin intake and hypertension subtypes: A cross-sectional study from the 1999–2023
Source: PLoS One. 2026 Apr 24;21(4):e0335834. doi: 10.1371/journal.pone.0335834 (PMC13108754; doi:10.1371/journal.pone.0335834)
Supplement: S2 Table — (XLSX) [file pone.0335834.s002.xlsx]

## Sheet: 后加全的
Thiamine	Riboflavin	Niacin	Calcium	Iron	Zinc	BPXSY1	BPXSY2	BPXSY3	BPXDI1	BPXDI2	BPXDI3	Body.Mass.Index..kg.m..2.	Coronary.heart.disease	Stroke	SMQ020	SMQ040	Energy..kcal.	Protein..gm.	Carbohydrate..gm.	Total.fat..gm.	Cholesterol..mg.	Gender	Education.Level	Family.PIR.infmpir	Diabetes	Race	cycle.year.x	Race.cat	Education.Level.cat	Family.PIR.infmpir.cut	Diabetes.cat	Body.Mass.Index..kg.m..2..cut	BPXSY.mean	BPXDI.mean	Isolated.systolic.hypertension	Isolated.diastolic.hypertension	Both.hypertension	Pulse	Pulse.pressure	B1.cut	B2.cut	Niacin.cut	SMOKE	Pulse.Pressure	Pulse.Pressure.trans	hypertension	potassium	sodium	weights
0	0	28.119	0	0	0	148	150	146	96	96	94	25.96	2	2	1	1	0	0	0	0	0	1	3	1.86	2	3	2007-2008	1	2	2	2	2	148	95.3333333333333	1	1	0	52.6666666666667	0	1	1	3	1	1	1	0	0	0	27637.1891112229
0	0	15.826	125	0.18	0.45	128	122	126	82	80	76	26.18	2	1	1	1	366	0.8	93.07	0	0	2	4	0.29	2	2	2007-2008	4	3	1	2	2	125.333333333333	79.3333333333333	1	1	1	46	1	1	1	2	1	1	1	1	9	231	10648.852696529
0	0.012	0	12	0.02	0.02	130	132	132	84	88	92	15.77	1	2	1	2	18	0.01	4.69	0	0	2	2	0.57	2	5	2007-2008	4	2	1	2	1	131.333333333333	88	1	1	1	43.3333333333333	1	1	1	1	1	1	1	1	29	5	74937.3223649955
0	0	7.872	47	2.53	0.51	134	130	136	74	78	76	31.64	2	2	1	1	860	1.57	221.91	0.47	0	2	3	1.43	2	4	2007-2008	2	2	2	2	3	133.333333333333	76	1	1	1	57.3333333333333	1	1	1	1	1	1	1	1	44	104	59720.9257489139
0	0	13.59	0	0	0	106	110	113	77	76	78	18.9	2	2	1	1	0	0	0	0	0	2	4	0	2	2	2017-2020	4	3	1	2	1	109.666666666667	77	1	1	1	32.6666666666667	1	1	1	1	1	1	1	1	0	0	39729.2
0	0	8.171	26	0.11	0.03	159	166	164	59	60	58	33.1	2	2	1	3	25	0	6.41	0	0	2	2	0.74	2	4	2017-2020	2	2	1	2	3	163	59	0	1	1	104	0	1	1	1	2	0	0	0	1	9	5786.2
0	0	7.478	0	0	0	137	124	129	69	64	66	25.9	2	2	1	3	0	0	0	0	0	2	5	2.73	2	2	2021-2023	4	3	2	2	2	130	66.3333333333333	1	1	1	63.6666666666667	1	1	1	1	2	0	0	1	0	0	27560.1
0	0	14.711	6	0	0	142	139	138	103	100	101	27.9	2	1	1	3	0	0	0	0	0	1	2	1.51	2	3	2021-2023	1	2	2	2	2	139.666666666667	101.333333333333	1	0	1	38.3333333333333	0	1	1	2	2	1	1	0	0	1	67124.7
0.003	0.007	16.686	35	0.67	0.32	138	140	146	68	77	74	27.9	2	2	1	1	250	0.42	64.78	0.1	0	1	2	2.43	2	3	2021-2023	1	2	2	2	2	141.333333333333	73	0	1	1	68.3333333333333	0	1	1	2	1	0	0	0	148	119	35898.8
0.005	0.013	37.475	45	1.46	0.48	110	110	114	56	54	58	32.76	2	1	1	1	684	0.63	131.22	0.2	0	2	4	1.61	2	4	2007-2008	2	3	2	2	3	111.333333333333	56	1	1	1	55.3333333333333	1	1	1	4	1	1	1	1	37	115	12248.8238184996
0.018	0.098	8.732	41	0.1	0.12	116	112	114	66	70	68	35.27	2	2	1	3	27	0.35	3.48	0.55	0	2	3	2.94	2	3	2005-2006	1	2	2	2	3	114	68	1	1	1	46	1	1	1	1	2	1	1	1	213	85	188771.714235924
0.021	0.076	13.53	202	0.9	0.4	100	94	98	54	64	60	40.54	2	1	1	1	477	1.77	115.61	1.9	6	2	1	0.34	2	4	2007-2008	2	1	1	2	3	97.3333333333333	59.3333333333333	1	1	1	38	1	1	1	1	1	1	1	1	245	137	41185.7654741336
0.021	0.028	13.775	100	0.15	0.04	129	124	126	90	89	91	26.2	2	2	1	1	85	0.2	21.86	0.21	0	2	1	3.08	2	4	2017-2020	2	1	3	2	2	126.333333333333	90	1	0	1	36.3333333333333	0	1	1	1	1	1	1	0	94	23	14815
0.025	0.028	3.291	11	0.64	0.39	129	129	125	67	66	65	30	1	1	1	3	238	1.26	46.27	5.72	0	1	2	2.06	1	1	2017-2020	3	2	2	1	3	127.666666666667	66	1	1	1	61.6666666666667	1	1	1	1	2	0	0	1	212	75	10104.9
0.029	0.332	12.649	107	1.84	1.41	82	92	82	56	54	52	36.66	2	2	1	3	231	8.73	7.46	20.42	0	1	5	4.38	2	3	2007-2008	1	3	3	2	3	85.3333333333333	54	1	1	1	31.3333333333333	1	1	1	1	2	1	1	1	392	135	26262.814625034
0.031	0.199	4.685	38	0.84	0.67	127	119	116	87	83	74	29.4	2	1	1	3	72	6.2	0.48	4.98	206	2	4	2.47	2	2	2021-2023	4	3	2	2	2	120.666666666667	81.3333333333333	1	1	1	39.3333333333333	1	1	1	1	2	1	1	1	66	84	76994.1
0.043	0.033	53.019	21	0.3	0.34	120	120	115	71	71	68	23.7	2	2	1	2	854	1.1	9.12	4.11	0	1	3	1.44	2	2	2017-2020	4	2	2	2	1	118.333333333333	70	1	1	1	48.3333333333333	1	1	1	4	1	1	1	1	40	107	20435.9
0.045	0.061	38.084	258	5.38	2.78	136	124	130	70	76	64	28.26	2	2	1	1	3490	41.99	842.75	3	258	2	5	1.83	2	3	2007-2008	1	3	2	2	2	130	70	1	1	1	60	1	1	1	4	1	0	0	1	357	1179	61633.2543607717
0.05	0.11	0.33	112.39	0.6	0.64	134	126	124	84	74	74	39.7	2	2	1	1	98.83	4.33	9.85	5.06	11.35	2	2	0.92	2	3	1999-2000	1	2	1	2	3	128	77.3333333333333	1	1	1	50.6666666666667	1	1	1	1	1	1	1	1	228.46	482.46	156677.409814587
0.05	0.05	1.32	50.37	1.01	0.53	102	112	102	66	74	70	35.42	2	1	1	1	371.07	7.89	51.79	14.5	1.84	2	2	2.05	2	4	1999-2000	2	2	2	2	3	105.333333333333	70	1	1	1	35.3333333333333	1	1	1	1	1	1	1	1	218.41	1760	13660.6355773588
0.05	0.277	6.054	458	0.12	0.46	104	105	100	62	59	59	20.7	2	2	1	1	200	0.87	51.64	3.99	0	2	2	2.56	2	3	2017-2020	1	2	2	2	1	103	60	1	1	1	43	1	1	1	1	1	1	1	1	415	304	152057
0.054	0.054	10.93	45	1.21	1.26	96	104	102	72	76	80	24.8	2	2	1	1	469	3.05	105.56	5.45	5	1	2	0.77	2	3	2013-2014	1	2	1	2	1	100.666666666667	76	1	1	1	24.6666666666667	1	1	1	1	1	1	1	1	212	327	9050.7
0.056	0.21	0	124	0.26	0.71	148	140	132	72	56	0	30.2	2	2	1	3	193	14.68	12.29	9.66	21	1	5	3.08	2	3	2013-2014	1	3	3	2	3	140	42.6666666666667	0	1	1	97.3333333333333	0	1	1	1	2	0	0	0	174	503	69813.3
0.056	0.308	0.471	284	2.93	3.16	110	123	117	86	80	86	41.6	2	2	1	3	1220	14.06	220.51	35.43	88	2	4	0.99	2	3	2021-2023	1	3	1	2	3	116.666666666667	84	1	1	1	32.6666666666667	1	1	1	1	2	1	1	1	491	1195	17538
0.059	0.279	9.832	54	0.74	0.87	124	120	124	66	70	70	35.38	2	2	1	3	263	2.69	41.88	10.27	2	2	2	0.03	2	3	2007-2008	1	2	1	2	3	122.666666666667	68.6666666666667	1	1	1	54	1	1	1	1	2	1	1	1	584	189	51842.4372856582
0.06	0.067	1.644	65	0.89	1.75	113	121	118	82	84	85	33.5	2	2	1	3	521	4.77	113.87	6.97	14	2	2	1.34	2	5	2017-2020	4	2	2	2	3	117.333333333333	83.6666666666667	1	1	1	33.6666666666667	1	1	1	1	2	1	1	1	109	157	15163
0.062	0.033	2.682	340	0.38	0.41	104	108	108	54	62	66	28.9	2	2	1	1	136	1.82	15.66	8.7	0	2	1	0.56	2	4	2015-2016	2	1	1	2	2	106.666666666667	60.6666666666667	1	1	1	46	1	1	1	1	1	1	1	1	332	269	12377.7
0.074	0.874	5.14	121	3.91	2.6	132	134	130	60	64	60	26.6	1	1	1	2	469	24.63	24.36	29.76	721	1	1	0.85	2	4	2013-2014	2	1	1	2	2	132	61.3333333333333	1	1	1	70.6666666666667	1	1	1	1	1	0	0	1	516	966	12726.5
0.075	0.219	3.354	58	1.03	0.61	114	112	106	52	52	62	21.39	2	2	1	1	848	2.16	169.49	0	0	1	4	1.68	2	3	2001-2002	1	3	2	2	1	110.666666666667	55.3333333333333	1	1	1	55.3333333333333	1	1	1	1	1	1	1	1	193	161	110346.566501023
0.076	0.154	8.451	68	3.54	2.33	112	121	113	78	82	80	24.3	2	2	1	1	1284	8.63	312.68	5	17	1	3	5	2	3	2017-2020	1	2	3	2	1	115.333333333333	80	1	1	1	35.3333333333333	1	1	1	1	1	1	1	1	357	763	87536.4
0.095	0.543	6.554	1011	0.67	5.46	128	125	129	86	87	86	23.8	2	2	1	1	1054	35.42	145.28	38.7	92	1	3	0.9	2	4	2017-2020	2	2	1	2	1	127.333333333333	86.3333333333333	1	1	1	41	1	1	1	1	1	1	1	1	566	1686	19599.4
0.096	0.252	30.132	229	1.03	0.99	116	116	114	80	78	84	35.44	2	2	1	3	617	4.18	114.48	17.17	52	2	4	0.77	2	3	2005-2006	1	3	1	2	3	115.333333333333	80.6666666666667	1	1	1	34.6666666666667	1	1	1	3	2	1	1	1	322	282	67049.184744924
0.098	0.108	6.44	81	3.93	1.27	128	134	122	80	78	80	34.76	2	2	1	3	1243	4.76	259.43	23.13	3	2	3	0.97	2	3	2005-2006	1	2	1	2	3	128	79.3333333333333	1	1	1	48.6666666666667	1	1	1	1	2	1	1	1	147	866	37598.0861809073
0.098	0.568	9.015	493	1.62	2.88	110	96	98	38	0	0	23.81	2	2	1	1	740	32.72	76.66	33.77	111	2	2	2.49	2	4	2009-2010	2	2	2	2	1	101.333333333333	12.6666666666667	1	1	1	88.6666666666667	1	1	1	1	1	0	0	1	451	665	45744.302374476
0.099	0.312	2.478	47	2.87	3.32	108	100	100	60	58	56	29.5	2	2	1	1	1359	20.46	177.87	27.11	65	2	2	0.07	2	4	2011-2012	2	2	1	2	2	102.666666666667	58	1	1	1	44.6666666666667	1	1	1	1	1	1	1	1	1327	1029	9720.43671263144
0.099	0.834	0.901	136	1.79	1.67	106	106	98	74	70	66	30.1	1	2	1	1	1808	10.01	362.21	35.4	84	2	4	2.34	2	3	2013-2014	1	3	2	2	3	103.333333333333	70	1	1	1	33.3333333333333	1	1	1	1	1	1	1	1	1424	772	34091.8
0.099	0.195	3.377	48	0.79	0.83	126	130	129	80	85	86	34.3	1	2	1	2	367	12.37	15.05	11.11	62	1	3	1.02	1	4	2017-2020	2	2	2	1	3	128.333333333333	83.6666666666667	1	1	1	44.6666666666667	1	1	1	1	1	1	1	1	247	270	3084.8
0.102	0.246	18.58	61	1.98	0.92	164	164	158	76	70	70	37.5	2	2	1	3	380	5.67	48.86	18.6	2	2	1	0.75	1	1	2005-2006	3	1	1	1	3	162	72	0	1	1	90	0	1	1	2	2	0	0	0	218	608	9182.62409652552
0.103	0.083	0.945	36	1.11	0.14	116	112	118	78	78	78	52.09	2	2	1	3	79	2.12	13.39	2.12	0	2	2	4.52	2	1	2001-2002	3	2	3	2	3	115.333333333333	78	1	1	1	37.3333333333333	1	1	1	1	2	1	1	1	30	261	40800.5539456514
0.104	0.096	14.235	131	3.91	6.98	126	130	128	70	78	84	29	2	2	1	3	817	22.41	140.76	20.5	32	1	4	1.84	2	3	2015-2016	1	3	2	2	2	128	77.3333333333333	1	1	1	50.6666666666667	1	1	1	1	2	1	1	1	467	1583	74977.2
0.105	0.222	28.433	114	1.62	3.32	110	112	113	47	52	48	18.2	1	2	1	3	1027	30.75	148.87	37.51	186	2	4	1.2	2	4	2017-2020	2	3	2	2	1	111.666666666667	49	1	1	1	62.6666666666667	1	1	1	3	2	0	0	1	457	1357	16179.7
0.106	0.318	11.134	191	5.72	2.54	150	152	152	68	60	60	17.4	2	2	1	1	1736	1.48	55.04	0	0	1	1	0.2	2	4	2011-2012	2	1	1	2	1	151.333333333333	62.6666666666667	0	1	1	88.6666666666667	0	1	1	1	1	0	0	0	1503	106	7376.79658428426
0.107	0.107	0	50	2.11	0.57	116	124	114	70	80	72	32	2	2	1	1	623	4.24	97.97	24.62	5	1	3	1.53	2	1	2011-2012	3	2	2	2	3	118	74	1	1	1	44	1	1	1	1	1	1	1	1	133	675	82739.8943237014
0.107	0.201	12.855	147	2.66	5.8	119	124	120	75	75	77	34.1	2	2	1	1	682	22.58	102.81	21.5	65	1	1	0.41	2	2	2021-2023	4	1	1	2	3	121	75.6666666666667	1	1	1	45.3333333333333	1	1	1	1	1	1	1	1	503	972	135238
0.114	0.229	3.455	39	0.8	0.64	124	114	116	84	86	86	31.89	2	2	1	1	435	4.61	44.98	13.52	1	2	2	1.03	2	4	2001-2002	2	2	2	2	3	118	85.3333333333333	1	1	1	32.6666666666667	1	1	1	1	1	1	1	1	531	286	76366.3682377057
0.114	0.075	4.754	132	0.74	0.29	133	122	142	72	68	73	27.7	2	2	1	3	244	2.4	26.24	14.37	3	2	3	1.76	3	4	2021-2023	2	2	2	2	2	132.333333333333	71	1	1	1	61.3333333333333	1	1	1	1	2	0	0	1	388	172	74613.1
0.115	0.21	19.377	413	1.16	1.69	114	114	112	70	68	68	29.5	2	2	1	1	616	13.46	87.57	24.63	35	2	3	0	2	5	2013-2014	4	2	1	2	2	113.333333333333	68.6666666666667	1	1	1	44.6666666666667	1	1	1	2	1	1	1	1	232	959	33159.6
0.115	0.284	3.092	222	0.81	1.18	121	127	123	74	72	65	23.2	2	2	1	1	287	36.7	13.81	4.22	118	1	3	1.73	2	4	2017-2020	2	2	2	2	1	123.666666666667	70.3333333333333	1	1	1	53.3333333333333	1	1	1	1	1	1	1	1	470	489	4584.49
0.12	0.2	7.08	26.97	1.61	1.68	100	100	100	68	68	64	29.43	2	2	1	3	328.52	22.46	16.82	18.41	83.85	2	3	0.74	2	1	1999-2000	3	2	1	2	2	100	66.6666666666667	1	1	1	33.3333333333333	1	1	1	1	2	1	1	1	220.69	951.48	6006.61786991249
0.12	0.25	2.23	145.23	1.39	1.5	142	140	132	80	84	80	31.55	2	2	1	1	227.6	9.27	30.05	8.16	8.88	2	1	0.54	2	1	1999-2000	3	1	1	2	3	138	81.3333333333333	1	1	1	56.6666666666667	1	1	1	1	1	1	1	1	378.75	847.31	19631.9148975588
0.121	0.278	25.331	67	3.5	4.87	120	118	116	76	78	78	40.8	2	2	1	2	614	30.19	89.37	16.25	81	2	4	0.15	2	3	2009-2010	1	3	1	2	3	118	77.3333333333333	1	1	1	40.6666666666667	1	1	1	3	1	1	1	1	809	622	45874.8147270197
0.125	5.235	77.93	36	1.21	0.15	115	118	118	74	76	77	36.5	2	2	1	3	259	2.43	45.21	8.02	0	1	4	3.05	1	3	2017-2020	1	3	3	1	3	117	75.6666666666667	1	1	1	41.3333333333333	1	1	4	4	2	1	1	1	148	1150	106371
0.13	0.32	17.162	26	1.73	4.1	104	116	116	72	70	74	29	2	1	1	1	726	32.91	125.1	12.07	173	2	4	0.6	1	3	2013-2014	1	3	1	1	2	112	72	1	1	1	40	1	1	1	2	1	1	1	1	410	655	41224.3
0.131	0.488	14.904	66	0.97	0.79	124	126	132	68	72	64	19.5	2	1	1	1	390	5.67	65.66	12.27	3	2	4	1.12	2	2	2015-2016	4	3	2	2	1	127.333333333333	68	1	1	1	59.3333333333333	1	1	1	2	1	1	1	1	1104	1083	13728.3
0.132	0.512	14.063	116	1.51	2.14	123	125	118	79	83	71	23.3	2	2	1	3	370	8.41	22	29.18	88	1	4	4.58	2	5	2017-2020	4	3	3	2	1	122	77.6666666666667	1	1	1	44.3333333333333	1	1	1	1	2	1	1	1	449	283	10076.3
0.133	0.557	13.274	20	1.77	1.6	92	90	96	60	60	64	26.09	2	2	1	1	205	3.95	42.38	3.19	0	2	4	2.71	2	3	2005-2006	1	3	2	2	2	92.6666666666667	61.3333333333333	1	1	1	31.3333333333333	1	1	1	1	1	1	1	1	1532	891	43401.8672337015
0.134	0.333	20.216	179	1.73	1.92	132	134	136	56	46	60	23	2	2	1	3	575	45.08	78.74	8.2	148	1	2	0.82	2	4	2013-2014	2	2	1	2	1	134	54	1	1	1	80	1	1	1	2	2	0	0	1	904	1020	45550.5
0.137	0.128	6.079	138	2.45	1.27	102	94	92	62	58	62	22.1	2	2	1	3	531	6.59	101.25	13.2	3	2	2	0.16	2	1	2003-2004	3	2	1	2	1	96	60.6666666666667	1	1	1	35.3333333333333	1	1	1	1	2	1	1	1	497	413	13228.6542394176
0.138	0.274	13.241	211	1.28	1.1	142	140	148	90	86	84	22.35	2	2	1	1	671	19.06	72.44	8.93	70	1	2	4.45	2	4	2003-2004	2	2	3	2	1	143.333333333333	86.6666666666667	0	1	1	56.6666666666667	1	1	1	1	1	1	1	0	443	179	11441.6955341164
0.138	0.1	3.941	44	2.1	1.07	124	122	118	74	78	72	32.09	2	2	1	2	525	10.81	88.16	15.18	24	2	2	1.28	2	1	2007-2008	3	2	2	2	3	121.333333333333	74.6666666666667	1	1	1	46.6666666666667	1	1	1	1	1	1	1	1	136	589	14963.6737943979
0.139	0.254	20.744	183	2.37	1.48	134	130	132	62	66	62	26.9	2	2	1	1	890	15.38	166.8	5.85	23	1	5	0.1	2	2	2015-2016	4	3	1	2	2	132	63.3333333333333	1	1	1	68.6666666666667	1	1	1	2	1	0	0	1	1337	838	5115.43
0.146	0.402	7.894	323	2.07	1.29	146	154	161	90	92	97	24.7	2	2	1	1	722	16.04	77.89	10.34	41	2	4	1.2	2	4	2017-2020	2	3	2	2	1	153.666666666667	93	1	1	0	60.6666666666667	0	1	1	1	1	0	0	0	816	547	25594.8
0.154	0.745	15.947	559	3.34	2.88	122	124	124	80	72	84	28.5	2	2	1	1	988	23.22	142.68	26.69	434	1	4	3.08	2	3	2009-2010	1	3	3	2	2	123.333333333333	78.6666666666667	1	1	1	44.6666666666667	1	1	1	2	1	1	1	1	956	615	170228.929316157
0.155	0.501	15.982	288	3.45	7.1	112	112	110	72	70	74	16.91	2	2	1	3	778	30.17	126.84	17.58	102	2	4	4.92	2	4	2009-2010	2	3	3	2	1	111.333333333333	72	1	1	1	39.3333333333333	1	1	1	2	2	1	1	1	925	674	72859.415432814
0.156	0.534	36.737	307	3.78	6.57	134	134	134	58	60	60	23.7	2	2	1	1	660	29.57	81.62	25.4	90	1	1	0.98	2	3	2015-2016	1	1	1	2	1	134	59.3333333333333	1	1	1	74.6666666666667	1	1	1	4	1	0	0	1	1072	584	5516.6
0.157	0.273	22.474	76	1.51	1.26	126	140	144	92	92	86	28.58	2	2	1	1	484	7.91	47.87	6.71	10	2	2	3.6	2	4	2003-2004	2	2	3	2	2	136.666666666667	90	1	0	1	46.6666666666667	0	1	1	3	1	1	1	0	333	128	68939.2585014835
0.157	0.143	2.064	100	1.68	0.55	132	132	130	80	80	76	29.2	2	2	1	2	367	4.69	28.6	6.63	0	2	4	0.92	2	2	2017-2020	4	3	1	2	2	131.333333333333	78.6666666666667	1	1	1	52.6666666666667	1	1	1	1	1	1	1	1	145	817	13811.2
0.158	0.199	4.182	134	1.93	2.12	140	136	128	66	70	72	25.74	2	2	1	2	572	16.64	82.64	21.12	49	1	1	0.45	2	1	2001-2002	3	1	1	2	2	134.666666666667	69.3333333333333	1	1	1	65.3333333333333	1	1	1	1	1	0	0	1	554	449	7773.34236845515
0.158	0.852	25.523	39	0.13	0.28	122	116	112	56	58	36	39.9	1	2	1	1	117	1.78	25.73	0.72	2	1	4	1.08	2	3	2013-2014	1	3	2	2	3	116.666666666667	50	1	1	1	66.6666666666667	1	1	1	3	1	0	0	1	550	29	124919
0.16	0.11	2.29	254.74	3.89	1.27	98	104	106	64	66	68	22.78	2	2	1	1	3522.06	3.98	863.48	11.7	0.25	2	4	1.14	2	3	1999-2000	1	3	2	2	1	102.666666666667	66	1	1	1	36.6666666666667	1	1	1	1	1	1	1	1	624.14	708.5	146463.12775999
0.16	0.4	4.39	20.64	3.47	4.37	98	98	98	60	64	66	34.43	2	2	1	1	396.65	26.84	52.46	8.72	74.25	2	2	0.72	2	3	1999-2000	1	2	1	2	3	98	63.3333333333333	1	1	1	34.6666666666667	1	1	1	1	1	1	1	1	752.2	403.21	75316.3499756385
0.16	0.872	4.495	462	0.55	1.36	112	106	104	64	60	64	30.9	2	2	1	3	382	24.05	57.08	7.46	34	2	3	1.58	2	4	2015-2016	2	2	2	2	3	107.333333333333	62.6666666666667	1	1	1	44.6666666666667	1	1	1	1	2	1	1	1	872	144	37969.8
0.161	0.245	2.505	68	2.11	0.45	100	100	96	72	76	72	16.73	2	2	1	1	934	5.78	173.16	26.01	2	2	2	0.28	2	3	2001-2002	1	2	1	2	1	98.6666666666667	73.3333333333333	1	1	1	25.3333333333333	1	1	1	1	1	1	1	1	113	589	65641.0778932727
0.165	0.565	7.54	58	2.57	4.2	120	136	134	52	62	54	22.6	2	2	1	3	867	40.87	115.12	29.44	226	1	1	1.79	2	4	2015-2016	2	1	2	2	1	130	56	1	1	1	74	1	1	1	1	2	0	0	1	974	729	18003
0.166	0.464	3.268	97	1.64	1.41	104	110	104	70	62	64	29.84	2	2	1	2	296	14.36	40.85	9.14	38	2	2	1.7	2	1	2001-2002	3	2	2	2	2	106	65.3333333333333	1	1	1	40.6666666666667	1	1	1	1	1	1	1	1	507	459	49767.3912463883
0.166	0.273	5.318	194	2.52	1.43	100	97	103	65	62	64	26.1	2	2	1	2	326	10.98	25.78	19.82	420	2	2	2.78	2	3	2021-2023	1	2	2	2	2	100	63.6666666666667	1	1	1	36.3333333333333	1	1	1	1	1	1	1	1	506	367	12888.5
0.167	0.668	27.164	384	3.23	3.02	106	106	104	52	56	54	21.11	2	2	1	1	1328	30.43	218.08	39.38	90	2	4	0.7	2	3	2007-2008	1	3	1	2	1	105.333333333333	54	1	1	1	51.3333333333333	1	1	1	3	1	1	1	1	612	1065	26038.3738531507
0.169	0.744	27.419	411	5.88	3.83	120	114	120	80	80	78	34.27	2	2	1	1	1933	26.19	396.56	34.46	53	2	2	0.52	2	3	2007-2008	1	2	1	2	3	118	79.3333333333333	1	1	1	38.6666666666667	1	1	1	3	1	1	1	1	604	1363	68513.4392350996
0.17	0.44	2.27	213.93	2.3	1.66	114	116	112	60	60	62	28.25	2	2	1	3	390.54	11.89	59.85	12.31	218.03	2	1	0.92	1	1	1999-2000	3	1	1	1	2	114	60.6666666666667	1	1	1	53.3333333333333	1	1	1	1	2	1	1	1	439.66	470.17	1627.05561535312
0.17	0.74	0.38	569.43	0.46	2.06	120	118	120	86	84	84	27	2	2	1	1	517.48	15.05	82.97	15.28	62.22	1	2	2.62	2	2	1999-2000	4	2	2	2	2	119.333333333333	84.6666666666667	1	1	1	34.6666666666667	1	1	1	1	1	1	1	1	697.75	279.8	139139.11676141
0.17	0.443	8.25	435	0.8	1.53	144	140	142	56	62	60	33.24	2	2	1	3	376	11.36	58.19	11.48	33	2	1	0.91	2	2	2009-2010	4	1	1	2	3	142	59.3333333333333	0	1	1	82.6666666666667	0	1	1	1	2	0	0	0	695	420	8144.04432210028
0.17	0.252	8.398	134	2.99	1.45	118	113	95	62	61	60	34.9	1	1	1	3	229	6.68	46.29	2.11	0	1	4	4.43	1	4	2017-2020	2	3	3	1	3	108.666666666667	61	1	1	1	47.6666666666667	1	1	1	1	2	1	1	1	1055	1603	14205.3
0.171	0.326	21.411	73	2.15	3.16	156	156	152	64	58	62	22.39	2	2	1	1	643	35.18	90.59	15.67	176	1	1	1.37	2	3	2009-2010	1	1	2	2	1	154.666666666667	61.3333333333333	0	1	1	93.3333333333333	0	1	1	3	1	0	0	0	590	831	18543.8923071264
0.172	0.228	3.52	60	2.93	0.97	112	116	118	60	62	58	30.03	2	2	1	1	318	9.59	61.57	5.88	16	2	2	0.17	2	4	2001-2002	2	2	1	2	3	115.333333333333	60	1	1	1	55.3333333333333	1	1	1	1	1	1	1	1	785	967	37188.837929332
0.173	0.235	2.35	114	3.3	2.46	100	96	98	74	74	72	26.23	2	2	1	3	488	9.39	54.45	9.88	31	1	4	4.22	2	3	2005-2006	1	3	3	2	2	98	73.3333333333333	1	1	1	24.6666666666667	1	1	1	1	2	1	1	1	664	2120	62422.136191846
0.173	0.318	18.371	228	2.74	2.64	112	112	104	62	74	62	26.6	2	2	1	1	214	17.22	20.28	6.89	37	1	2	0.21	2	3	2015-2016	1	2	1	2	2	109.333333333333	66	1	1	1	43.3333333333333	1	1	1	2	1	1	1	1	340	641	19354
0.174	0.433	10.879	61	3.58	1.52	124	118	114	56	60	64	26.5	2	2	1	3	847	20.98	35.23	35.42	70	1	2	1.07	3	2	2015-2016	4	2	2	2	2	118.666666666667	60	1	1	1	58.6666666666667	1	1	1	1	2	1	1	1	1156	2554	16177.1
0.177	0.56	19.008	287	1.94	2.18	106	106	104	64	58	54	30	2	2	1	3	676	24.72	100.03	21.26	105	2	5	4.1	2	5	2013-2014	4	3	3	2	3	105.333333333333	58.6666666666667	1	1	1	46.6666666666667	1	1	1	2	2	1	1	1	662	1051	29525.3
0.179	0.627	6.369	243	1.29	2.23	106	110	114	72	70	72	25.13	2	2	1	3	677	37.47	81.68	22.41	155	2	4	5	2	3	2009-2010	1	3	3	2	2	110	71.3333333333333	1	1	1	38.6666666666667	1	1	1	1	2	1	1	1	1077	847	79516.9556884447
0.179	0.416	11.41	357	8.06	12.51	165	178	181	90	80	95	30	2	2	1	3	974	47.87	93.36	45.52	148	2	3	0.7	2	3	2017-2020	1	2	1	2	3	174.666666666667	88.3333333333333	0	1	1	86.3333333333333	0	1	1	1	2	0	0	0	959	1208	25135.9
0.18	1.04	0.95	191.92	5.35	3.01	136	128	134	84	88	80	27.91	2	2	1	3	693.97	25.71	104.01	21.5	782.29	1	1	1.26	2	1	1999-2000	3	1	2	2	2	132.666666666667	84	1	1	1	48.6666666666667	1	1	1	1	2	1	1	1	800.95	928.68	11458.7903671614
0.181	0.377	17.545	391	2.42	2.6	105	105	102	66	65	66	22.9	2	2	1	1	564	12.82	59.86	31.63	32	2	2	1.88	2	3	2017-2020	1	2	2	2	1	104	65.6666666666667	1	1	1	38.3333333333333	1	1	1	2	1	1	1	1	566	953	41381
0.183	0.516	8.839	400	5.64	6.3	123	124	131	70	76	86	30	2	2	1	2	1500	52.37	185.76	61.36	211	1	3	0.95	2	4	2017-2020	2	2	1	2	3	126	77.3333333333333	1	1	1	48.6666666666667	1	1	1	1	1	1	1	1	1053	3199	25125.5
0.188	0.089	5.484	139	0.82	0.85	110	102	104	76	70	70	39.6	2	2	1	1	314	5.22	66.85	2.01	14	2	3	0.2	2	3	2005-2006	1	2	1	2	3	105.333333333333	72	1	1	1	33.3333333333333	1	1	1	1	1	1	1	1	445	397	39534.0233826955
0.188	0.11	10.658	224	1.81	1.02	119	125	121	90	80	79	30	2	2	1	3	232	9.92	30.24	8	27	2	3	0	2	5	2021-2023	4	2	1	2	3	121.666666666667	83	1	1	1	38.6666666666667	1	1	1	1	2	1	1	1	364	685	49364.8
0.189	0.439	35.344	1268	0	1.38	126	119	124	76	79	76	35.7	2	2	1	1	160	10.73	15.72	6.09	26	1	2	0.87	2	3	2017-2020	1	2	1	2	3	123	77	1	1	1	46	1	1	1	4	1	1	1	1	509	298	44800.1
0.19	0.766	4.186	64	2.94	1.36	178	178	180	88	86	88	26.96	2	2	1	1	396	10.45	32.18	31.3	5	1	1	1.12	2	2	2001-2002	4	1	2	2	2	178.666666666667	87.3333333333333	0	1	1	91.3333333333333	0	1	1	1	1	0	0	0	1516	474	16639.7631638778
0.191	0.336	34.61	92	3.09	3.27	100	96	104	70	66	64	35.4	2	2	1	1	578	12.99	57.66	37.63	0	2	3	1.33	2	1	2011-2012	3	2	2	2	3	100	66.6666666666667	1	1	1	33.3333333333333	1	1	1	4	1	1	1	1	850	327	53534.5677483338
0.191	0.283	12.471	78	3.94	7.24	100	96	106	64	70	58	20.2	2	2	1	1	761	27.19	124.1	18.82	78	2	3	0.54	2	4	2015-2016	2	2	1	2	1	100.666666666667	64	1	1	1	36.6666666666667	1	1	1	1	1	1	1	1	796	727	13213.2
0.195	0.944	23.241	245	0.65	0.73	134	128	118	84	84	78	27.36	2	2	1	3	1343	16.24	119.38	2.99	9	1	2	4.74	2	2	2009-2010	4	2	3	2	2	126.666666666667	82	1	1	1	44.6666666666667	1	1	1	3	2	1	1	1	943	184	15732.9964088437
0.198	0.468	13.575	911	3.36	7.45	115	110	111	75	74	77	31.1	2	2	1	3	652	39.72	17.79	46.33	127	2	3	0.13	2	3	2021-2023	1	2	1	2	3	112	75.3333333333333	1	1	1	36.6666666666667	1	1	1	1	2	1	1	1	523	1763	118733
0.2	0.31	4.69	222.9	3.44	1.89	136	136	132	82	78	78	25.13	2	2	1	1	1221.64	11.09	226.46	33.58	6.66	1	3	5	2	3	1999-2000	1	2	3	2	2	134.666666666667	79.3333333333333	1	1	1	55.3333333333333	1	1	1	1	1	1	1	1	1386.66	1405.25	150573.051560376
0.201	1.982	9.882	594	4.6	5.19	160	158	160	94	88	92	32.6	2	2	1	1	1758	21.92	233.29	86.63	3	2	2	0.91	2	4	2009-2010	2	2	1	2	3	159.333333333333	91.3333333333333	1	1	0	68	0	1	3	1	1	0	0	0	477	1887	12709.8
0.201	0.639	14.291	629	5.44	14.53	139	135	148	96	98	98	36.6	2	2	1	2	1721	57.68	250.15	57.69	202	1	2	1.35	1	5	2021-2023	4	2	2	1	3	140.666666666667	97.3333333333333	1	1	0	43.3333333333333	0	1	1	1	1	1	1	0	1123	2079	37450
0.203	0.344	8.314	197	1.22	1.75	130	130	134	66	72	72	48.4	2	2	1	3	347	9.87	38.99	17.28	12	2	4	3.56	2	3	2015-2016	1	3	3	2	3	131.333333333333	70	1	1	1	61.3333333333333	1	1	1	1	2	0	0	1	294	622	218843
0.204	0.246	21.545	130	3.84	3.4	132	126	132	82	78	82	26.87	2	2	1	2	871	14.64	103.6	46.63	21	1	3	0.67	2	4	2003-2004	2	2	1	2	2	130	80.6666666666667	1	1	1	49.3333333333333	1	1	1	3	1	1	1	1	747	1929	39129.2785560713
0.204	0.227	19.635	41	2.62	4	128	134	130	56	44	52	21.3	2	2	1	1	456	21.12	56.54	9.81	55	1	3	0.1	2	4	2013-2014	2	2	1	2	1	130.666666666667	50.6666666666667	1	1	1	80	1	1	1	2	1	0	0	1	453	648	12047
0.204	0.19	48.603	64	4.21	5.82	135	134	138	89	88	90	42.9	2	2	1	2	706	22.07	102.5	23.88	53	1	2	1.91	2	3	2017-2020	1	2	2	2	3	135.666666666667	89	1	1	1	46.6666666666667	1	1	1	4	1	1	1	1	429	1421	18832.7
0.205	0.652	5.97	482	1.03	1.99	114	114	114	76	68	74	37.9	2	2	1	3	1014	24.29	179.52	23.56	31	2	2	4.22	1	2	2015-2016	4	2	3	1	3	114	72.6666666666667	1	1	1	41.3333333333333	1	1	1	1	2	1	1	1	1050	425	12529.4
0.207	0.432	6.391	80	1.98	2.12	136	136	128	48	46	44	22.22	1	2	1	1	404	16.37	22.89	10.05	44	1	3	5	1	5	2001-2002	4	2	3	1	1	133.333333333333	46	1	1	1	87.3333333333333	1	1	1	1	1	0	0	1	455	250	41295.9126801994
0.207	0.771	9.906	189	4.27	4.56	124	120	122	56	68	60	27.31	1	2	1	1	906	43.03	92.75	23.88	468	1	1	0.73	2	1	2007-2008	3	1	1	2	2	122	61.3333333333333	1	1	1	60.6666666666667	1	1	1	1	1	0	0	1	774	827	8245.40525587368
0.209	0.269	17.771	47	2.4	4.15	110	110	110	52	50	54	24.1	2	2	1	1	640	18.61	78.6	29.09	102	1	3	1.57	2	3	2009-2010	1	2	2	2	1	110	52	1	1	1	58	1	1	1	2	1	1	1	1	794	783	10776.4045559003
0.209	1.105	6.781	272	4.57	2.55	90	88	87	50	52	48	18.7	2	2	1	3	885	14.75	97.09	40.76	0	2	5	5	2	3	2017-2020	1	3	3	2	1	88.3333333333333	50	1	1	1	38.3333333333333	1	1	1	1	2	1	1	1	1636	1007	170502
0.21	0.36	2.22	143.51	2.17	1.16	140	140	130	70	72	70	21.31	1	2	1	3	494.84	8.53	88.84	13.25	37.15	2	2	5	2	3	1999-2000	1	2	3	2	1	136.666666666667	70.6666666666667	1	1	1	66	1	1	1	1	2	0	0	1	465.12	684.28	26793.6881774757
0.211	0.342	6.998	55	3.76	7.17	192	187	181	81	76	78	21.8	2	1	1	1	715	38.35	45.22	42.25	150	1	2	1.1	2	4	2017-2020	2	2	2	2	1	186.666666666667	78.3333333333333	0	1	1	108.333333333333	0	1	1	1	1	0	0	0	1105	1150	8145.71
0.216	0.285	0.169	176	1.78	0.41	126	126	124	64	56	54	29.3	2	1	1	3	188	5.14	29.13	5.47	3	2	4	0.55	2	3	2011-2012	1	3	1	2	2	125.333333333333	58	1	1	1	67.3333333333333	1	1	1	1	2	0	0	1	124	948	15767.1328489401
0.216	0.832	10.819	568	4.07	3.77	128	127	120	69	69	67	36.1	2	2	1	3	818	43.83	50.63	49.51	370	2	3	0.67	2	4	2017-2020	2	2	1	2	3	125	68.3333333333333	1	1	1	56.6666666666667	1	1	1	1	2	1	1	1	1137	1455	4501.08
0.216	0.406	11.748	49	1.52	1.52	103	105	106	75	75	72	23	2	2	1	1	694	37.65	65.74	31.34	97	2	4	2.72	2	3	2017-2020	1	3	2	2	1	104.666666666667	74	1	1	1	30.6666666666667	1	1	1	1	1	1	1	1	869	1614	17288.5
0.217	0.291	6.618	450	1.34	0.47	118	114	118	70	68	68	34	2	2	1	1	210	4.14	28.19	9.65	20	2	5	1	2	5	2013-2014	4	3	2	2	3	116.666666666667	68.6666666666667	1	1	1	48	1	1	1	1	1	1	1	1	328	307	22542.6
0.217	0.706	20.636	484	3.94	5.13	124	123	130	77	75	75	37.3	2	2	1	2	677	63.04	11.2	41.65	475	1	3	0.27	1	4	2017-2020	2	2	1	1	3	125.666666666667	75.6666666666667	1	1	1	50	1	1	1	2	1	1	1	1	858	1546	4006.29
0.219	0.345	17.084	1019	1.61	1.67	121	124	126	78	80	80	35.3	2	2	1	1	238	37	12.31	4.5	111	1	5	3.14	2	5	2017-2020	4	3	3	2	3	123.666666666667	79.3333333333333	1	1	1	44.3333333333333	1	1	1	2	1	1	1	1	1036	620	15249.6
0.22	0.2	1.64	132.95	2.28	0.98	116	116	124	70	72	78	25.62	2	2	1	3	697.24	6.01	47.05	24.64	7.81	1	4	4.25	2	4	1999-2000	2	3	3	2	2	118.666666666667	73.3333333333333	1	1	1	45.3333333333333	1	1	1	1	2	1	1	1	858.61	569.36	13748.9740745116
0.22	0.72	24.805	98	5.99	11.69	134	140	132	72	76	64	22.92	2	2	1	1	1203	52.98	87.71	27.82	136	1	2	1.34	2	4	2003-2004	2	2	2	2	1	135.333333333333	70.6666666666667	1	1	1	64.6666666666667	1	1	1	3	1	0	0	1	1174	654	54556.3821075077
0.221	0.338	19.078	333	4.29	4.9	122	118	124	58	56	60	31.46	2	2	1	1	1081	23.96	174.58	34.29	69	2	1	0.77	2	1	2009-2010	3	1	1	2	3	121.333333333333	58	1	1	1	63.3333333333333	1	1	1	2	1	0	0	1	1532	1187	47532.0500740417
0.221	0.224	11.558	83	1.54	0.68	123	124	130	90	90	89	38.6	2	2	1	3	249	5.89	41.62	6.52	40	2	2	1.51	1	4	2021-2023	2	2	2	1	3	125.666666666667	89.6666666666667	1	1	1	36	1	1	1	1	2	1	1	1	275	426	9379.2
0.223	0.353	6.308	97	3.31	1.59	132	122	134	70	64	70	24.1	1	2	1	3	859	20.85	113.32	37.7	71	2	1	2.24	2	3	2003-2004	1	1	2	2	1	129.333333333333	68	1	1	1	61.3333333333333	1	1	1	1	2	0	0	1	840	1096	33274.5247303344
0.224	0.257	14.221	241	3.96	3.07	122	120	122	80	84	82	24.6	2	2	1	1	1084	25.55	193.37	25.24	119	2	2	1.05	3	2	2015-2016	4	2	2	2	1	121.333333333333	82	1	1	1	39.3333333333333	1	1	1	1	1	1	1	1	536	1401	12284.8
0.225	0.138	3.54	33	1.67	2.7	101	124	103	75	108	70	16.8	2	2	1	1	1055	9.11	235.38	12.46	45	2	3	2.61	2	3	2021-2023	1	2	2	2	1	109.333333333333	84.3333333333333	1	1	1	25	1	1	1	1	1	1	1	1	192	480	50184.5
0.226	0.422	4.395	254	3.19	2.99	126	132	118	72	70	68	36	2	2	1	3	888	19.38	100.47	20.71	41	2	4	3.2	3	3	2003-2004	1	3	3	2	3	125.333333333333	70	1	1	1	55.3333333333333	1	1	1	1	2	1	1	1	839	672	33540.6182179672
0.226	0.261	27.498	234	7.68	2.83	110	102	104	62	64	64	61.01	2	1	1	1	2058	26.72	464.13	19.27	51	2	1	0.66	2	4	2009-2010	2	1	1	2	3	105.333333333333	63.3333333333333	1	1	1	42	1	1	1	3	1	1	1	1	359	923	18501.5680913698
0.227	0.691	17.783	475	3.13	6.9	99	103	100	62	62	62	20.4	2	2	1	1	771	31.14	80.1	36.47	109	2	3	0.63	2	3	2017-2020	1	2	1	2	1	100.666666666667	62	1	1	1	38.6666666666667	1	1	1	2	1	1	1	1	953	886	19866
0.23	0.18	3.39	106.24	2.79	1.87	110	116	112	76	78	72	28.99	2	2	1	1	307.94	11.96	44.87	9.46	20.66	2	4	0.97	2	1	1999-2000	3	3	1	2	2	112.666666666667	75.3333333333333	1	1	1	37.3333333333333	1	1	1	1	1	1	1	1	443.76	517.93	9979.79348455791
0.23	0.456	24.797	32	1.1	0.99	104	100	100	64	62	64	27.2	2	2	1	3	186	14.84	20.95	4.72	54	2	3	0.86	2	2	2011-2012	4	2	1	2	2	101.333333333333	63.3333333333333	1	1	1	38	1	1	1	3	2	1	1	1	362	844	18318.0961570338
0.231	0.678	4.261	248	1.89	2.04	174	170	160	104	104	110	19.7	2	2	1	3	621	12.59	78.93	19.04	62	1	2	1.81	1	4	2005-2006	2	2	2	1	1	168	106	1	1	0	62	0	1	1	1	2	0	0	0	809	235	6114.05265279252
0.232	0.474	2.602	302	2.39	2.3	118	116	112	50	42	38	24.23	2	2	1	2	2138	40.27	360.69	63.86	60	1	1	1.13	2	1	2001-2002	3	1	2	2	1	115.333333333333	43.3333333333333	1	1	1	72	1	1	1	1	1	0	0	1	663	1184	9326.86351378937
0.233	0.862	13.889	2012	1.87	6.67	96	98	94	78	78	72	34	2	2	1	1	2405	50.21	40.88	46.32	143	2	4	0.3	2	4	2011-2012	2	3	1	2	3	96	76	1	1	1	20	1	1	1	1	1	1	1	1	525	1863	14976.3071993925
0.233	0.122	5.192	349	5.11	2.39	107	112	108	67	73	63	25.8	2	2	1	3	434	16.86	91.74	3.25	24	1	4	2.85	2	3	2021-2023	1	3	2	2	2	109	67.6666666666667	1	1	1	41.3333333333333	1	1	1	1	2	1	1	1	1055	1544	234425
0.235	0.971	20.371	309	2.08	2.03	150	132	143	97	96	95	43.7	2	2	1	1	548	11.8	66.53	27.58	62	2	3	3.31	2	4	2021-2023	2	2	3	2	3	141.666666666667	96	1	1	0	45.6666666666667	0	1	1	2	1	1	1	0	931	429	63877.5
0.236	1.068	11.265	1087	2.09	4.94	144	140	134	80	84	82	33.6	2	2	1	3	1963	27.57	217.58	93.45	148	2	2	0.84	1	3	2013-2014	1	2	1	1	3	139.333333333333	82	1	1	1	57.3333333333333	1	1	1	1	2	1	1	1	1267	3567	23577.1
0.238	0.804	44.235	143	10.67	16.89	110	114	112	62	64	60	24.75	2	2	1	2	1227	59.77	139.8	29.4	136	1	1	0.91	2	1	2009-2010	3	1	1	2	1	112	62	1	1	1	50	1	1	1	4	1	1	1	1	1885	2535	14569.5167581085
0.239	0.405	26.332	102	1.85	1.41	116	94	100	66	56	64	22.75	2	2	1	3	934	31.44	55.52	7.09	77	1	5	1.23	2	4	2007-2008	2	3	2	2	1	103.333333333333	62	1	1	1	41.3333333333333	1	1	1	3	2	1	1	1	845	733	5198.43524465041
0.239	0.988	29.359	272	3.48	7.76	111	110	106	71	77	70	38.8	2	2	1	3	494	31.22	18.21	33.17	119	2	4	0.88	2	3	2021-2023	1	3	1	2	3	109	72.6666666666667	1	1	1	36.3333333333333	1	1	1	3	2	1	1	1	855	725	21495.5
0.241	0.247	7.204	120	4.21	2.13	154	152	156	90	88	88	18.2	2	2	1	3	735	36.69	76.48	32.31	136	1	4	1.43	2	4	2015-2016	2	3	2	2	1	154	88.6666666666667	0	1	1	65.3333333333333	0	1	1	1	2	0	0	0	573	1745	20552.9
0.242	2.355	4.078	135	3.24	3.03	106	114	104	58	70	74	22.33	2	2	1	1	774	20.47	89.25	53.61	38	2	4	4.92	2	3	2001-2002	1	3	3	2	1	108	67.3333333333333	1	1	1	40.6666666666667	1	1	3	1	1	1	1	1	2275	712	36949.4436540505
0.242	0.479	39.602	348	3.28	2.02	98	106	98	64	64	64	36.3	2	2	1	1	1155	17.07	261.64	7.85	35	2	1	0.83	2	3	2011-2012	1	1	1	2	3	100.666666666667	64	1	1	1	36.6666666666667	1	1	1	4	1	1	1	1	2213	995	167830.510717299
0.242	0.966	6.346	172	2.22	1.71	191	178	185	98	94	95	27.8	2	2	1	3	259	12.03	29.07	10.81	206	1	4	1.44	2	5	2021-2023	4	3	2	2	2	184.666666666667	95.6666666666667	1	1	0	89	0	1	1	1	2	0	0	0	862	417	22760.6
0.243	0.716	7.649	244	3.79	3.7	114	110	108	72	66	70	32.47	2	2	1	3	1561	34.8	171.27	86.94	270	2	5	3.21	2	4	2001-2002	2	3	3	2	3	110.666666666667	69.3333333333333	1	1	1	41.3333333333333	1	1	1	1	2	1	1	1	950	1776	11726.9958644362
0.243	1.098	6.025	173	1.04	0.61	130	134	131	90	90	87	29.3	2	2	1	1	2893	19.87	153.36	0	0	1	3	0.9	2	4	2017-2020	2	2	1	2	2	131.666666666667	89	1	1	1	42.6666666666667	1	1	1	1	1	1	1	1	1175	177	13439
0.244	0.425	19.65	116	3.24	1.75	110	108	118	66	66	58	23.56	2	2	1	1	386	12.65	37.14	9.78	77	2	2	0.71	2	4	2007-2008	2	2	1	2	1	112	63.3333333333333	1	1	1	48.6666666666667	1	1	1	2	1	1	1	1	455	532	23074.7453321377
0.244	0.166	5.262	182	2.63	2.7	149	139	137	81	80	84	23.6	2	2	1	2	537	13.4	92.94	11.52	29	1	4	0.98	2	4	2017-2020	2	3	1	2	1	141.666666666667	81.6666666666667	0	1	1	60	1	1	1	1	1	0	0	0	721	675	11043.4
0.244	0.185	10.603	47	2.94	0.9	137	134	126	92	89	87	34.7	2	2	1	1	530	5.9	76.4	25.69	0	2	4	0.73	2	4	2017-2020	2	3	1	2	3	132.333333333333	89.3333333333333	1	1	1	43	1	1	1	1	1	1	1	1	891	419	4642.34
0.244	0.622	9.585	135	6.56	15.36	146	154	156	79	80	65	44.1	2	2	1	2	1684	60.54	305.42	27.94	181	1	4	1.44	2	4	2017-2020	2	3	2	2	3	152	74.6666666666667	0	1	1	77.3333333333333	0	1	1	1	1	0	0	0	1053	1163	7636.91
0.244	0.432	23.463	250	3.24	1.45	105	114	113	66	65	70	21.8	2	2	1	3	1147	10.77	25.47	111.63	76	2	4	2.19	2	3	2021-2023	1	3	2	2	1	110.666666666667	67	1	1	1	43.6666666666667	1	1	1	3	2	1	1	1	663	2551	33523.6
0.245	1.257	11.276	157	0.64	1.36	154	138	142	62	66	68	19.9	2	2	1	1	397	5.47	67.15	12.45	6	1	2	0.84	2	4	2011-2012	2	2	1	2	1	144.666666666667	65.3333333333333	0	1	1	79.3333333333333	0	1	1	1	1	0	0	0	1238	250	4570.60202129665
0.247	0.742	23.726	153	2.29	2.38	158	154	138	70	66	74	26.7	2	2	1	3	731	21.21	80.72	38.23	99	1	3	1.2	1	3	2003-2004	1	2	2	1	2	150	70	0	1	1	80	0	1	1	3	2	0	0	0	794	1163	10160.3991462196
0.249	0.59	14.55	270	4.64	3.7	130	130	128	80	84	78	30.27	2	2	1	1	1083	20.3	146.68	50.25	43	2	3	0.83	2	2	2003-2004	4	2	1	2	3	129.333333333333	80.6666666666667	1	1	1	48.6666666666667	1	1	1	1	1	1	1	1	860	483	69832.6541991591
0.249	0.355	5.328	285	4.07	3.98	140	132	134	64	64	64	25.7	2	2	1	3	708	57.99	80.81	16.9	249	1	1	2.97	2	1	2015-2016	3	1	2	2	2	135.333333333333	64	1	1	1	71.3333333333333	1	1	1	1	2	0	0	1	1259	1006	17624.4
0.249	0.299	45.915	167	2.02	2.24	130	125	120	82	89	81	27.2	2	2	1	1	1046	44.88	72.48	13.29	129	1	4	1.98	2	1	2017-2020	3	3	2	2	2	125	84	1	1	1	41	1	1	1	4	1	1	1	1	854	1087	21864.9
0.25	0.33	7.22	314.71	3.01	2.21	116	114	122	76	76	76	31.21	2	2	1	1	1474.49	24.02	145.39	73.4	64.58	2	3	2.44	2	4	1999-2000	2	2	2	2	3	117.333333333333	76	1	1	1	41.3333333333333	1	1	1	1	1	1	1	1	856.53	1974.99	27746.8298168219
0.25	0.474	18.311	397	7.58	11.01	128	126	128	74	74	76	33.7	2	2	1	1	3224	34.93	635.02	70.35	89	1	2	0.35	2	2	2013-2014	4	2	1	2	3	127.333333333333	74.6666666666667	1	1	1	52.6666666666667	1	1	1	2	1	1	1	1	1166	1596	35664.8
0.25	0.349	7.023	342	2.03	0.74	124	128	122	76	76	80	27.9	2	2	1	3	530	5.7	126.19	5.63	1	1	1	1.28	2	1	2015-2016	3	1	2	2	2	124.666666666667	77.3333333333333	1	1	1	47.3333333333333	1	1	1	1	2	1	1	1	1350	237	3595.32
0.251	0.608	10.384	262	1.58	0.61	106	104	112	72	74	70	34.6	2	2	1	3	547	3.29	115.65	8.5	17	2	4	2.44	2	3	2017-2020	1	3	2	2	3	107.333333333333	72	1	1	1	35.3333333333333	1	1	1	1	2	1	1	1	775	322	72485.4
0.252	0.756	10.026	166	2.4	1.75	96	102	98	66	70	68	25.05	2	2	1	1	1500	5.04	239.1	0	0	1	3	1.68	2	3	2001-2002	1	2	2	2	2	98.6666666666667	68	1	1	1	30.6666666666667	1	1	1	1	1	1	1	1	474	294	206323.694346695
0.253	0.778	8.343	256	3.41	2.23	108	112	104	84	86	78	26.28	2	1	1	3	770	11.29	63.97	39.55	16	2	4	1.99	2	3	2007-2008	1	3	2	2	2	108	82.6666666666667	1	1	1	25.3333333333333	1	1	1	1	2	1	1	1	1457	3069	47484.571804146
0.254	0.736	7.488	660	3.52	3.86	122	122	120	70	66	74	29.28	2	2	1	1	1187	25.88	154.25	53.65	111	2	3	1.18	2	3	2007-2008	1	2	2	2	2	121.333333333333	70	1	1	1	51.3333333333333	1	1	1	1	1	1	1	1	1078	1078	15896.5716301715
0.254	1.167	11.121	228	0.53	1.21	131	135	127	79	74	72	19.7	2	2	1	1	417	10.03	70.14	11.05	21	2	2	1.23	2	3	2017-2020	1	2	2	2	1	131	75	1	1	1	56	1	1	1	1	1	1	1	1	1005	717	16177.7
0.255	0.039	0.507	132	5.62	1.76	110	108	112	78	82	84	18.08	2	2	1	1	1734	1.42	436.22	0.34	0	2	2	0.43	2	5	2001-2002	4	2	1	2	1	110	81.3333333333333	1	1	1	28.6666666666667	1	1	1	1	1	1	1	1	200	3374	61946.2670804813
0.257	0.677	9.268	79	1.64	2.56	115	116	115	64	68	66	26.1	2	2	1	3	467	11.93	73.03	14.89	36	2	4	1.72	2	3	2021-2023	1	3	2	2	2	115.333333333333	66	1	1	1	49.3333333333333	1	1	1	1	2	1	1	1	1115	681	25532.9
0.258	0.698	48.118	798	3.05	6.77	121	124	130	82	83	85	35	2	2	1	1	1312	44.42	122.03	75.62	80	1	3	1.09	2	3	2021-2023	1	2	2	2	3	125	83.3333333333333	1	1	1	41.6666666666667	1	1	1	4	1	1	1	1	899	1214	193307
0.259	0.549	12.071	347	4.43	1.91	114	114	116	64	62	62	41.3	2	2	1	3	733	16.4	123.51	19.66	362	2	3	1.02	2	1	2013-2014	3	2	2	2	3	114.666666666667	62.6666666666667	1	1	1	52	1	1	1	1	2	1	1	1	200	887	40571.6
0.26	0.63	22.23	221.35	4.33	3.23	144	144	144	88	92	86	24.3	2	2	1	1	763.06	60.43	70.29	26.01	453.31	1	1	1.28	2	1	1999-2000	3	1	2	2	1	144	88.6666666666667	0	1	1	55.3333333333333	1	1	1	3	1	1	1	0	763.16	963.97	24086.241586958
0.26	0.28	3.04	90.47	2.44	1.93	126	118	122	78	88	86	42.35	2	1	1	2	315.98	11.53	23.41	19.1	36.33	1	3	0.96	2	5	1999-2000	4	2	1	2	3	122	84	1	1	1	38	1	1	1	1	1	1	1	1	163.03	918.35	76746.7502543241
0.26	0.47	2.11	144.04	2.41	1.84	154	152	144	60	60	60	25.23	2	2	1	3	461.31	12.71	58.7	20.99	160.83	2	2	1.49	2	3	1999-2000	1	2	2	2	2	150	60	0	1	1	90	0	1	1	1	2	0	0	0	872.03	438.08	34326.0196209213
0.26	0.209	3.419	149	3.84	3.3	114	116	118	92	90	86	21.27	2	2	1	1	1164	18.02	249.31	12.89	34	1	3	0.06	2	3	2001-2002	1	2	1	2	1	116	89.3333333333333	1	1	1	26.6666666666667	1	1	1	1	1	1	1	1	383	603	23615.6289941193
0.26	0.402	25.916	274	5.44	3.04	134	128	134	82	80	82	30.65	2	2	1	1	1300	21.1	235.86	32.88	157	1	1	0.86	2	3	2007-2008	1	1	1	2	3	132	81.3333333333333	1	1	1	50.6666666666667	1	1	1	3	1	1	1	1	815	2092	91222.9829246717
0.26	0.371	4.659	175	4.22	5.93	102	104	96	64	62	64	26.75	2	2	1	1	595	41.28	43.52	27.84	112	1	1	0	1	1	2009-2010	3	1	1	1	2	100.666666666667	63.3333333333333	1	1	1	37.3333333333333	1	1	1	1	1	1	1	1	1030	1119	15609.2234766102
0.261	0.36	18.986	88	2.77	1.58	152	136	140	92	94	90	29.53	2	2	1	1	718	27.64	121.47	14.58	64	2	3	0.25	2	3	2007-2008	1	2	1	2	2	142.666666666667	92	1	1	0	50.6666666666667	0	1	1	2	1	1	1	0	838	675	42278.9629614919
0.261	1.393	12.853	150	0.19	0.73	124	132	134	56	54	66	20.65	2	2	1	1	34	2.93	1.22	1.19	3	2	2	0.73	2	3	2007-2008	1	2	1	2	1	130	58.6666666666667	1	1	1	71.3333333333333	1	1	2	1	1	0	0	1	904	161	23731.6129505476
0.262	1.343	6.456	364	4.28	4.46	110	110	112	59	66	65	35.5	2	2	1	1	1429	31.97	235.27	41.63	736	2	3	1.92	2	3	2021-2023	1	2	2	2	3	110.666666666667	63.3333333333333	1	1	1	47.3333333333333	1	1	2	1	1	1	1	1	1287	1044	58489
0.263	0.357	30.524	119	3.58	2.6	112	114	110	72	70	68	41	2	2	1	1	1485	27.75	221.68	55.78	86	1	2	1.54	2	4	2009-2010	2	2	2	2	3	112	70	1	1	1	42	1	1	1	3	1	1	1	1	538	1387	21196.0385713236
0.264	0.5	8.332	42	5.36	7.61	110	102	104	60	70	60	29.24	2	2	1	1	373	46.86	13.17	13.28	132	2	2	0.74	2	2	2001-2002	4	2	1	2	2	105.333333333333	63.3333333333333	1	1	1	42	1	1	1	1	1	1	1	1	891	565	151811.340998974
0.265	0.776	10.809	219	3.41	5.43	142	138	140	74	74	76	17.65	2	2	1	1	1167	26.99	106.79	20.37	76	1	1	1.4	2	4	2001-2002	2	1	2	2	1	140	74.6666666666667	0	1	1	65.3333333333333	0	1	1	1	1	0	0	0	801	620	8166.89043924355
0.266	0.477	17.377	231	3.08	1.93	132	130	128	66	60	58	22.2	2	1	1	3	914	9.57	154.31	33.34	49	2	2	2.06	1	4	2011-2012	2	2	2	1	1	130	61.3333333333333	1	1	1	68.6666666666667	1	1	1	2	2	0	0	1	1478	884	10211.6176367919
0.267	0.399	5.838	143	3.45	1.46	132	132	128	82	82	86	43.27	2	2	1	3	695	16.21	100.57	18.82	38	2	4	2.23	2	4	2003-2004	2	3	2	2	3	130.666666666667	83.3333333333333	1	1	1	47.3333333333333	1	1	1	1	2	1	1	1	1052	1114	41928.079437332
0.267	0.366	16.357	93	4.91	1.4	114	120	112	64	64	68	25.76	2	2	1	1	759	8.64	173.45	5.73	24	2	2	1.15	2	3	2003-2004	1	2	2	2	2	115.333333333333	65.3333333333333	1	1	1	50	1	1	1	2	1	1	1	1	328	1776	64181.469278981
0.267	0.531	7.145	189	2.74	3.99	120	124	116	70	68	64	30.4	2	2	1	3	384	19.56	34.06	10.87	68	1	3	3.23	1	4	2009-2010	2	2	3	1	3	120	67.3333333333333	1	1	1	52.6666666666667	1	1	1	1	2	1	1	1	988	1068	18719.4281344017
0.267	0.227	2.739	389	1.63	1.73	146	142	148	52	60	46	26.3	2	1	1	3	363	12.7	53.19	12	73	2	5	2.18	3	3	2013-2014	1	3	2	2	2	145.333333333333	52.6666666666667	0	1	1	92.6666666666667	0	1	1	1	2	0	0	0	775	381	53287.3
0.268	0.616	25.359	281	7.33	13.49	104	106	104	70	70	72	20.92	2	2	1	1	1296	58.05	146.85	54.31	193	1	4	3.32	2	2	2009-2010	4	3	3	2	1	104.666666666667	70.6666666666667	1	1	1	34	1	1	1	3	1	1	1	1	1048	1140	63301.9015869654
0.269	0.408	21.007	110	2.75	1.92	136	138	138	78	88	82	28.24	2	2	1	2	954	24.51	189.76	13.58	59	1	1	1.3	2	2	2003-2004	4	1	2	2	2	137.333333333333	82.6666666666667	1	1	1	54.6666666666667	1	1	1	2	1	1	1	1	1339	724	35287.0203000313
0.269	0.571	14.008	182	3.61	5.33	114	118	116	78	80	84	33.5	2	2	1	1	1300	41.51	173.79	21.67	196	2	4	1.39	3	4	2009-2010	2	3	2	2	3	116	80.6666666666667	1	1	1	35.3333333333333	1	1	1	1	1	1	1	1	1494	2050	38000.9387659101
0.269	0.602	21.971	295	3.91	2.94	126	138	136	82	83	83	30.9	2	2	1	1	764	23.15	79.1	40.84	501	1	4	2.15	2	3	2017-2020	1	3	2	2	3	133.333333333333	82.6666666666667	1	1	1	50.6666666666667	1	1	1	3	1	1	1	1	544	1797	29999.3
0.27	0.46	8.74	286.29	5.1	5.67	102	104	102	62	62	60	25.9	2	2	1	1	958.13	31.09	127.4	26.98	87.4	2	2	3.53	2	1	1999-2000	3	2	3	2	2	102.666666666667	61.3333333333333	1	1	1	41.3333333333333	1	1	1	1	1	1	1	1	1288.4	983.83	8529.82398043122
0.27	0.495	12.154	357	2.49	2.16	127	119	125	79	80	80	17.5	2	2	1	3	212	12.45	29.26	5.27	6	2	3	0.82	2	3	2021-2023	1	2	1	2	1	123.666666666667	79.6666666666667	1	1	1	44	1	1	1	1	2	1	1	1	610	1279	58108.8
0.271	0.27	10.071	160	2.7	1.54	108	114	110	64	62	67	32.1	2	2	1	2	374	13.7	34.15	20.31	44	1	2	0.7	1	4	2021-2023	2	2	1	1	3	110.666666666667	64.3333333333333	1	1	1	46.3333333333333	1	1	1	1	1	1	1	1	367	910	8123.9
0.272	0.173	7.311	535	3.1	0.5	130	124	124	76	64	70	38.1	2	2	1	1	331	7.66	45.39	13.25	0	1	2	0.87	2	4	2015-2016	2	2	1	2	3	126	70	1	1	1	56	1	1	1	1	1	1	1	1	136	1515	8901.07
0.273	0.437	27.564	832	2.95	4.55	100	100	104	58	56	58	36.18	2	2	1	3	968	57.22	140.21	21.19	131	1	1	0.51	2	1	2009-2010	3	1	1	2	3	101.333333333333	57.3333333333333	1	1	1	44	1	1	1	3	2	1	1	1	940	1248	32786.3659437466
0.273	0.161	9.415	50	3.28	2.37	107	102	98	83	77	58	54.7	2	2	1	1	1002	9.69	144.09	45.31	0	2	2	0.12	1	4	2017-2020	2	2	1	1	3	102.333333333333	72.6666666666667	1	1	1	29.6666666666667	1	1	1	1	1	1	1	1	1466	672	19036
0.274	1.3	41.942	177	11.44	17.77	128	128	122	76	72	72	28.3	2	2	1	1	1866	110.45	268.85	42.92	281	1	4	0.52	2	3	2011-2012	1	3	1	2	2	126	73.3333333333333	1	1	1	52.6666666666667	1	1	2	4	1	1	1	1	2534	2204	32520.6
0.275	0.66	17.897	335	6.9	5.68	154	150	154	106	106	106	36.8	2	2	1	1	1662	38.87	203.77	78.63	183	2	4	0.86	2	4	2011-2012	2	3	1	2	3	152.666666666667	106	1	1	0	46.6666666666667	0	1	1	2	1	1	1	0	1103	1852	27528.897606369
0.275	0.585	19.971	234	5.46	4.23	131	139	138	78	74	74	29.9	2	2	1	2	1424	50.36	210.65	44.19	180	1	4	1.19	2	5	2017-2020	4	3	2	2	2	136	75.3333333333333	1	1	1	60.6666666666667	1	1	1	2	1	0	0	1	1414	2602	18411.8
0.277	0.547	6.768	101	2.06	2.28	98	94	97	57	54	54	28.3	2	2	1	3	386	23.86	47.32	11.32	60	2	1	0.82	1	2	2021-2023	4	1	1	1	2	96.3333333333333	55	1	1	1	41.3333333333333	1	1	1	1	2	1	1	1	517	892	9987.52
0.277	0.582	15.091	214	6.8	12.15	115	113	115	87	80	83	31.2	2	2	1	1	852	54.5	75.16	36.64	230	2	2	0.52	2	3	2021-2023	1	2	1	2	3	114.333333333333	83.3333333333333	1	1	1	31	1	1	1	2	1	1	1	1	1024	1691	128611
0.278	0.529	8.38	351	5.4	2.85	116	120	110	76	82	78	24.37	2	2	1	3	916	25.08	140.13	30.06	144	1	2	1.37	2	4	2001-2002	2	2	2	2	1	115.333333333333	78.6666666666667	1	1	1	36.6666666666667	1	1	1	1	2	1	1	1	654	2072	6031.76937358922
0.278	0.272	38.938	670	1.04	1.01	120	118	118	0	0	0	26.4	9	2	1	1	559	13.61	107.59	9.51	27	1	3	4.87	2	3	2013-2014	1	2	3	2	2	118.666666666667	0	1	1	1	118.666666666667	1	1	1	4	1	0	0	1	1095	562	113546
0.278	0.478	23.65	118	1.94	2.42	98	114	110	69	70	74	32.4	2	2	1	2	2238	31.08	186.03	76.51	100	1	3	5	2	1	2017-2020	3	2	3	2	3	107.333333333333	71	1	1	1	36.3333333333333	1	1	1	3	1	1	1	1	828	1727	33567.5
0.28	0.83	12.36	363.02	7.3	11.22	112	122	114	72	68	68	27.21	2	2	1	1	1726.79	53.26	246.72	61.12	186.72	1	3	4.06	2	3	1999-2000	1	2	3	2	2	116	69.3333333333333	1	1	1	46.6666666666667	1	1	1	1	1	1	1	1	1420.6	1709.85	58017.3685321738
0.28	0.39	15.08	138.12	5.18	2.98	158	148	148	78	74	62	23.63	2	2	1	3	745.47	46.15	36.66	35.39	216.3	2	3	2.43	2	3	1999-2000	1	2	2	2	1	151.333333333333	71.3333333333333	0	1	1	80	0	1	1	2	2	0	0	0	1043.04	1477.16	33362.4761346006
0.28	0.67	32.476	426	10.95	9.55	128	140	132	72	74	72	22.5	1	1	1	1	2652	40.68	551.68	42.43	190	1	3	0.65	2	3	2011-2012	1	2	1	2	1	133.333333333333	72.6666666666667	1	1	1	60.6666666666667	1	1	1	4	1	0	0	1	1861	2370	14172.2956138741
0.281	0.398	15.037	103	1.95	1.09	174	174	174	98	94	96	19.38	1	1	1	3	262	7.96	30.34	11.98	18	2	2	0.34	2	4	2005-2006	2	2	1	2	1	174	96	1	1	0	78	0	1	1	2	2	0	0	0	307	547	13954.5892567804
0.281	0.335	17.966	144	2.68	1.77	108	109	113	53	52	53	22.9	2	2	1	3	928	21.36	119.59	41.65	54	2	5	2.34	2	3	2017-2020	1	3	2	2	1	110	52.6666666666667	1	1	1	57.3333333333333	1	1	1	2	2	1	1	1	695	1328	118760
0.282	0.318	17.015	130	3.61	2.54	158	158	158	90	94	92	26.01	2	2	1	1	858	27.5	133.03	25.75	97	2	2	0.88	2	4	2007-2008	2	2	1	2	2	158	92	1	1	0	66	0	1	1	2	1	0	0	0	906	871	5296.87544398729
0.283	0.195	1.148	81	2.47	1.13	99	102	108	68	72	70	25.3	2	2	1	2	259	5.6	46.1	6.1	0	2	3	1.25	2	3	2021-2023	1	2	2	2	2	103	70	1	1	1	33	1	1	1	1	1	1	1	1	457	359	29056.6
0.284	1.185	9.293	836	2.46	7.57	126	118	118	72	66	60	21.87	2	2	1	3	715	25.92	101.86	24.96	282	2	5	0.87	2	3	2007-2008	1	3	1	2	1	120.666666666667	66	1	1	1	54.6666666666667	1	1	1	1	2	1	1	1	1392	1072	27060.8857307709
0.284	0.556	56.073	75	2.6	1.36	112	112	110	64	68	66	26	2	2	1	3	761	15.74	114.93	28.36	122	2	4	0.67	2	5	2013-2014	4	3	1	2	2	111.333333333333	66	1	1	1	45.3333333333333	1	1	1	4	2	1	1	1	684	808	35517.3
0.284	0.946	68.711	462	7.02	5.79	106	106	100	61	63	70	28	2	2	1	1	2525	45.73	421.13	74.98	337	2	3	1.94	2	4	2021-2023	2	2	2	2	2	104	64.6666666666667	1	1	1	39.3333333333333	1	1	1	4	1	1	1	1	1929	1135	116311
0.285	1.081	33.063	566	3.59	3.1	116	108	114	82	74	82	26.6	2	2	1	3	884	24.08	117.21	35.81	391	1	2	2.02	2	2	2013-2014	4	2	2	2	2	112.666666666667	79.3333333333333	1	1	1	33.3333333333333	1	1	1	4	2	1	1	1	583	1210	9730.45
0.287	0.62	3.101	88	3.84	2.17	92	96	100	74	74	74	25.89	2	2	1	1	1103	13.02	244.64	12.3	26	2	2	2.32	2	3	2001-2002	1	2	2	2	2	96	74	1	1	1	22	1	1	1	1	1	1	1	1	1717	931	121082.804371336
0.287	0.318	4.358	159	4.61	3.85	150	134	134	88	90	90	44.69	2	2	1	1	985	18.52	115.41	52.32	61	2	4	1.33	1	4	2001-2002	2	3	2	1	3	139.333333333333	89.3333333333333	1	1	1	50	1	1	1	1	1	1	1	1	427	1842	26350.8986512277
0.287	0.612	11.439	196	3.89	2.31	154	144	144	50	48	48	27.52	2	1	1	3	918	13.61	170.35	24.89	55	2	4	4.13	2	3	2003-2004	1	3	3	2	2	147.333333333333	48.6666666666667	0	1	1	98.6666666666667	0	1	1	1	2	0	0	0	1367	1877	35429.8603848812
0.287	0.493	11.35	472	3.05	3.28	106	110	98	56	52	58	30.81	2	2	1	3	530	25.24	50.16	26.42	124	2	5	4.8	2	3	2009-2010	1	3	3	2	3	104.666666666667	55.3333333333333	1	1	1	49.3333333333333	1	1	1	1	2	1	1	1	686	1111	45672.515703037
0.287	0.772	2.081	326	2.31	2.18	166	168	159	102	99	97	25.6	2	2	1	3	641	16.62	103.67	18.34	30	1	2	0.45	2	4	2017-2020	2	2	1	2	2	164.333333333333	99.3333333333333	1	1	0	65	0	1	1	1	2	0	0	0	486	1141	6628.7
0.288	0.841	14.972	351	2.36	3.06	114	114	108	62	68	72	33.36	2	2	1	1	853	16.62	153.8	22.08	36	2	3	3.25	3	5	2005-2006	4	2	3	2	3	112	67.3333333333333	1	1	1	44.6666666666667	1	1	1	2	1	1	1	1	1607	358	97628.6
0.289	0.799	13.954	183	2.17	3.28	108	117	111	76	83	88	64.7	2	2	1	1	625	37.53	63.1	23.91	189	2	4	2.06	1	5	2021-2023	4	3	2	1	3	112	82.3333333333333	1	1	1	29.6666666666667	1	1	1	1	1	1	1	1	859	626	63301.5
0.29	1.15	15.06	225.15	6.7	8.57	132	130	132	76	70	74	19.71	2	2	1	1	1543.31	48.97	104.57	73.49	511.77	2	1	0.76	2	1	1999-2000	3	1	1	2	1	131.333333333333	73.3333333333333	1	1	1	58	1	1	1	2	1	1	1	1	1670.72	1213.73	2027.11671673916
0.29	0.25	12.25	85.56	3.78	2.24	118	118	120	64	68	70	20.98	2	2	1	1	1366.45	28.41	219.35	43.34	86.81	1	1	0.99	2	3	1999-2000	1	1	1	2	1	118.666666666667	67.3333333333333	1	1	1	51.3333333333333	1	1	1	1	1	1	1	1	1180.68	1010.94	61638.2368124505
0.29	1.155	7.556	276	6.82	7.51	114	108	108	66	74	74	33.54	2	2	1	1	1427	38.19	188.38	64.09	104	2	2	2.89	2	3	2001-2002	1	2	2	2	3	110	71.3333333333333	1	1	1	38.6666666666667	1	1	1	1	1	1	1	1	1298	1484	141514.500254182
0.29	0.539	24.86	103	4.31	3.25	106	102	104	66	64	66	21.71	2	2	1	2	912	14.92	184.81	14.34	44	2	3	1.02	2	4	2009-2010	2	2	2	2	1	104	65.3333333333333	1	1	1	38.6666666666667	1	1	1	3	1	1	1	1	1271	466	43049.0843371794
0.29	0.202	9.603	480	1.86	0.88	129	130	122	71	70	67	27.9	2	1	1	3	280	7.79	39.52	10.15	7	2	3	0.98	1	5	2021-2023	4	2	1	1	2	127	69.3333333333333	1	1	1	57.6666666666667	1	1	1	1	2	1	1	1	551	342	48941.2
0.292	0.41	10.835	235	4.23	3.56	138	142	142	54	56	54	27.75	2	2	1	3	695	32.31	97.62	19.6	94	1	4	4.47	3	4	2003-2004	2	3	3	2	2	140.666666666667	54.6666666666667	0	1	1	86	0	1	1	1	2	0	0	0	996	551	15594.5512778205
0.292	0.694	17.01	69	4.43	9.76	156	152	146	68	78	72	36.72	2	1	1	3	592	51.99	52.76	18.57	158	1	1	0.58	2	3	2009-2010	1	1	1	2	3	151.333333333333	72.6666666666667	0	1	1	78.6666666666667	0	1	1	2	2	0	0	0	1203	802	5001.63669321531
0.292	0.54	33.268	231	6.36	13.33	124	114	120	66	74	66	32.9	2	2	1	1	701	56.65	71.43	20.26	150	1	4	2.75	1	4	2011-2012	2	3	2	1	3	119.333333333333	68.6666666666667	1	1	1	50.6666666666667	1	1	1	4	1	1	1	1	760	2856	11861.8186871133
0.293	0.688	7.301	126	3.58	3.25	116	114	120	56	54	46	26.96	2	1	1	3	713	24.12	57.8	19.83	207	1	4	3.94	2	3	2001-2002	1	3	3	2	2	116.666666666667	52	1	1	1	64.6666666666667	1	1	1	1	2	0	0	1	972	1468	21945.934820382
0.293	0.255	25.58	235	5.21	2.48	114	110	112	76	72	76	33.4	2	2	1	1	1116	19.35	214.41	24.21	42	2	2	1.47	2	3	2011-2012	1	2	2	2	3	112	74.6666666666667	1	1	1	37.3333333333333	1	1	1	3	1	1	1	1	606	993	104445.025805333
0.294	0.512	31.765	89	3.53	2.87	122	122	124	58	60	52	25.3	2	2	1	1	1030	61.39	77.22	38.22	164	1	3	0.97	2	4	2011-2012	2	2	1	2	2	122.666666666667	56.6666666666667	1	1	1	66	1	1	1	4	1	0	0	1	1210	1361	62860.7535496129
0.294	0.431	23.351	107	2.41	1.66	154	150	152	78	72	74	31.3	2	2	1	1	622	17.03	106.7	14.55	62	1	3	1.3	2	4	2011-2012	2	2	2	2	3	152	74.6666666666667	0	1	1	77.3333333333333	0	1	1	3	1	0	0	0	1136	952	10286.8891283598
0.295	0.523	12.43	65	2.39	2.96	110	114	118	78	72	74	39.7	2	2	1	1	624	46.73	56.2	23.12	153	2	4	0.06	2	2	2013-2014	4	3	1	2	3	114	74.6666666666667	1	1	1	39.3333333333333	1	1	1	1	1	1	1	1	808	1342	30630.9
0.296	0.518	52.682	567	4.1	4.85	116	112	108	70	72	70	38.6	2	2	1	3	804	30.72	136.06	18.47	69	2	3	2.05	2	3	2011-2012	1	2	2	2	3	112	70.6666666666667	1	1	1	41.3333333333333	1	1	1	4	2	1	1	1	1247	1548	60745.951175161
0.297	0.394	10.728	99	3.94	2.74	146	140	148	90	94	94	31.52	2	2	1	1	1032	34.55	110.19	44.86	98	2	3	1.18	2	4	2001-2002	2	2	2	2	3	144.666666666667	92.6666666666667	1	1	0	52	0	1	1	1	1	1	1	0	1003	879	38575.7874605877
0.298	0.414	4.291	144	3.63	3.33	184	180	170	56	58	60	26.33	2	2	1	3	561	17.19	66.57	26.27	40	2	1	0.83	1	1	2003-2004	3	1	1	1	2	178	58	0	1	1	120	0	1	1	1	2	0	0	0	967	787	4139.73502271449
0.298	0.605	87.282	96	1.91	1.91	124	126	120	76	74	74	37.91	2	2	1	1	689	10.38	61.97	24.42	13	2	3	0.74	2	5	2007-2008	4	2	1	2	3	123.333333333333	74.6666666666667	1	1	1	48.6666666666667	1	1	1	4	1	1	1	1	1517	1221	17643.9294813701
0.298	0.313	3.766	442	2.51	1.66	124	120	116	86	68	64	27.78	2	2	1	1	858	16.22	183.14	9.94	40	1	2	0.41	2	1	2009-2010	3	2	1	2	2	120	72.6666666666667	1	1	1	47.3333333333333	1	1	1	1	1	1	1	1	1246	576	31739.3811268364
0.299	0.502	7.617	286	3.25	2.72	162	164	154	88	86	82	32.81	2	2	1	3	690	26.84	107.04	20.41	59	2	4	0.96	2	1	2001-2002	3	3	1	2	3	160	85.3333333333333	0	1	1	74.6666666666667	0	1	1	1	2	0	0	0	1304	551	2406.71388510661
0.299	0.665	24.737	375	1.25	1.59	81	91	83	62	59	56	18.8	2	2	1	3	412	11	59.32	14.59	42	2	2	4.37	2	3	2021-2023	1	2	3	2	1	85	59	1	1	1	26	1	1	1	3	2	1	1	1	595	264	22016.1
0.3	1.28	13.35	367.44	5.41	6.79	142	136	130	76	80	80	27.96	2	2	1	3	1364.27	62.99	23.69	43.1	552.76	1	5	5	2	3	1999-2000	1	3	3	2	2	136	78.6666666666667	1	1	1	57.3333333333333	1	1	1	1	2	1	1	1	1764.49	2889.18	65229.5954323785
0.3	0.73	8.85	108.16	11.06	18.23	124	134	124	60	58	52	27.86	2	2	1	3	796.16	81.49	54.59	26.56	217.43	1	1	1.14	2	1	1999-2000	3	1	2	2	2	127.333333333333	56.6666666666667	1	1	1	70.6666666666667	1	1	1	1	2	0	0	1	1303.16	1056.79	2559.64893306834
0.301	0.92	33.404	247	4.24	4.1	124	126	120	68	68	64	27.43	2	2	1	3	1281	33.79	198.68	20.36	133	1	1	1.94	3	1	2009-2010	3	1	2	2	2	123.333333333333	66.6666666666667	1	1	1	56.6666666666667	1	1	1	4	2	1	1	1	1748	2605	3569.08341653356
0.301	1.122	1.308	210	2.13	2.7	119	126	115	80	76	79	38	2	2	1	1	736	35.26	63.17	39.04	196	2	2	0.64	2	3	2017-2020	1	2	1	2	3	120	78.3333333333333	1	1	1	41.6666666666667	1	1	1	1	1	1	1	1	1007	1394	39069.2
0.302	0.427	21.525	214	2.94	1.91	149	146	153	72	74	72	22.1	2	2	1	1	1162	8.91	190.77	38.77	56	1	2	0	2	4	2017-2020	2	2	1	2	1	149.333333333333	72.6666666666667	0	1	1	76.6666666666667	0	1	1	3	1	0	0	0	1250	752	7098.9
0.302	0.214	18.829	553	2.88	1.07	112	112	111	84	78	80	30.7	2	2	1	3	447	16.16	81.01	7.2	32	2	5	4.65	1	4	2017-2020	2	3	3	1	3	111.666666666667	80.6666666666667	1	1	1	31	1	1	1	2	2	1	1	1	395	724	27055.6
0.303	0.71	15.33	154	4.1	6.34	108	108	112	62	60	62	28.42	1	2	1	3	897	33.73	82.89	38.98	109	1	3	1.2	2	3	2009-2010	1	2	2	2	2	109.333333333333	61.3333333333333	1	1	1	48	1	1	1	2	2	1	1	1	1308	1380	21051.1525262196
0.303	0.48	15.359	247	2.14	6.01	142	144	140	92	90	90	24.46	2	2	1	3	274	16.64	38.82	6.35	73	2	4	3.51	2	3	2009-2010	1	3	3	2	1	142	90.6666666666667	1	1	0	51.3333333333333	0	1	1	2	2	1	1	0	780	1036	47656.7565006562
0.304	0.631	11.898	424	3.4	2.74	114	118	108	54	62	56	19.1	2	2	1	1	742	37.2	94.18	23.9	291	2	3	1.03	2	3	2015-2016	1	2	2	2	1	113.333333333333	57.3333333333333	1	1	1	56	1	1	1	1	1	1	1	1	771	1383	224475
0.305	0.462	14.759	69	3.29	1.84	122	127	112	71	66	61	22.2	2	2	1	1	1262	38.03	196.72	36.47	88	1	2	1.2	2	4	2017-2020	2	2	2	2	1	120.333333333333	66	1	1	1	54.3333333333333	1	1	1	2	1	1	1	1	1691	1993	7603.42
0.306	0.87	6.012	272	6.17	6.62	122	120	122	74	66	68	18.43	2	1	1	1	1112	26.22	207.26	22.37	95	2	3	1.03	2	3	2007-2008	1	2	2	2	1	121.333333333333	69.3333333333333	1	1	1	52	1	1	1	1	1	1	1	1	1826	1143	78075.4872878533
0.306	0.35	4.452	92	3.81	2.39	123	121	124	92	90	93	38.7	2	1	1	1	474	10.74	85.32	10.66	36	2	4	0.56	2	3	2017-2020	1	3	1	2	3	122.666666666667	91.6666666666667	1	0	1	31	0	1	1	1	1	1	1	0	434	744	63047.6
0.307	0.327	10.933	57	2.95	2.22	110	122	118	76	74	78	26.89	2	2	1	3	478	18.04	65.31	18.37	25	2	4	4.48	2	3	2003-2004	1	3	3	2	2	116.666666666667	76	1	1	1	40.6666666666667	1	1	1	1	2	1	1	1	761	587	35230.6465815788
0.307	0.356	10.207	285	2.75	2.25	135	129	132	76	74	78	36.2	2	2	1	3	585	22.49	57.04	29.6	97	1	3	0.83	1	4	2017-2020	2	2	1	1	3	132	76	1	1	1	56	1	1	1	1	2	1	1	1	433	790	7506.61
0.308	0.44	26.322	481	3.64	2.58	132	118	126	62	54	60	39.36	2	2	1	3	1077	59.2	67.71	47.99	148	1	1	1.74	2	1	2007-2008	3	1	2	2	3	125.333333333333	58.6666666666667	1	1	1	66.6666666666667	1	1	1	3	2	0	0	1	1355	1739	10074.3378327071
0.308	0.19	2.469	70	1.68	2.91	108	105	106	62	61	61	33.9	2	2	1	1	840	23.22	91.38	47.13	0	1	2	1.3	2	4	2021-2023	2	2	2	2	3	106.333333333333	61.3333333333333	1	1	1	45	1	1	1	1	1	1	1	1	1608	439	9228.5
0.309	0.341	7.724	275	3.45	4.12	175	175	183	88	87	82	22.9	2	2	1	1	405	23.97	26.74	21.84	71	2	1	0.37	2	3	2021-2023	1	1	1	2	1	177.666666666667	85.6666666666667	0	1	1	92	0	1	1	1	1	0	0	0	294	685	13480.3
0.309	0.905	10.377	290	2.79	5.41	111	105	111	77	73	68	38.5	2	2	1	3	613	25.71	83.91	18.97	77	1	3	2.51	2	5	2021-2023	4	2	2	2	3	109	72.6666666666667	1	1	1	36.3333333333333	1	1	1	1	2	1	1	1	752	869	50561
0.31	0.27	4.63	88.35	2.17	1.29	176	182	186	80	82	90	36.96	1	1	1	3	249.15	12.35	36.78	5.6	21.32	1	1	1.17	1	1	1999-2000	3	1	2	1	3	181.333333333333	84	0	1	1	97.3333333333333	0	1	1	1	2	0	0	0	252.37	573.8	2853.19577826627
0.31	0.668	6.861	570	4.89	5.82	98	106	106	80	80	84	28.4	2	2	1	1	1299	38.54	206.09	19.91	96	2	3	1.34	2	4	2005-2006	2	2	2	2	2	103.333333333333	81.3333333333333	1	1	1	22	1	1	1	1	1	1	1	1	907	2078	43903.553243426
0.311	0.76	36.211	498	2.85	2.54	144	140	138	68	60	54	21.99	2	2	1	1	662	21.15	78.43	29.86	67	1	4	0.77	1	4	2007-2008	2	3	1	1	1	140.666666666667	60.6666666666667	0	1	1	80	0	1	1	4	1	0	0	0	517	790	20891.8315324674
0.312	0.799	14.875	319	5.86	6.3	104	106	100	60	64	64	19.42	2	2	1	1	1252	81.24	56.59	12.63	341	2	4	2.12	2	4	2005-2006	2	3	2	2	1	103.333333333333	62.6666666666667	1	1	1	40.6666666666667	1	1	1	2	1	1	1	1	1254	1997	13905.7811358348
0.312	0.585	0.567	67	2.99	4.74	122	122	124	90	90	90	20.4	2	2	1	1	765	56.82	23.3	47.82	352	1	3	0.08	2	4	2013-2014	2	2	1	2	1	122.666666666667	90	1	0	1	32.6666666666667	0	1	1	1	1	1	1	0	665	1288	11935.3
0.312	0.256	9.455	373	2.77	1.17	135	136	138	98	100	100	23.3	2	2	1	2	240	8.93	28.85	9.89	25	2	5	4.07	2	3	2017-2020	1	3	3	2	1	136.333333333333	99.3333333333333	1	0	1	37	0	1	1	1	1	1	1	0	176	2233	79557.9
0.313	1.506	7.7	205	4.41	2.38	116	104	96	66	64	64	24.04	2	2	1	3	786	19	108.61	40.04	131	1	3	1.81	2	3	2001-2002	1	2	2	2	1	105.333333333333	64.6666666666667	1	1	1	40.6666666666667	1	1	2	1	2	1	1	1	2101	1387	27943.2807222049
0.313	0.464	12.576	277	2.08	2.07	114	114	112	62	66	68	17.19	2	2	1	1	387	16.88	31.19	21.57	52	1	2	0.29	2	4	2003-2004	2	2	1	2	1	113.333333333333	65.3333333333333	1	1	1	48	1	1	1	1	1	1	1	1	253	1073	56534.5515402266
0.313	0.529	14.712	165	3.05	2.12	148	144	144	78	76	80	33.1	2	2	1	1	633	13.31	117.34	12.95	15	2	2	1.33	2	3	2005-2006	1	2	2	2	3	145.333333333333	78	0	1	1	67.3333333333333	0	1	1	2	1	0	0	0	1153	335	57476.9641368608
0.313	1.027	18.996	218	3.65	4.64	110	108	112	62	56	64	33	2	2	1	3	520	25.8	91.07	7.6	46	2	5	2.39	2	3	2013-2014	1	3	2	2	3	110	60.6666666666667	1	1	1	49.3333333333333	1	1	1	2	2	1	1	1	1539	1191	248615
0.313	0.564	8.948	278	3.93	4.28	128	130	128	44	48	44	23.6	2	2	1	1	683	25.66	59.73	38.35	84	2	3	1.01	2	4	2015-2016	2	2	2	2	1	128.666666666667	45.3333333333333	1	1	1	83.3333333333333	1	1	1	1	1	0	0	1	745	1046	11767.5
0.314	0.654	1.404	360	5.47	7.09	122	116	120	72	72	70	27.91	2	2	1	2	514	19.7	80.55	14.35	42	2	2	0.58	2	3	2007-2008	1	2	1	2	2	119.333333333333	71.3333333333333	1	1	1	48	1	1	1	1	1	1	1	1	835	877	74376.0981904906
0.315	0.655	11.158	347	6.07	10.58	98	98	98	58	60	56	16.91	2	2	1	1	1352	48.7	187.75	46.03	151	2	2	0.31	2	4	2003-2004	2	2	1	2	1	98	58	1	1	1	40	1	1	1	1	1	1	1	1	824	1548	35832.3222608396
0.316	0.605	3.59	122	2.88	2.43	150	130	134	64	70	58	18.61	2	2	1	1	512	27.7	48.28	25.74	120	1	2	1.31	2	4	2001-2002	2	2	2	2	1	138	64	1	1	1	74	1	1	1	1	1	0	0	1	834	754	29556.2622096496
0.316	1.677	12.308	1847	5.19	12.76	114	125	112	77	75	74	25.8	2	2	1	3	2074	113.12	170.2	104.61	523	2	4	3.42	2	3	2021-2023	1	3	3	2	2	117	75.3333333333333	1	1	1	41.6666666666667	1	1	2	1	2	1	1	1	1639	3708	140563
0.317	0.396	6.426	340	2.98	2.72	114	118	108	74	70	70	24.81	2	2	1	3	588	26.27	66.59	25.26	77	2	1	0.66	2	1	2001-2002	3	1	1	2	1	113.333333333333	71.3333333333333	1	1	1	42	1	1	1	1	2	1	1	1	843	432	11692.0058560041
0.317	0.182	19.333	128	2.39	1.14	96	94	94	72	72	72	16.6	2	2	1	1	738	8.54	135.29	19.44	8	2	2	1.25	2	2	2015-2016	4	2	2	2	1	94.6666666666667	72	1	1	1	22.6666666666667	1	1	1	2	1	1	1	1	1004	499	62918.1
0.318	0.518	3.71	136	3.02	3.42	106	109	109	63	53	59	27.8	2	1	1	2	564	26.87	40.39	32.49	98	2	2	0.46	2	3	2021-2023	1	2	1	2	2	108	58.3333333333333	1	1	1	49.6666666666667	1	1	1	1	1	1	1	1	562	1345	30536.4
0.319	1.494	2.173	462	4.95	3.74	116	116	122	78	78	80	28.09	2	2	1	2	718	36.31	38.01	49.12	776	1	4	0.09	1	2	2001-2002	4	3	1	1	2	118	78.6666666666667	1	1	1	39.3333333333333	1	1	2	1	1	1	1	1	1235	870	6193.13783551304
0.319	0.366	4.926	1451	3.07	1.68	110	112	112	66	64	62	36.1	2	2	1	1	637	13.25	50.32	42.6	51	2	3	0.31	2	3	2015-2016	1	2	1	2	3	111.333333333333	64	1	1	1	47.3333333333333	1	1	1	1	1	1	1	1	488	1520	65281
0.319	0.407	51.337	356	3	2.82	108	110	114	59	61	61	27.4	2	1	1	1	1051	17.82	53.3	13.04	41	2	3	0.45	3	5	2017-2020	4	2	1	2	2	110.666666666667	60.3333333333333	1	1	1	50.3333333333333	1	1	1	4	1	1	1	1	446	676	10549.7
0.32	0.75	8.9	454.67	3.04	4.77	100	102	102	64	66	60	33.89	2	2	1	3	771	24.3	109.33	28.65	9.88	2	5	3.88	2	3	1999-2000	1	3	3	2	3	101.333333333333	63.3333333333333	1	1	1	38	1	1	1	1	2	1	1	1	1677.04	930.76	113819.364848713
0.32	0.584	13.792	197	4.19	2.77	138	136	134	62	68	74	36.89	2	2	1	3	501	19.65	72.54	16.26	40	2	5	5	2	4	2005-2006	2	3	3	2	3	136	68	1	1	1	68	1	1	1	1	2	0	0	1	1178	1056	16339.2827453064
0.32	0.548	12.894	170	7.56	6.99	112	100	104	74	70	70	21.2	2	2	1	3	1029	36.55	150.48	33.41	127	1	4	1.02	2	3	2013-2014	1	3	2	2	1	105.333333333333	71.3333333333333	1	1	1	34	1	1	1	1	2	1	1	1	1021	1839	40039.6
0.32	0.645	21.567	401	2.44	3.6	160	150	158	100	104	102	24.9	2	2	1	2	693	38.27	52.67	36.95	184	1	2	1.15	2	4	2013-2014	2	2	2	2	1	156	102	1	1	0	54	0	1	1	3	1	1	1	0	862	1847	6076.1
0.321	0.17	12.398	125	3.65	1.23	96	94	98	62	60	70	17.75	2	2	1	1	776	12.24	161.71	10.92	32	2	2	0.32	2	3	2003-2004	1	2	1	2	1	96	64	1	1	1	32	1	1	1	1	1	1	1	1	582	774	91115.4876146404
0.321	0.651	16.682	167	3.74	4.19	112	106	110	66	62	68	24.6	2	2	1	3	796	21.7	48.79	47.34	123	2	4	5	2	4	2007-2008	2	3	3	2	1	109.333333333333	65.3333333333333	1	1	1	44	1	1	1	2	2	1	1	1	901	935	23267.3405653071
0.321	0.838	11.658	193	3.76	2.98	148	132	138	66	56	56	36.2	2	2	1	3	1260	26.03	187.14	48.85	108	2	1	0.91	1	4	2011-2012	2	1	1	1	3	139.333333333333	59.3333333333333	1	1	1	80	1	1	1	1	2	0	0	1	1504	1024	15188.5509132222
0.321	0.362	4.371	433	4.11	5.5	191	199	199	106	100	109	36	2	2	1	1	1325	25.67	217.58	42.04	60	2	3	1.44	2	1	2017-2020	3	2	2	2	3	196.333333333333	105	1	1	0	91.3333333333333	0	1	1	1	1	0	0	0	631	1307	46678
0.325	0.746	8.364	363	13.32	15.9	136	126	128	84	82	86	31.8	2	2	1	1	3804	67.17	843.71	32.79	195	1	3	0.54	2	3	2013-2014	1	2	1	2	3	130	84	1	1	1	46	1	1	1	1	1	1	1	1	1100	2351	6405.7
0.326	1.131	7.959	448	4.37	9.97	150	144	150	66	62	64	22.78	2	2	1	1	764	48.38	40.15	46.15	155	1	1	1.21	1	1	2001-2002	3	1	2	1	1	148	64	0	1	1	84	0	1	1	1	1	0	0	0	1125	827	3524.60373989178
0.326	0.464	6.949	98	2.8	2.67	142	142	140	80	80	80	19.24	2	2	1	1	984	59.93	63.55	53.84	135	2	2	0	2	4	2001-2002	2	2	1	2	1	141.333333333333	80	0	1	1	61.3333333333333	0	1	1	1	1	0	0	0	944	2022	24994.9086910355
0.326	0.782	13.383	353	10.55	8.45	98	104	96	66	64	64	27.76	2	2	1	1	1496	28.74	293.61	27.06	46	2	4	1.27	2	3	2003-2004	1	3	2	2	2	99.3333333333333	64.6666666666667	1	1	1	34.6666666666667	1	1	1	1	1	1	1	1	1685	3230	153054.219311989
0.327	0	18.735	30	1.49	0.3	98	94	102	68	64	70	29	2	2	1	3	774	0	191.36	0	0	2	4	5	2	3	2013-2014	1	3	3	2	2	98	67.3333333333333	1	1	1	30.6666666666667	1	1	1	2	2	1	1	1	446	1161	66596.2
0.328	0.745	17.369	161	4.36	1.82	106	114	110	68	66	64	34	2	2	1	3	545	18.87	37.94	35.08	369	1	4	3.48	2	3	2015-2016	1	3	3	2	3	110	66	1	1	1	44	1	1	1	2	2	1	1	1	259	1046	176303
0.328	1.55	51.983	744	7.71	7.85	115	112	114	64	61	66	28.9	2	2	1	1	1484	80.26	93.08	75.76	1183	1	2	1.46	2	1	2017-2020	3	2	2	2	2	113.666666666667	63.6666666666667	1	1	1	50	1	1	2	4	1	1	1	1	1021	1726	34307.8
0.33	0.56	3.04	223.62	3.46	1.75	120	102	112	44	52	44	25.77	1	2	1	3	619.53	23.18	93.89	17.61	11.72	1	1	2.34	2	1	1999-2000	3	1	2	2	2	111.333333333333	46.6666666666667	1	1	1	64.6666666666667	1	1	1	1	2	0	0	1	956.69	1872.18	2183.11649550675
0.33	0.34	4	148.91	3.82	2.32	104	100	102	66	66	62	22.54	2	2	1	1	801.88	13.03	147.36	18.45	15.23	1	4	1.42	2	3	1999-2000	1	3	2	2	1	102	64.6666666666667	1	1	1	37.3333333333333	1	1	1	1	1	1	1	1	394.43	877.03	58462.654330254
0.33	0.72	4.4	625.55	5.08	6.09	112	118	118	74	76	76	38.18	2	2	1	3	1124.72	36.11	130.66	53.3	92.67	2	5	4.51	2	3	1999-2000	1	3	3	2	3	116	75.3333333333333	1	1	1	40.6666666666667	1	1	1	1	2	1	1	1	1139.02	1913.18	136429.02733187
0.33	0.97	6.89	213	4.48	3.04	82	90	84	62	66	62	23.29	2	2	1	1	978.4	23.47	79.95	43.18	424.3	1	2	1.33	2	4	1999-2000	2	2	2	2	1	85.3333333333333	63.3333333333333	1	1	1	22	1	1	1	1	1	1	1	1	584.55	2595.79	39130.7729582716
0.33	0.84	16.98	268.8	11.49	19.94	138	136	136	88	84	88	26.08	2	2	1	1	1345.96	48.73	140.95	17.59	120.34	1	2	1.46	2	5	1999-2000	4	2	2	2	2	136.666666666667	86.6666666666667	1	1	1	50	1	1	1	2	1	1	1	1	1709.92	1443.97	94527.1977921678
0.332	0.193	14.596	231	3.15	2.93	128	124	122	58	56	58	31.8	2	2	1	3	1197	37.69	218.84	19.32	268	1	1	1.58	2	3	2009-2010	1	1	2	2	3	124.666666666667	57.3333333333333	1	1	1	67.3333333333333	1	1	1	2	2	0	0	1	1378	2683	65674.7655889683
0.332	0.272	26.511	493	3.4	3.29	104	108	104	50	44	64	36.91	2	2	1	3	673	33.53	64.8	20.63	213	2	4	1.45	3	2	2009-2010	4	3	2	2	3	105.333333333333	52.6666666666667	1	1	1	52.6666666666667	1	1	1	3	2	1	1	1	820	1771	6447.84615328743
0.332	0.64	50.007	151	4.3	5.6	130	133	136	85	82	84	31.5	2	2	1	1	1042	37.08	91.91	30.63	88	1	4	5	3	4	2017-2020	2	3	3	2	3	133	83.6666666666667	1	1	1	49.3333333333333	1	1	1	4	1	1	1	1	1500	1415	14857.2
0.333	0.238	28.324	257	3.53	1.53	136	130	126	56	62	58	51.8	1	2	1	3	502	9.75	106.89	5.34	0	2	2	1.07	1	4	2011-2012	2	2	2	1	3	130.666666666667	58.6666666666667	1	1	1	72	1	1	1	3	2	0	0	1	1275	251	21772.5670859828
0.334	0.84	18.706	325	6.18	5.92	168	156	158	94	94	84	33.09	2	2	1	1	2726	30.34	586.89	37.79	49	1	3	3.77	2	3	2007-2008	1	2	3	2	3	160.666666666667	90.6666666666667	1	1	0	70	0	1	1	2	1	0	0	0	1023	2025	49882.3741726142
0.334	0.619	7.159	365	4.02	4.99	94	90	96	64	60	68	22.69	2	2	1	1	972	27.64	161.79	25.62	77	2	4	1.2	2	3	2007-2008	1	3	2	2	1	93.3333333333333	64	1	1	1	29.3333333333333	1	1	1	1	1	1	1	1	925	1683	79933.2430258934
0.334	0.538	16.695	179	3.53	5.25	134	140	142	64	62	62	32.7	2	2	1	3	631	49.28	62.81	20.64	284	2	1	2.79	1	1	2015-2016	3	1	2	1	3	138.666666666667	62.6666666666667	1	1	1	76	1	1	1	2	2	0	0	1	1010	1427	3279.55
0.335	0.896	5.645	949	5.87	12.9	102	102	102	62	60	60	31.8	2	2	1	1	1039	54.84	91.21	50.71	181	2	2	0.67	2	3	2011-2012	1	2	1	2	3	102	60.6666666666667	1	1	1	41.3333333333333	1	1	1	1	1	1	1	1	1504	1783	17200.1670223851
0.336	0.709	27.304	249	3.89	3.92	152	152	158	88	90	74	71.83	2	2	1	3	1114	44.5	70.67	21.08	103	1	3	0.84	2	3	2007-2008	1	2	1	2	3	154	84	0	1	1	70	0	1	1	3	2	0	0	0	1369	1698	86992.7960173375
0.336	0.377	18.577	327	2.55	1.82	98	98	99	57	56	56	24.8	2	2	1	3	1180	12.18	145.58	62.05	136	2	4	1.05	2	3	2021-2023	1	3	2	2	1	98.3333333333333	56.3333333333333	1	1	1	42	1	1	1	2	2	1	1	1	344	1199	17903.2
0.337	1.038	8.151	264	5.33	3.22	105	101	99	63	65	68	20.6	2	2	1	1	1535	18.49	181.55	85.57	22	2	2	0.2	2	3	2017-2020	1	2	1	2	1	101.666666666667	65.3333333333333	1	1	1	36.3333333333333	1	1	1	1	1	1	1	1	2064	998	31157
0.338	1.184	14.164	487	1.08	3.45	118	118	114	68	64	68	45.8	2	2	1	1	1018	35.05	187.11	17.81	12	2	4	0.9	1	5	2013-2014	4	3	1	1	3	116.666666666667	66.6666666666667	1	1	1	50	1	1	1	1	1	1	1	1	1125	311	21845
0.339	0.411	14.227	125	3.51	3.01	128	128	124	22	0	0	38.56	2	2	1	3	498	23.78	37.83	27.44	70	2	3	1.46	2	4	2007-2008	2	2	2	2	3	126.666666666667	7.33333333333333	1	1	1	119.333333333333	1	1	1	1	2	0	0	1	672	1401	33008.4172043471
0.339	0.555	17.147	220	7.19	5.34	94	100	100	54	60	56	33.26	2	2	1	1	1075	26.12	162.33	38.03	75	2	3	1.15	2	3	2009-2010	1	2	2	2	3	98	56.6666666666667	1	1	1	41.3333333333333	1	1	1	2	1	1	1	1	763	1317	23349.2877000553
0.339	0.356	14.526	246	2.22	1.38	166	168	172	78	62	68	57.2	2	2	1	3	339	11.73	46.55	11.54	47	2	2	1.02	1	2	2015-2016	4	2	2	1	3	168.666666666667	69.3333333333333	0	1	1	99.3333333333333	0	1	1	1	2	0	0	0	323	701	14081.6
0.34	0.28	11.47	91.86	3.58	1.66	122	124	126	62	76	68	28.27	2	2	1	1	455.02	23.86	56.56	14.31	56.57	2	2	1.78	2	3	1999-2000	1	2	2	2	2	124	68.6666666666667	1	1	1	55.3333333333333	1	1	1	1	1	1	1	1	639.67	861.43	134402.435005451
0.34	0.874	14.018	383	3.48	8.16	106	104	86	62	52	46	26.5	1	2	1	3	930	42.2	97.92	43.28	204	2	3	2	2	3	2013-2014	1	2	2	2	2	98.6666666666667	53.3333333333333	1	1	1	45.3333333333333	1	1	1	1	2	1	1	1	1672	1265	15692.2
0.341	0.671	25.82	217	2.8	2.98	119	120	122	82	80	76	31.7	2	2	1	1	1008	17.84	94.07	10.18	32	1	3	0.71	2	1	2021-2023	3	2	1	2	3	120.333333333333	79.3333333333333	1	1	1	41	1	1	1	3	1	1	1	1	958	676	217864
0.342	0.219	14.176	373	2.67	0.55	152	144	140	66	74	72	20.24	2	2	1	1	819	5.63	47.03	2.23	0	1	2	1.2	2	4	2003-2004	2	2	2	2	1	145.333333333333	70.6666666666667	0	1	1	74.6666666666667	0	1	1	1	1	0	0	0	502	213	11506.8026023346
0.342	0.633	17.203	226	3.85	5.29	144	143	150	100	104	104	34.3	2	2	1	1	3169	50.18	227.02	93.77	323	1	5	4.07	2	4	2017-2020	2	3	3	2	3	145.666666666667	102.666666666667	1	1	0	43	0	1	1	2	1	1	1	0	862	3287	9759.19
0.342	0.642	13.664	203	2.74	1.6	113	113	111	76	74	74	32.6	2	2	1	1	1153	13.26	127.67	35.55	25	1	5	3.88	2	5	2017-2020	4	3	3	2	3	112.333333333333	74.6666666666667	1	1	1	37.6666666666667	1	1	1	1	1	1	1	1	1683	718	12978.3
0.343	0.598	14.825	240	7.69	3.37	138	134	132	96	96	94	25.47	2	2	1	1	846	39.81	115.39	26.21	210	2	4	5	2	3	2007-2008	1	3	3	2	2	134.666666666667	95.3333333333333	1	0	1	39.3333333333333	0	1	1	2	1	1	1	0	1695	1222	57699.3171444412
0.343	0.369	13.685	144	2.09	0.96	132	130	126	72	70	70	27.02	2	1	1	3	836	8.02	104.89	12.54	34	2	1	1.18	2	3	2007-2008	1	1	2	2	2	129.333333333333	70.6666666666667	1	1	1	58.6666666666667	1	1	1	1	2	1	1	1	1456	323	160189.174149663
0.343	0.436	10.555	118	8.23	10.71	144	148	140	74	80	80	35.64	2	2	1	3	771	26.7	69.68	44.58	75	1	1	1.73	1	2	2007-2008	4	1	2	1	3	144	78	0	1	1	66	0	1	1	1	2	0	0	0	1053	2125	4889.87326369299
0.343	0.486	12.905	427	4.61	2.9	122	116	118	66	66	68	30.88	2	2	1	2	532	18.91	88.28	13.21	0	2	1	0	2	1	2009-2010	3	1	1	2	3	118.666666666667	66.6666666666667	1	1	1	52	1	1	1	1	1	1	1	1	1064	798	9567.29407442296
0.343	0.333	15.921	208	2.73	2.65	142	156	158	76	80	72	30.9	2	2	1	2	646	16.85	62.69	36.03	46	2	3	2.12	3	4	2013-2014	2	2	2	2	3	152	76	0	1	1	76	0	1	1	2	1	0	0	0	506	1054	14858.9
0.345	0.612	9.107	114	3.41	1.62	136	134	128	66	64	62	26.6	2	2	1	3	427	13.48	58.57	16.93	176	2	5	5	2	2	2015-2016	4	3	3	2	2	132.666666666667	64	1	1	1	68.6666666666667	1	1	1	1	2	0	0	1	1045	691	4154.4
0.346	0.96	7.642	275	5.19	4	142	142	136	70	66	64	26.42	2	2	1	2	616	48.13	45.22	27.39	510	1	1	1.45	1	4	2007-2008	2	1	2	1	2	140	66.6666666666667	0	1	1	73.3333333333333	0	1	1	1	1	0	0	0	799	1315	6906.14594118343
0.346	0.502	137.144	51	3.09	1.75	104	111	108	68	65	64	20.5	2	2	1	1	434	39.86	42.12	10.04	123	1	1	1.4	1	5	2021-2023	4	1	2	1	1	107.666666666667	65.6666666666667	1	1	1	42	1	1	1	4	1	1	1	1	545	817	29925.5
0.346	0.62	13.707	327	2.02	2.25	111	114	108	78	83	83	40	2	2	1	1	875	12.11	158.38	22.53	37	2	3	1.55	2	3	2021-2023	1	2	2	2	3	111	81.3333333333333	1	1	1	29.6666666666667	1	1	1	1	1	1	1	1	657	1270	179527
0.348	0.268	23.968	108	4.51	2.03	106	108	108	54	60	58	23.3	2	2	1	1	1691	39.21	268.56	54.82	92	2	3	0.96	2	5	2011-2012	4	2	1	2	1	107.333333333333	57.3333333333333	1	1	1	50	1	1	1	3	1	1	1	1	1161	2256	152485.517741709
0.349	0.728	9.48	283	2.13	2.83	114	114	106	68	64	68	27.81	2	2	1	3	473	31.6	31.57	23.97	264	2	1	1.37	2	5	2009-2010	4	1	2	2	2	111.333333333333	66.6666666666667	1	1	1	44.6666666666667	1	1	1	1	2	1	1	1	654	1211	43678.3059893199
0.349	0.67	47.715	126	3.63	1.95	114	110	106	56	52	54	22.69	2	2	1	1	1580	26.57	166.21	69.71	57	1	3	2.31	2	3	2009-2010	1	2	2	2	1	110	54	1	1	1	56	1	1	1	4	1	1	1	1	1011	1867	51936.3627183295
0.349	0.522	35.594	338	8.46	10.07	110	106	112	52	60	58	20.8	2	2	1	2	1637	66.75	241.74	47.92	197	1	5	2.8	2	5	2011-2012	4	3	2	2	1	109.333333333333	56.6666666666667	1	1	1	52.6666666666667	1	1	1	4	1	1	1	1	1765	2828	42717.9811584496
0.35	0.37	3.97	148.44	4.09	1.34	116	114	106	74	70	68	36.03	2	2	1	1	1610.45	16.4	309.83	35.7	62.28	2	4	0.51	2	3	1999-2000	1	3	1	2	3	112	70.6666666666667	1	1	1	41.3333333333333	1	1	1	1	1	1	1	1	410.15	2186.5	111765.867046222
0.35	0.616	6.531	118	4.26	2	202	194	198	78	84	86	27.28	2	2	1	3	556	24.16	60.11	25.43	249	2	3	5	2	3	2001-2002	1	2	3	2	2	198	82.6666666666667	0	1	1	115.333333333333	0	1	1	1	2	0	0	0	877	1683	45279.1089066278
0.35	0.353	7.302	111	3.08	1.59	114	110	112	76	74	70	21.02	1	2	1	2	497	21.24	57.22	20.01	63	2	2	0.96	1	4	2001-2002	2	2	1	1	1	112	73.3333333333333	1	1	1	38.6666666666667	1	1	1	1	1	1	1	1	247	751	67183.5333831374
0.351	0.58	28.392	273	6.23	7.04	134	136	132	76	80	80	28.5	2	2	1	1	1173	29.32	159.32	30.24	64	2	3	1.31	2	4	2013-2014	2	2	2	2	2	134	78.6666666666667	1	1	1	55.3333333333333	1	1	1	3	1	1	1	1	893	1166	47881.1
0.352	0.215	3.593	232	6.24	3.24	141	135	129	89	87	88	31.8	2	2	1	1	1147	19.95	254.72	8.3	16	2	2	0.03	1	3	2017-2020	1	2	1	1	3	135	88	1	1	1	47	1	1	1	1	1	1	1	1	857	1171	70897.9
0.352	0.368	6.664	743	3.09	2.46	121	114	122	74	76	74	37.6	2	1	1	1	828	15.21	110.33	37.9	51	2	2	1.48	2	4	2017-2020	2	2	2	2	3	119	74.6666666666667	1	1	1	44.3333333333333	1	1	1	1	1	1	1	1	734	1235	19410.8
0.353	0.974	15.061	400	2.17	2.87	100	108	102	62	68	64	27.49	2	2	1	3	594	43.14	44.57	26.68	126	2	5	5	2	4	2005-2006	2	3	3	2	2	103.333333333333	64.6666666666667	1	1	1	38.6666666666667	1	1	1	2	2	1	1	1	981	919	36764.3657581576
0.353	0.38	18.943	156	3.51	2.47	98	104	102	58	56	54	33.99	2	2	1	1	759	26.16	64.4	43.77	73	2	2	0.05	2	4	2005-2006	2	2	1	2	3	101.333333333333	56	1	1	1	45.3333333333333	1	1	1	2	1	1	1	1	366	798	65417.7511462806
0.353	0.55	16.83	96	4.09	7.21	136	128	136	90	88	90	25.95	2	2	1	1	1045	44.68	72.68	23.78	111	1	2	2.35	2	3	2007-2008	1	2	2	2	2	133.333333333333	89.3333333333333	1	1	1	44	1	1	1	2	1	1	1	1	1242	660	151056.509390754
0.353	0.567	20.874	192	5.54	4.33	196	190	184	94	92	92	31.7	2	2	1	1	1195	97.15	118.35	36.5	274	2	2	1.31	1	4	2011-2012	2	2	2	1	3	190	92.6666666666667	1	1	0	97.3333333333333	0	1	1	2	1	0	0	0	1487	2255	9135.35903748471
0.353	0.211	4.51	259	2.61	1.72	87	91	90	59	64	62	27.6	2	1	1	1	405	12.8	50.65	18.59	0	2	3	0.1	1	3	2021-2023	1	2	1	1	2	89.3333333333333	61.6666666666667	1	1	1	27.6666666666667	1	1	1	1	1	1	1	1	260	566	27457.5
0.353	0.422	8.915	435	3.12	2.64	152	148	156	80	87	81	33.8	2	2	1	3	1076	17.62	206.09	21.21	43	2	3	5	2	3	2021-2023	1	2	3	2	3	152	82.6666666666667	0	1	1	69.3333333333333	0	1	1	1	2	0	0	0	314	950	15516.8
0.354	0.494	7.143	155	2.75	1.01	92	92	88	70	70	68	32.12	2	2	1	1	686	14.09	57.36	24.79	56	2	2	0.95	2	4	2001-2002	2	2	1	2	3	90.6666666666667	69.3333333333333	1	1	1	21.3333333333333	1	1	1	1	1	1	1	1	442	543	44455.8055174633
0.354	0.32	2.346	329	3.13	2.19	164	178	184	120	114	116	28.5	1	1	1	1	624	29.28	110.22	7.97	53	1	3	3.98	2	4	2005-2006	2	2	3	2	2	175.333333333333	116.666666666667	1	1	0	58.6666666666667	0	1	1	1	1	1	1	0	472	720	38695.422801848
0.354	0.762	17.865	115	3.68	5.12	144	146	152	92	94	94	26.9	2	2	1	1	1110	87.19	51.92	60.98	370	2	3	0.46	2	4	2013-2014	2	2	1	2	2	147.333333333333	93.3333333333333	1	1	0	54	0	1	1	2	1	1	1	0	1592	2192	15580.5
0.354	0.42	7.658	254	2.57	1.92	148	148	158	92	86	86	35.1	2	1	1	3	695	18.02	83.44	33.07	51	2	4	1.23	2	4	2015-2016	2	3	2	2	3	151.333333333333	88	0	1	1	63.3333333333333	0	1	1	1	2	0	0	0	542	1107	10307
0.356	0.911	28.344	421	4.03	5.95	117	113	116	76	75	74	29.9	2	2	1	3	1276	21.67	242.14	27.24	56	1	4	2.19	2	3	2021-2023	1	3	2	2	2	115.333333333333	75	1	1	1	40.3333333333333	1	1	1	3	2	1	1	1	944	1169	37790.4
0.357	0.655	13.468	407	4.62	3.92	134	138	144	76	82	74	24.9	2	2	1	3	1112	27.76	125.2	47.46	246	2	4	0.65	2	5	2013-2014	4	3	1	2	1	138.666666666667	77.3333333333333	1	1	1	61.3333333333333	1	1	1	1	2	0	0	1	1524	2068	8732.38
0.358	1.025	15.273	708	7.54	6.53	116	112	114	72	74	72	21.7	2	2	1	1	1452	58.58	159.71	63.51	149	2	5	5	2	3	2005-2006	1	3	3	2	1	114	72.6666666666667	1	1	1	41.3333333333333	1	1	1	2	1	1	1	1	1327	1982	95506.5893519662
0.358	0.481	37.098	156	3.02	1.8	166	164	170	98	100	98	28.2	2	2	1	1	910	12.11	191.75	13.24	23	1	4	2.55	2	3	2015-2016	1	3	2	2	2	166.666666666667	98.6666666666667	1	1	0	68	0	1	1	4	1	0	0	0	894	757	46437
0.358	0.429	15.898	286	3.3	4.13	115	112	112	82	82	80	38	2	2	1	1	714	47.89	57.43	34.41	173	2	5	4.88	2	3	2021-2023	1	3	3	2	3	113	81.3333333333333	1	1	1	31.6666666666667	1	1	1	2	1	1	1	1	1188	1055	28375.2
0.359	0.337	6.121	187	4.2	2.82	120	126	120	76	76	74	39.6	2	2	1	1	637	20.59	115.13	12.03	34	2	3	0.68	2	5	2001-2002	4	2	1	2	3	122	75.3333333333333	1	1	1	46.6666666666667	1	1	1	1	1	1	1	1	438	1027	81656.2899527508
0.359	0.597	4.885	331	7.82	8.59	110	114	116	74	72	76	29.7	2	2	1	1	2043	63.35	406.11	24.32	214	2	1	1.11	2	3	2011-2012	1	1	2	2	2	113.333333333333	74	1	1	1	39.3333333333333	1	1	1	1	1	1	1	1	1118	2357	51430.4405213659
0.36	0.27	7.11	28	3.05	5.78	132	130	134	78	74	76	22.8	2	2	1	1	981.22	27.27	28	30.74	90.51	1	3	1.72	2	4	1999-2000	2	2	2	2	1	132	76	1	1	1	56	1	1	1	1	1	1	1	1	627.19	1083.72	10274.7623272708
0.36	0.36	5.44	112.67	3.63	1.97	110	104	104	66	60	64	23.06	2	2	1	1	796.18	11.05	139.33	15.53	20.89	1	1	3.84	2	2	1999-2000	4	1	3	2	1	106	63.3333333333333	1	1	1	42.6666666666667	1	1	1	1	1	1	1	1	760.04	689.61	28865.7308009167
0.36	0.936	15.275	419	3.05	5.6	148	136	134	64	62	64	45.12	2	2	1	3	766	26.9	85.56	35.38	92	2	2	1.92	1	3	2009-2010	1	2	2	1	3	139.333333333333	63.3333333333333	1	1	1	76	1	1	1	2	2	0	0	1	1163	818	14982.1380988077
0.36	0.546	25.226	155	5.96	10.21	116	119	119	62	63	62	34.2	2	2	1	3	1893	70.65	147.12	39.02	287	1	4	5	2	4	2017-2020	2	3	3	2	3	118	62.3333333333333	1	1	1	55.6666666666667	1	1	1	3	2	1	1	1	1410	2886	12173
0.36	0.553	20.377	320	4.28	4.47	101	90	80	60	53	47	28.3	2	2	1	1	881	21.93	102.13	19.25	46	1	5	3.32	2	4	2017-2020	2	3	3	2	2	90.3333333333333	53.3333333333333	1	1	1	37	1	1	1	2	1	1	1	1	1059	858	19247
0.361	0.276	22.17	221	2.68	4.06	130	120	110	40	48	54	26.3	1	2	1	3	407	7.66	76.71	8.86	7	1	5	3.81	1	5	2013-2014	4	3	3	1	2	120	47.3333333333333	1	1	1	72.6666666666667	1	1	1	3	2	0	0	1	699	1028	13306
0.361	0.812	23.074	738	9.39	11.13	122	118	120	64	58	60	29.3	2	2	1	3	1865	54.51	147.7	96.92	234	2	4	5	2	3	2013-2014	1	3	3	2	2	120	60.6666666666667	1	1	1	59.3333333333333	1	1	1	3	2	1	1	1	2363	3347	426695
0.362	1.274	6.572	325	5.12	5.73	112	118	116	82	80	76	32.53	2	2	1	3	1381	32.49	187.57	63.37	88	1	4	1.21	2	3	2001-2002	1	3	2	2	3	115.333333333333	79.3333333333333	1	1	1	36	1	1	1	1	2	1	1	1	1254	1076	35979.1083326472
0.363	0.378	4.892	32	3.87	4.75	146	142	130	68	74	66	22.46	2	2	1	3	709	23.79	45.83	16.95	62	1	1	1.03	2	4	2001-2002	2	1	2	2	1	139.333333333333	69.3333333333333	1	1	1	70	1	1	1	1	2	0	0	1	585	614	5963.31240438234
0.363	1.99	13.63	592	4.77	4.69	96	94	100	62	66	66	30.1	2	2	1	3	1102	49.08	121.15	49.44	411	2	5	5	2	3	2013-2014	1	3	3	2	3	96.6666666666667	64.6666666666667	1	1	1	32	1	1	3	1	2	1	1	1	1428	2105	160406
0.363	0.641	10.995	266	4	4.68	149	142	155	79	80	83	37.6	2	2	1	1	1423	42.58	214.45	46.13	296	2	2	1.79	2	4	2017-2020	2	2	2	2	3	148.666666666667	80.6666666666667	0	1	1	68	0	1	1	1	1	0	0	0	1056	1313	7229.98
0.364	1.31	17.701	782	1.08	2.84	100	102	106	74	74	72	24.7	2	2	1	1	613	19.05	83.65	23.17	71	1	2	0.43	1	2	2011-2012	4	2	1	1	1	102.666666666667	73.3333333333333	1	1	1	29.3333333333333	1	1	2	2	1	1	1	1	962	673	65532.5313553065
0.366	0.876	12.557	390	4.54	9.68	140	136	132	58	54	52	24.22	2	2	1	3	747	65.47	61.96	25.36	184	2	4	2.4	2	3	2009-2010	1	3	2	2	1	136	54.6666666666667	1	1	1	81.3333333333333	1	1	1	1	2	0	0	1	1275	1434	57012.8235791881
0.366	0.966	5.379	593	7.33	5.05	138	138	130	90	90	92	25.78	2	2	1	3	1273	43.58	169.48	40.98	289	1	3	1.45	1	1	2009-2010	3	2	2	1	2	135.333333333333	90.6666666666667	1	0	1	44.6666666666667	0	1	1	1	2	1	1	0	2122	2468	4289.53880944402
0.366	0.551	22.001	701	6.52	5.32	120	124	120	76	70	74	23.2	2	2	1	1	1253	42.47	153.82	54.27	114	1	2	0.76	2	4	2013-2014	2	2	1	2	1	121.333333333333	73.3333333333333	1	1	1	48	1	1	1	3	1	1	1	1	2847	2524	14118.1
0.366	1.027	17.494	277	4.33	3.15	128	133	128	65	68	68	21.8	2	2	1	1	864	29.95	42.73	30.98	93	2	3	1.37	2	3	2017-2020	1	2	2	2	1	129.666666666667	67	1	1	1	62.6666666666667	1	1	1	2	1	0	0	1	1757	1987	14542.3
0.366	1.265	23.25	343	4.4	7.25	123	136	127	93	92	89	39.2	2	2	1	1	1466	42.7	230.72	43.47	119	2	2	1.09	2	5	2021-2023	4	2	2	2	3	128.666666666667	91.3333333333333	1	0	1	37.3333333333333	0	1	1	3	1	1	1	0	2129	1651	56750.3
0.367	1.133	14.716	374	4.78	2.43	122	128	124	70	72	66	36.57	2	1	1	3	961	18.87	135.42	40.82	128	2	2	1.86	1	3	2007-2008	1	2	2	1	3	124.666666666667	69.3333333333333	1	1	1	55.3333333333333	1	1	1	2	2	1	1	1	1176	1191	25917.8452180639
0.367	1.282	25.404	542	6.03	9.31	134	134	134	74	82	82	25.1	2	2	1	3	1334	72.28	191.1	32.63	139	1	2	0.95	2	3	2011-2012	1	2	1	2	2	134	79.3333333333333	1	1	1	54.6666666666667	1	1	1	3	2	1	1	1	1516	1617	49957.1241492685
0.367	0.348	34.839	99	4.59	5.23	158	164	166	110	108	108	44	2	2	1	3	806	39.98	97.81	28.27	132	1	3	0.73	2	4	2011-2012	2	2	1	2	3	162.666666666667	108.666666666667	1	1	0	54	0	1	1	4	2	1	1	0	884	1345	14673.7426516007
0.368	0.707	10.029	345	3.75	2.17	106	104	100	68	70	66	31.9	2	2	1	3	958	12.88	114.54	51.53	69	2	4	1.2	2	4	2013-2014	2	3	2	2	3	103.333333333333	68	1	1	1	35.3333333333333	1	1	1	1	2	1	1	1	1432	1205	71690.1
0.368	1.246	14.556	440	3.79	2.88	106	114	110	72	76	74	21.4	2	2	1	3	657	21.61	81.33	28.56	78	2	3	1.37	3	3	2015-2016	1	2	2	2	1	110	74	1	1	1	36	1	1	1	1	2	1	1	1	1438	1002	40507.7
0.369	5.379	24.498	284	4.56	3.13	142	151	135	89	85	90	30	2	1	1	3	899	28.96	84.81	48.72	293	1	2	1.85	1	4	2017-2020	2	2	2	1	3	142.666666666667	88	0	1	1	54.6666666666667	1	1	4	3	2	1	1	0	522	1481	15419.5
0.37	0.84	15.11	191.33	4.77	8.86	118	112	114	70	70	72	29.28	2	2	1	3	1414.35	44.46	93.25	47.24	89.93	1	2	0.97	2	1	1999-2000	3	2	1	2	2	114.666666666667	70.6666666666667	1	1	1	44	1	1	1	2	2	1	1	1	1412.78	1462.99	1923.23952214963
0.37	0.47	10	105.9	4.27	4.56	116	110	118	54	56	66	25.94	2	2	1	3	1200.59	39.28	201.7	26.7	145.23	1	2	0	2	4	1999-2000	2	2	1	2	2	114.666666666667	58.6666666666667	1	1	1	56	1	1	1	1	2	1	1	1	464.66	545.6	36197.5156352169
0.37	0.671	7.333	310	5.49	5.66	112	112	108	66	70	78	25.06	2	2	1	1	966	28.88	125.29	41.69	117	2	2	2.1	2	4	2001-2002	2	2	2	2	2	110.666666666667	71.3333333333333	1	1	1	39.3333333333333	1	1	1	1	1	1	1	1	1725	1477	17852.9626635337
0.371	0.64	12.496	101	6.42	6.55	112	114	116	58	56	58	45.4	2	2	1	1	642	38.41	68.06	23.32	278	2	2	1.61	2	4	2003-2004	2	2	2	2	3	114	57.3333333333333	1	1	1	56.6666666666667	1	1	1	1	1	1	1	1	907	1515	20569.9196475377
0.371	0.576	17.639	62	5.03	8.85	158	152	150	54	52	54	26.68	1	2	1	3	765	50.28	73.49	30.87	137	1	4	2.26	2	3	2009-2010	1	3	2	2	2	153.333333333333	53.3333333333333	0	1	1	100	0	1	1	2	2	0	0	0	1146	1330	10410.5141115337
0.371	0.51	28.89	496	7.67	10.32	124	132	136	62	58	60	27.3	2	2	1	3	977	64.16	55.22	58.57	151	1	3	0.93	2	4	2015-2016	2	2	1	2	2	130.666666666667	60	1	1	1	70.6666666666667	1	1	1	3	2	0	0	1	1209	1457	56453.5
0.372	0.802	34.527	255	6.56	2.78	116	120	122	74	78	70	26.52	2	2	1	3	2367	27.21	398.47	77.76	404	1	5	2.3	2	3	2005-2006	1	3	2	2	2	119.333333333333	74	1	1	1	45.3333333333333	1	1	1	4	2	1	1	1	563	1956	141919.374493085
0.372	1.317	1.081	326	2.93	4.79	100	112	100	52	58	44	33.8	2	2	1	1	860	30.35	111.67	34.97	188	2	1	1.78	2	3	2013-2014	1	1	2	2	3	104	51.3333333333333	1	1	1	52.6666666666667	1	1	2	1	1	1	1	1	1249	1208	12851.5
0.372	0.634	3.496	251	3.01	2.72	112	118	116	66	64	66	21.9	2	2	1	1	873	13.64	54.29	55.94	66	2	4	5	2	3	2015-2016	1	3	3	2	1	115.333333333333	65.3333333333333	1	1	1	50	1	1	1	1	1	1	1	1	1649	1032	238215
0.373	0.961	20.441	266	3.49	7.73	132	122	124	62	70	78	37.1	2	2	1	2	1246	120.37	85.03	45.33	440	1	3	5	2	4	2011-2012	2	2	3	2	3	126	70	1	1	1	56	1	1	1	2	1	1	1	1	1508	2432	28115.0660521082
0.373	0.992	25.693	130	1.82	1.87	142	142	132	80	62	68	22	2	2	1	1	871	46.55	45.85	27.81	162	1	3	0.39	2	3	2013-2014	1	2	1	2	1	138.666666666667	70	1	1	1	68.6666666666667	1	1	1	3	1	0	0	1	924	1311	62639.1
0.374	0.421	12.451	80	5.3	5.18	128	130	122	84	84	86	29.63	2	2	1	3	1056	45.5	116.59	46.13	123	1	2	0	2	3	2001-2002	1	2	1	2	2	126.666666666667	84.6666666666667	1	1	1	42	1	1	1	1	2	1	1	1	2159	163	18224.7268981587
0.374	0.297	17.541	284	3.13	2.72	114	111	118	84	91	80	41.6	2	2	1	2	548	19.34	46.29	31.38	114	2	4	2.02	2	4	2021-2023	2	3	2	2	3	114.333333333333	85	1	1	1	29.3333333333333	1	1	1	2	1	1	1	1	320	1244	37787.8
0.375	0.38	3.959	307	3.75	2.9	122	118	120	78	76	80	25.7	2	1	1	1	614	24.15	66.61	27.82	54	1	3	2.18	2	4	2015-2016	2	2	2	2	2	120	78	1	1	1	42	1	1	1	1	1	1	1	1	589	1197	37996.3
0.376	0.556	50.106	298	3.85	2.38	136	136	138	58	60	58	28.49	2	2	1	3	601	21.26	77.65	28.49	84	2	5	1.61	2	3	2007-2008	1	3	2	2	2	136.666666666667	58.6666666666667	1	1	1	78	1	1	1	4	2	0	0	1	1004	919	69077.7973434722
0.376	0.907	7.605	432	6.19	11.99	126	128	132	78	84	82	41.4	2	2	1	3	831	97.42	25.1	36.29	282	2	3	0.08	1	3	2013-2014	1	2	1	1	3	128.666666666667	81.3333333333333	1	1	1	47.3333333333333	1	1	1	1	2	1	1	1	1676	1976	25503.5
0.376	0.484	18.54	448	6.17	4.11	106	106	106	72	68	78	26.1	2	2	1	3	480	20.95	67.93	19.4	26	2	3	5	2	4	2015-2016	2	2	3	2	2	106	72.6666666666667	1	1	1	33.3333333333333	1	1	1	2	2	1	1	1	1048	574	13757.7
0.376	0.657	9.195	126	3.57	3.32	114	108	106	56	62	58	31.9	2	2	1	1	826	33.46	111.39	23.25	287	2	3	3.81	2	3	2015-2016	1	2	3	2	3	109.333333333333	58.6666666666667	1	1	1	50.6666666666667	1	1	1	1	1	1	1	1	1019	1306	99779.1
0.376	0.562	13.603	302	7.13	10.19	142	136	133	85	89	82	26.8	2	2	1	1	622	51.18	58.7	21.1	131	1	5	1.32	2	4	2017-2020	2	3	2	2	2	137	85.3333333333333	1	1	1	51.6666666666667	1	1	1	1	1	1	1	1	1470	2093	3915.75
0.377	0.652	17.997	145	5.69	4.32	108	122	110	74	74	72	23.66	2	2	1	1	424	22.8	54.91	14.95	49	2	4	3.77	2	3	2007-2008	1	3	3	2	1	113.333333333333	73.3333333333333	1	1	1	40	1	1	1	2	1	1	1	1	927	1150	126323.082520371
0.377	0.178	22.321	264	3.74	1.35	156	158	154	74	86	68	34.7	2	2	1	3	316	10.01	53.44	8.05	0	2	5	1.47	1	4	2015-2016	2	3	2	1	3	156	76	0	1	1	80	0	1	1	3	2	0	0	0	582	686	37161.3
0.377	0.645	13.305	94	4.18	3.62	147	147	162	66	74	67	28.4	1	1	1	3	386	24.13	34.87	16.22	47	1	1	0.85	2	3	2017-2020	1	1	1	2	2	152	69	0	1	1	83	0	1	1	1	2	0	0	0	477	1034	9857.84
0.377	0.734	13.546	1750	4.79	2.64	126	130	121	81	79	82	26.5	2	2	1	1	957	19.99	65.38	33.79	56	2	5	1.47	2	3	2021-2023	1	3	2	2	2	125.666666666667	80.6666666666667	1	1	1	45	1	1	1	1	1	1	1	1	642	1454	43160.8
0.378	0.395	5.782	234	2.5	1.89	118	116	124	82	78	80	22.1	2	2	1	1	711	15.33	138.02	12.43	31	2	4	1	2	3	2011-2012	1	3	2	2	1	119.333333333333	80	1	1	1	39.3333333333333	1	1	1	1	1	1	1	1	909	1125	51957.3121582172
0.379	0.875	4.922	195	3.59	1.93	116	114	116	84	80	80	27.88	2	2	1	3	482	13.27	73.09	20.04	8	1	3	3.84	1	3	2001-2002	1	2	3	1	2	115.333333333333	81.3333333333333	1	1	1	34	1	1	1	1	2	1	1	1	1463	1032	31213.3730244987
0.379	0.486	10.844	457	4.78	8.72	116	118	118	74	70	76	28.46	2	2	1	1	637	72.79	46.87	15.13	514	2	2	0.25	2	4	2009-2010	2	2	1	2	2	117.333333333333	73.3333333333333	1	1	1	44	1	1	1	1	1	1	1	1	809	4284	89166.6788089871
0.38	0.8	6.58	278.75	5.23	5.53	160	158	160	70	70	68	33.85	2	2	1	3	868.77	34.04	78.47	47.12	253.82	2	1	0.87	2	1	1999-2000	3	1	1	2	3	159.333333333333	69.3333333333333	0	1	1	90	0	1	1	1	2	0	0	0	1158.85	996.73	2096.38083966303
0.38	0.51	9.14	173.63	6.42	4.48	134	126	124	78	78	78	28.58	2	2	1	3	565.15	28.75	88.89	12.99	62.5	1	1	0.78	2	1	1999-2000	3	1	1	2	2	128	78	1	1	1	50	1	1	1	1	2	1	1	1	1574.68	2037.07	1111.20387131681
0.38	0.777	3.8	475	5.55	10.62	96	93	90	65	64	67	28.2	2	2	1	3	611	50.22	52.5	21.75	157	2	3	1.82	2	2	2017-2020	4	2	2	2	2	93	65.3333333333333	1	1	1	27.6666666666667	1	1	1	1	2	1	1	1	1470	1562	16372.6
0.381	1.002	14.531	700	4.75	4.5	122	120	120	50	78	80	31.76	2	1	1	1	912	44.69	96.67	39.44	334	2	4	1.36	1	3	2005-2006	1	3	2	1	3	120.666666666667	69.3333333333333	1	1	1	51.3333333333333	1	1	1	1	1	1	1	1	814	1258	41587.5814268663
0.381	1.263	26.758	372	4.08	4.11	128	114	126	76	78	74	30.67	2	2	1	3	1257	18.12	202.27	48.06	45	1	4	5	2	3	2007-2008	1	3	3	2	3	122.666666666667	76	1	1	1	46.6666666666667	1	1	1	3	2	1	1	1	1240	2357	63964.9837931725
0.381	1.329	11.377	453	5.09	3.05	124	126	124	56	42	52	31.18	2	2	1	1	757	47.15	75.97	29.43	309	2	2	0.55	1	3	2009-2010	1	2	1	1	3	124.666666666667	50	1	1	1	74.6666666666667	1	1	2	1	1	0	0	1	1128	2092	54582.7459935556
0.382	0.851	4.109	382	3.23	4.08	142	142	140	62	64	64	25.64	2	2	1	3	1059	27.31	75.89	76.05	79	1	5	2.09	2	3	2001-2002	1	3	2	2	2	141.333333333333	63.3333333333333	0	1	1	78	0	1	1	1	2	0	0	0	1069	1699	47848.1988593083
0.382	0.684	12.405	294	6.5	5.86	106	100	106	60	56	56	26.21	2	2	1	1	1639	48.54	255.16	32.43	148	2	3	0.32	2	4	2007-2008	2	2	1	2	2	104	57.3333333333333	1	1	1	46.6666666666667	1	1	1	1	1	1	1	1	886	1632	13399.3445439232
0.382	0.564	15.158	397	4.22	3.83	106	110	110	82	76	76	20.87	2	2	1	3	1029	32.31	133.62	42.01	95	2	3	0.91	2	1	2009-2010	3	2	1	2	1	108.666666666667	78	1	1	1	30.6666666666667	1	1	1	2	2	1	1	1	626	1397	38406.9060617826
0.382	0.352	14.775	173	4.23	5.69	102	100	102	60	58	62	22.8	2	2	1	1	520	27.6	53.66	21.01	75	2	2	2.14	2	3	2015-2016	1	2	2	2	1	101.333333333333	60	1	1	1	41.3333333333333	1	1	1	2	1	1	1	1	422	974	136708
0.383	7.016	13.629	228	4.8	3.64	114	114	112	70	76	76	23.39	2	2	1	1	2206	20.13	411.79	53.4	21	2	3	1.15	2	3	2007-2008	1	2	2	2	1	113.333333333333	74	1	1	1	39.3333333333333	1	1	4	1	1	1	1	1	919	1775	144358.108556572
0.383	0.895	7.032	99	4.73	5.75	122	120	126	80	84	84	28.9	2	2	1	1	1276	62.21	89.31	51.72	270	1	2	1.57	2	4	2007-2008	2	2	2	2	2	122.666666666667	82.6666666666667	1	1	1	40	1	1	1	1	1	1	1	1	965	1502	29693.4345784221
0.383	1.059	30.907	380	2.33	2.48	130	132	138	92	86	84	27.62	2	2	1	3	893	16.04	146.56	29.78	20	2	5	5	2	3	2009-2010	1	3	3	2	2	133.333333333333	87.3333333333333	1	1	1	46	1	1	1	4	2	1	1	1	1357	795	158496.217276331
0.383	0.711	28.636	146	4.68	3.09	108	110	104	72	68	64	38.2	2	2	1	3	963	29.84	127.69	37.23	93	2	3	3.67	2	4	2011-2012	2	2	3	2	3	107.333333333333	68	1	1	1	39.3333333333333	1	1	1	3	2	1	1	1	680	1602	13031.193008257
0.383	0.643	19.601	283	4.14	7.99	108	110	110	64	66	66	24.2	2	2	1	3	928	38.36	93.18	26.8	172	2	3	5	2	3	2013-2014	1	2	3	2	1	109.333333333333	65.3333333333333	1	1	1	44	1	1	1	2	2	1	1	1	1752	1258	47831.5
0.383	0.274	18.461	319	4.08	3.21	140	132	130	40	48	46	30.3	2	2	1	1	524	15.74	55.85	26.5	37	2	3	3.18	2	4	2013-2014	2	2	3	2	3	134	44.6666666666667	1	1	1	89.3333333333333	1	1	1	2	1	0	0	1	704	616	18183.3
0.383	0.728	11.843	210	2.62	3.97	127	131	119	97	91	87	49.2	2	2	1	2	843	45.96	54.33	48.28	328	2	3	0.59	2	4	2017-2020	2	2	1	2	3	125.666666666667	91.6666666666667	1	0	1	34	0	1	1	1	1	1	1	0	721	1357	4595.95
0.384	0.853	3.997	109	3.28	1.36	116	114	120	76	74	74	33.93	2	2	1	1	412	12.71	55.97	19.53	18	2	3	2.62	2	3	2001-2002	1	2	2	2	3	116.666666666667	74.6666666666667	1	1	1	42	1	1	1	1	1	1	1	1	962	687	149846.818643182
0.384	0.455	14.828	203	5.6	4.08	122	124	122	58	60	60	20.38	2	2	1	3	890	33.47	160.09	14.83	66	2	5	5	2	3	2003-2004	1	3	3	2	1	122.666666666667	59.3333333333333	1	1	1	63.3333333333333	1	1	1	2	2	0	0	1	1427	656	30409.0750179036
0.384	0.603	9.349	361	7.85	3.39	146	142	134	94	88	86	30.08	9	2	1	3	1103	24.02	209.89	28.75	67	1	3	4.09	2	4	2007-2008	2	2	3	2	3	140.666666666667	89.3333333333333	0	1	1	51.3333333333333	1	1	1	1	2	1	1	0	1571	352	11654.037642775
0.385	0.667	26.68	145	2.83	2	108	100	96	66	68	66	27.51	2	2	1	1	918	24.69	108.63	44.73	63	2	4	3.41	2	3	2007-2008	1	3	3	2	2	101.333333333333	66.6666666666667	1	1	1	34.6666666666667	1	1	1	3	1	1	1	1	1318	1546	146804.546083858
0.385	0.913	7.916	275	4.32	4.04	155	150	146	78	76	75	37.9	2	2	1	1	1040	25	132.48	50.56	52	2	4	1.65	2	4	2017-2020	2	3	2	2	3	150.333333333333	76.3333333333333	0	1	1	74	0	1	1	1	1	0	0	0	1674	1186	3977.14
0.385	1.22	24.654	1147	6.93	6.78	97	102	102	66	70	71	26.4	2	2	1	1	1585	46.78	133.85	64.87	245	2	4	2.32	2	3	2017-2020	1	3	2	2	2	100.333333333333	69	1	1	1	31.3333333333333	1	1	1	3	1	1	1	1	1244	1530	38843.3
0.386	0.361	12.803	276	4.52	5.29	130	122	118	70	70	74	30.94	2	2	1	1	781	35.28	85.26	36.34	77	2	1	1.57	2	1	2005-2006	3	1	2	2	3	123.333333333333	71.3333333333333	1	1	1	52	1	1	1	1	1	1	1	1	1094	591	7108.32204951596
0.386	1.046	10.902	224	2.15	1.86	116	116	114	74	78	86	23.72	2	2	1	1	433	13.83	42.94	23.08	32	2	4	3.5	2	1	2005-2006	3	3	3	2	1	115.333333333333	79.3333333333333	1	1	1	36	1	1	1	1	1	1	1	1	833	901	9179.45206143522
0.386	1.141	43.648	465	7.62	11.42	126	128	132	88	92	88	31.2	2	2	1	1	1325	46.86	167.87	48.84	129	1	4	0.05	2	4	2013-2014	2	3	1	2	3	128.666666666667	89.3333333333333	1	1	1	39.3333333333333	1	1	1	4	1	1	1	1	1527	1620	46035.3
0.386	1.491	25.163	132	8.74	6.27	130	136	132	68	58	72	22.6	2	2	1	1	2453	127.4	288.18	91.05	442	1	2	0.31	2	4	2013-2014	2	2	1	2	1	132.666666666667	66	1	1	1	66.6666666666667	1	1	2	3	1	0	0	1	2290	3536	80842.6
0.387	0.363	13.285	130	4.42	3.53	116	118	118	42	44	44	34.94	2	2	1	3	829	39.66	99.74	30.46	104	2	1	0.7	1	2	2007-2008	4	1	1	1	3	117.333333333333	43.3333333333333	1	1	1	74	1	1	1	1	2	0	0	1	1037	825	13200.4480337301
0.388	0.444	11.805	364	5.44	2.96	132	128	130	70	70	70	28.94	2	2	1	3	1094	31.11	209.69	16.76	55	2	2	2.58	2	4	2001-2002	2	2	2	2	2	130	70	1	1	1	60	1	1	1	1	2	0	0	1	633	882	8941.69569575109
0.388	0.728	7.677	182	6.49	4.56	174	174	176	94	96	96	25.19	9	2	1	3	1047	23.22	174.42	30.38	49	1	3	2.7	2	3	2001-2002	1	2	2	2	2	174.666666666667	95.3333333333333	1	1	0	79.3333333333333	0	1	1	1	2	0	0	0	1241	1092	96749.4735053603
0.388	0.456	13.024	392	4.58	2.61	134	138	138	86	82	80	25.9	2	2	1	3	744	17.64	105.51	28.95	56	1	4	1.68	2	5	2015-2016	4	3	2	2	2	136.666666666667	82.6666666666667	1	1	1	54	1	1	1	1	2	1	1	1	760	776	59097
0.388	0.77	9.386	450	3.68	4.71	149	144	145	97	99	99	30.9	2	1	1	3	1251	34	196.79	28.93	158	1	4	4.02	2	3	2021-2023	1	3	3	2	3	146	98.3333333333333	1	1	0	47.6666666666667	0	1	1	1	2	1	1	0	1514	831	49745.7
0.388	0.634	18.056	417	5.78	2.7	99	99	104	71	70	72	28	2	2	1	3	645	29.38	62.54	31.21	460	2	4	0.72	2	3	2021-2023	1	3	1	2	2	100.666666666667	71	1	1	1	29.6666666666667	1	1	1	2	2	1	1	1	384	1024	15612.3
0.389	0.403	17.116	153	3.02	1.35	124	118	108	80	74	82	22.7	2	2	1	1	654	17.04	76.29	31.12	31	2	4	1.31	2	3	2013-2014	1	3	2	2	1	116.666666666667	78.6666666666667	1	1	1	38	1	1	1	2	1	1	1	1	876	986	17866.8
0.389	0.372	75.666	194	5.37	4.58	101	105	102	61	63	62	19.4	2	2	1	1	1381	24.05	221.28	47.16	53	1	2	1.9	2	3	2021-2023	1	2	2	2	1	102.666666666667	62	1	1	1	40.6666666666667	1	1	1	4	1	1	1	1	495	944	181908
0.39	0.79	4.53	419.83	3.1	2.78	128	126	130	64	66	64	23.79	1	1	1	3	769.95	20.03	120.16	32.94	96.73	2	2	1.2	3	4	1999-2000	2	2	2	2	1	128	64.6666666666667	1	1	1	63.3333333333333	1	1	1	1	2	0	0	1	657.87	927.31	7675.9000302909
0.39	0.92	17.04	613.37	4.13	4.27	120	122	104	78	76	74	18.05	2	2	1	1	1357.73	65.52	216.28	27.83	165.18	1	1	0.57	2	1	1999-2000	3	1	1	2	1	115.333333333333	76	1	1	1	39.3333333333333	1	1	1	2	1	1	1	1	1690.79	1152.74	5584.02153744244
0.39	1.51	26.15	135.73	6.87	7.46	118	118	112	56	58	54	27.47	2	2	1	1	2564.77	83.79	293.98	94.2	233.32	1	3	2.63	2	3	1999-2000	1	2	2	2	2	116	56	1	1	1	60	1	1	2	3	1	0	0	1	3204.43	1265.11	112392.924486339
0.39	0.553	12.566	163	5.43	4.85	100	106	108	58	56	50	25.42	2	2	1	3	1573	55.16	286.91	26.99	275	1	2	0.18	2	1	2001-2002	3	2	1	2	2	104.666666666667	54.6666666666667	1	1	1	50	1	1	1	1	2	1	1	1	1737	1189	9769.83215436885
0.39	0.397	8.931	217	5.18	5.23	108	104	106	78	78	80	26.91	2	2	1	1	773	32.62	117.28	20.29	65	2	3	4.07	2	3	2007-2008	1	2	3	2	2	106	78.6666666666667	1	1	1	27.3333333333333	1	1	1	1	1	1	1	1	561	1052	225434.946886181
0.39	0.689	15.687	306	2.55	2.73	123	130	134	60	60	61	26.1	2	2	1	3	511	54.31	56.04	7.88	156	1	2	0.05	2	2	2021-2023	4	2	1	2	2	129	60.3333333333333	1	1	1	68.6666666666667	1	1	1	2	2	0	0	1	2034	2541	23329
0.391	0.765	31.373	72	4.17	0.92	118	114	116	66	66	66	37.95	2	2	1	1	966	6.89	227.29	6.98	0	2	3	0.79	2	3	2009-2010	1	2	1	2	3	116	66	1	1	1	50	1	1	1	4	1	1	1	1	611	523	11243.5786528409
0.393	0.475	8.778	144	4.03	2.49	144	138	130	96	94	90	23.78	2	2	1	3	577	23.14	85.36	18.43	44	2	5	4.19	2	3	2001-2002	1	3	3	2	1	137.333333333333	93.3333333333333	1	0	1	44	0	1	1	1	2	1	1	0	1191	882	58017.0991119378
0.393	0.838	7.658	331	4.43	6.18	200	188	210	74	64	80	25.2	9	2	1	3	615	29.7	79.24	19.99	262	1	1	0.66	2	1	2003-2004	3	1	1	2	2	199.333333333333	72.6666666666667	0	1	1	126.666666666667	0	1	1	1	2	0	0	0	1009	526	5539.58506431735
0.394	1.017	7.653	189	5.52	5.21	108	110	110	72	78	72	25.26	2	2	1	2	1307	40.24	145.13	46.35	493	1	2	0.11	2	3	2001-2002	1	2	1	2	2	109.333333333333	74	1	1	1	35.3333333333333	1	1	1	1	1	1	1	1	1157	1458	43451.7
0.394	0.591	12.214	157	7.54	12.8	208	196	196	94	86	90	21.23	2	2	1	1	875	53.65	74.64	23.16	196	2	2	4.47	2	4	2003-2004	2	2	3	2	1	200	90	1	1	0	110	0	1	1	1	1	0	0	0	932	1299	11260.1882932095
0.395	0.235	8.896	182	4.01	0.92	120	118	118	90	88	84	26.44	2	2	1	1	1008	7.07	232.1	10.84	3	1	2	0.19	2	4	2007-2008	2	2	1	2	2	118.666666666667	87.3333333333333	1	1	1	31.3333333333333	1	1	1	1	1	1	1	1	571	366	16078.9704923737
0.395	1.36	22.406	280	9.33	7.09	120	122	126	82	78	80	49.9	2	2	1	1	2157	86.14	326.7	63.96	630	2	4	0.55	2	3	2013-2014	1	3	1	2	3	122.666666666667	80	1	1	1	42.6666666666667	1	1	2	3	1	1	1	1	1351	2292	88677.6
0.395	0.833	10.476	230	4	3.52	136	139	129	87	84	83	22.4	2	2	1	1	1243	28.31	129.56	55.91	119	2	4	1.54	2	4	2017-2020	2	3	2	2	1	134.666666666667	84.6666666666667	1	1	1	50	1	1	1	1	1	1	1	1	1146	1653	3735.82
0.396	0.184	10.834	71	3.06	1.46	210	214	192	80	78	74	31.98	2	2	1	1	801	13.06	164.8	12.85	47	1	1	1.57	2	4	2007-2008	2	1	2	2	3	205.333333333333	77.3333333333333	0	1	1	128	0	1	1	1	1	0	0	0	357	412	12918.5876824334
0.396	0.73	23.225	760	4.87	3.75	118	126	124	76	80	68	31.71	2	2	1	1	1508	32.19	240.9	48.65	124	2	3	1.36	2	3	2009-2010	1	2	2	2	3	122.666666666667	74.6666666666667	1	1	1	48	1	1	1	3	1	1	1	1	798	2047	149692.791298405
0.396	0.603	16.01	73	3.55	2.5	104	106	104	66	62	66	40.9	2	2	1	3	933	38.93	141.99	24.05	135	2	2	0.65	2	4	2011-2012	2	2	1	2	3	104.666666666667	64.6666666666667	1	1	1	40	1	1	1	2	2	1	1	1	1219	1113	64300.7085899609
0.396	0.863	5.896	1508	4.31	8.7	136	134	128	60	66	66	28.2	2	2	1	3	1794	55.19	133.03	118.72	173	2	5	5	2	3	2015-2016	1	3	3	2	2	132.666666666667	64	1	1	1	68.6666666666667	1	1	1	1	2	0	0	1	988	2563	73290.5
0.396	0.175	5.548	229	3.71	2.46	140	145	145	91	90	90	36.5	2	2	1	3	533	16.41	76.66	17.17	49	2	2	0.28	1	3	2017-2020	1	2	1	1	3	143.333333333333	90.3333333333333	1	1	0	53	0	1	1	1	2	1	1	0	237	1069	22965.2
0.397	0.479	8.521	316	2.66	2.88	118	118	118	78	78	84	31.11	2	2	1	3	1007	15.19	187.62	23.04	54	2	4	3.22	2	4	2003-2004	2	3	3	2	3	118	80	1	1	1	38	1	1	1	1	2	1	1	1	1063	1089	80022.6045649529
0.397	0.448	15.122	259	8.26	32.33	144	130	130	76	76	76	37.43	2	2	1	3	634	36.53	51.11	32.19	117	1	5	1.06	2	3	2007-2008	1	3	2	2	3	134.666666666667	76	1	1	1	58.6666666666667	1	1	1	2	2	1	1	1	1103	2274	29312.8717276437
0.397	0.604	8.093	302	4.57	4.66	100	100	102	58	60	64	21.84	2	2	1	1	1317	47.05	104.96	82.41	142	2	4	1.72	2	1	2009-2010	3	3	2	2	1	100.666666666667	60.6666666666667	1	1	1	40	1	1	1	1	1	1	1	1	1617	2472	7288.40927701652
0.397	0.857	32.261	736	7.38	17.44	117	119	121	72	74	73	26.7	2	2	1	1	842	54.74	60.49	32.88	144	1	5	1.77	3	2	2021-2023	4	3	2	2	2	119	73	1	1	1	46	1	1	1	4	1	1	1	1	1368	1933	13475.6
0.398	0.277	4.879	297	2.58	3.31	112	114	115	63	61	57	24.5	2	2	1	1	516	18.85	54.37	28.06	96	2	2	0.84	2	3	2017-2020	1	2	1	2	1	113.666666666667	60.3333333333333	1	1	1	53.3333333333333	1	1	1	1	1	1	1	1	842	839	14017.5
0.399	0.361	5.489	58	4.34	2.26	112	110	116	64	64	64	28.51	2	2	1	2	760	17.89	121.05	22.2	157	2	2	0.97	2	1	2001-2002	3	2	1	2	2	112.666666666667	64	1	1	1	48.6666666666667	1	1	1	1	1	1	1	1	603	1264	6165.9801534537
0.399	0.722	6.409	253	5.9	5.75	154	144	146	60	60	62	36.49	1	1	1	3	562	29.32	65.02	22.63	245	2	4	0.82	1	1	2001-2002	3	3	1	1	3	148	60.6666666666667	0	1	1	87.3333333333333	0	1	1	1	2	0	0	0	1456	1863	7473.30692541564
0.399	0.474	11.172	159	2.59	3.61	127	136	135	104	103	103	51.1	2	2	1	1	619	25.73	53.83	34.35	90	2	4	0.75	2	4	2017-2020	2	3	1	2	3	132.666666666667	103.333333333333	1	0	1	29.3333333333333	0	1	1	1	1	1	1	0	1017	2512	8363.14
0.399	1.188	45.75	1207	7.2	10.78	146	138	149	86	81	83	27.6	2	2	1	3	1468	67.37	86.69	65.08	313	2	4	4.81	2	3	2021-2023	1	3	3	2	2	144.333333333333	83.3333333333333	0	1	1	61	0	1	1	4	2	0	0	0	2793	2169	24811.5
0.4	0.59	6.3	259.57	5.2	8.02	128	112	110	62	64	62	26.98	2	2	1	3	691.55	37.95	71.93	28.22	95.55	1	2	1.24	2	2	1999-2000	4	2	2	2	2	116.666666666667	62.6666666666667	1	1	1	54	1	1	1	1	2	1	1	1	1245.4	1200.26	43784.9330071387
0.4	0.42	8.92	133.78	5.09	4.33	110	110	106	70	74	68	26.49	2	2	1	2	790.65	24.5	94.33	35.19	101.16	2	3	0.9	2	1	1999-2000	3	2	1	2	2	108.666666666667	70.6666666666667	1	1	1	38	1	1	1	1	1	1	1	1	690.97	787.81	11181.0168379898
0.4	0.76	6.46	815.16	4.78	5.84	100	98	100	50	54	60	33.77	2	2	1	1	1555.35	44.82	205.43	63.82	120.81	2	2	1.82	2	3	1999-2000	1	2	2	2	3	99.3333333333333	54.6666666666667	1	1	1	44.6666666666667	1	1	1	1	1	1	1	1	1029.98	2361.83	10988.259111518
0.4	0.61	9.18	424.72	4.45	3.03	98	96	96	64	68	70	29.11	2	2	1	1	1346.64	40.91	145.34	48.51	127.31	1	2	0.27	3	1	1999-2000	3	2	1	2	2	96.6666666666667	67.3333333333333	1	1	1	29.3333333333333	1	1	1	1	1	1	1	1	1263.61	1145.97	8820.60962720917
0.4	1.327	8.541	444	2.48	4.79	126	130	128	72	66	56	36.4	2	2	1	3	631	37.41	59.7	26.45	80	2	4	5	2	3	2015-2016	1	3	3	2	3	128	64.6666666666667	1	1	1	63.3333333333333	1	1	2	1	2	0	0	1	1358	1000	50499.9
0.401	0.927	22.565	334	5.85	5.28	130	124	128	60	64	60	27.99	2	2	1	3	1187	28.89	160.14	51.24	310	2	2	0.96	1	4	2003-2004	2	2	1	1	2	127.333333333333	61.3333333333333	1	1	1	66	1	1	1	3	2	0	0	1	1745	1785	27864.4031560726
0.401	0.21	7.331	148	3.12	1.73	118	116	116	62	68	68	40.54	2	2	1	1	559	9.46	103.38	13.13	7	2	1	0.18	2	1	2007-2008	3	1	1	2	3	116.666666666667	66	1	1	1	50.6666666666667	1	1	1	1	1	1	1	1	362	832	63926.3921521696
0.402	0.844	3.526	285	4.61	3.56	116	104	104	70	66	64	25.07	2	2	1	1	1178	31.34	180.3	39.58	136	2	3	2.18	2	3	2005-2006	1	2	2	2	2	108	66.6666666666667	1	1	1	41.3333333333333	1	1	1	1	1	1	1	1	1237	1130	94700.663961457
0.402	0.927	5.502	294	5.45	6.81	136	138	124	70	72	68	31.63	2	2	1	1	732	28.18	105.11	24.09	74	2	3	1.24	2	3	2007-2008	1	2	2	2	3	132.666666666667	70	1	1	1	62.6666666666667	1	1	1	1	1	0	0	1	1655	600	15065.4082691968
0.402	0.209	1.702	157	3.51	2.16	158	146	152	54	64	60	30.5	2	1	1	1	589	12.46	80.52	24.53	0	1	1	0.35	1	1	2015-2016	3	1	1	1	3	152	59.3333333333333	0	1	1	92.6666666666667	0	1	1	1	1	0	0	0	541	544	13848.3
0.403	0.929	4.852	947	4.45	4.67	130	130	132	60	54	50	26.95	2	2	1	3	1427	34.88	240.82	40.57	83	1	1	2.66	2	1	2001-2002	3	1	2	2	2	130.666666666667	54.6666666666667	1	1	1	76	1	1	1	1	2	0	0	1	1620	1187	3560.21317512198
0.403	0.822	7.096	275	3.06	2.64	142	136	136	80	72	72	24.74	2	2	1	1	509	17.96	80.7	14.26	37	2	3	1.61	2	3	2007-2008	1	2	2	2	1	138	74.6666666666667	1	1	1	63.3333333333333	1	1	1	1	1	0	0	1	1159	715	23723.2593255862
0.403	1.162	17.073	504	5.16	6.09	112	114	108	64	64	66	24.35	2	2	1	2	803	54.37	85.67	26.82	462	2	4	4.64	2	2	2009-2010	4	3	3	2	1	111.333333333333	64.6666666666667	1	1	1	46.6666666666667	1	1	1	2	1	1	1	1	1230	1168	4459.83253954696
0.405	0.325	7.644	176	5.1	4.63	197	192	188	62	63	61	26.7	2	2	1	3	784	23.17	98.58	34.08	41	2	3	1.23	2	3	2021-2023	1	2	2	2	2	192.333333333333	62	0	1	1	130.333333333333	0	1	1	1	2	0	0	0	531	1350	30809.1
0.406	1.213	11.456	315	5.76	4.61	134	126	132	70	66	68	36	2	2	1	1	823	34.02	70.98	45.12	508	2	4	1.21	2	3	2013-2014	1	3	2	2	3	130.666666666667	68	1	1	1	62.6666666666667	1	1	1	1	1	0	0	1	703	1320	55348
0.406	0.287	9.82	212	5.36	4.4	143	141	136	68	62	62	31.3	2	2	1	3	617	19.01	114.66	10.56	11	1	1	2.1	2	3	2017-2020	1	1	2	2	3	140	64	0	1	1	76	0	1	1	1	2	0	0	0	762	2334	5570.73
0.406	1.311	15.122	529	2.94	4.14	118	123	119	62	58	59	29.1	2	2	1	3	1087	40.09	112.02	55.93	115	2	5	4.46	2	3	2021-2023	1	3	3	2	2	120	59.6666666666667	1	1	1	60.3333333333333	1	1	2	2	2	0	0	1	1735	1700	20028.8
0.406	0.54	10.322	151	2.9	2.7	139	119	126	77	74	81	41.1	2	2	1	3	820	18.88	106.34	20.78	60	2	3	0.19	2	3	2021-2023	1	2	1	2	3	128	77.3333333333333	1	1	1	50.6666666666667	1	1	1	1	2	1	1	1	883	1827	40694.4
0.407	0.421	12.965	102	4.11	2.92	120	120	118	80	84	78	17.2	2	2	1	2	950	15.12	122.37	33.23	31	1	5	5	2	4	2005-2006	2	3	3	2	1	119.333333333333	80.6666666666667	1	1	1	38.6666666666667	1	1	1	1	1	1	1	1	917	1167	11257.1110417326
0.407	0.685	8.799	343	7.56	7.09	80	86	78	46	48	50	22.71	2	1	1	3	956	41.63	118.28	35.93	99	2	3	2.14	2	3	2007-2008	1	2	2	2	1	81.3333333333333	48	1	1	1	33.3333333333333	1	1	1	1	2	1	1	1	1115	1298	39449.3235121247
0.407	0.718	12.705	319	5.23	4.49	140	140	118	70	70	66	40.4	2	2	1	1	746	48.56	70.02	29.16	158	2	3	1.53	2	4	2009-2010	2	2	2	2	3	132.666666666667	68.6666666666667	1	1	1	64	1	1	1	1	1	0	0	1	992	1624	13920.1753768611
0.407	0.906	20.611	270	2.81	3.8	122	128	130	54	58	58	22.1	1	2	1	3	951	18.76	53.81	59.71	97	2	4	5	1	3	2013-2014	1	3	3	1	1	126.666666666667	56.6666666666667	1	1	1	70	1	1	1	2	2	0	0	1	1240	1217	66771.5
0.408	0.65	16.043	251	5.3	6.83	106	112	104	64	62	62	27.5	2	2	1	1	1295	36.03	157.15	35.69	180	2	3	1.02	2	3	2015-2016	1	2	2	2	2	107.333333333333	62.6666666666667	1	1	1	44.6666666666667	1	1	1	2	1	1	1	1	1622	1623	92763.4
0.408	0.681	8.678	494	4.63	3.75	114	114	118	72	60	56	20.4	2	2	1	1	821	23.24	94.17	35.09	77	2	2	1.86	2	2	2015-2016	4	2	2	2	1	115.333333333333	62.6666666666667	1	1	1	52.6666666666667	1	1	1	1	1	1	1	1	989	1312	71510.6
0.409	0.376	18.613	233	3.86	2.22	92	80	84	54	44	46	31.04	2	2	1	1	893	13.47	156.73	25.36	33	2	3	2.4	2	3	2009-2010	1	2	2	2	3	85.3333333333333	48	1	1	1	37.3333333333333	1	1	1	2	1	1	1	1	689	645	46032.8760385529
0.41	0.61	20.92	142.01	4.77	3.97	108	112	114	72	72	72	22.99	2	2	1	1	1448.21	49.2	162.06	48.12	138.23	1	3	3.52	2	4	1999-2000	2	2	3	2	1	111.333333333333	72	1	1	1	39.3333333333333	1	1	1	2	1	1	1	1	1258.99	1289.2	12814.3497896486
0.41	0.51	10.04	136.82	4.93	5.25	124	122	120	80	82	78	22.65	2	2	1	1	646.73	28.64	43.02	30.54	85.73	1	3	0.53	2	5	1999-2000	4	2	1	2	1	122	80	1	1	1	42	1	1	1	1	1	1	1	1	676.53	954.43	81583.2196477856
0.41	0.6	9.08	403.19	6.47	3.29	160	156	154	98	96	100	26.22	2	2	1	3	1024.72	25.17	185.17	24.1	435.88	1	1	1.17	2	1	1999-2000	3	1	2	2	2	156.666666666667	98	1	1	0	58.6666666666667	0	1	1	1	2	1	1	0	1229.89	2835.81	6895.87438915243
0.41	0.41	3.56	323.77	22.17	1.92	100	100	106	70	68	70	29.84	2	2	1	3	681.05	16.36	135.36	8.5	13.75	2	2	2.04	2	3	1999-2000	1	2	2	2	2	102	69.3333333333333	1	1	1	32.6666666666667	1	1	1	1	2	1	1	1	576.8	562.47	317126.469472455
0.41	0.474	6.343	168	3.93	4.66	100	102	100	56	64	62	19.7	1	2	1	1	1658	22.85	280.21	54.12	249	2	2	0.45	2	3	2013-2014	1	2	1	2	1	100.666666666667	60.6666666666667	1	1	1	40	1	1	1	1	1	1	1	1	706	1586	85320.4
0.41	0.309	21.491	397	3.75	3.06	116	117	115	67	64	62	37.9	2	2	1	3	676	25.59	71.44	32.09	67	1	1	0.81	2	1	2017-2020	3	1	1	2	3	116	64.3333333333333	1	1	1	51.6666666666667	1	1	1	3	2	1	1	1	408	1610	11687.5
0.41	0.408	15.356	84	4.14	1.34	109	123	113	77	68	69	28.5	2	2	1	3	653	13.19	140.7	8.33	9	2	5	0.14	2	2	2021-2023	4	3	1	2	2	115	71.3333333333333	1	1	1	43.6666666666667	1	1	1	2	2	1	1	1	1821	745	9655.14
0.411	0.749	11.908	313	4.13	2.92	150	146	152	78	66	68	34.8	2	1	1	3	1169	35.79	150.57	48.43	180	2	3	0.65	1	4	2011-2012	2	2	1	1	3	149.333333333333	70.6666666666667	0	1	1	78.6666666666667	0	1	1	1	2	0	0	0	891	1576	25892.8810851424
0.411	0.47	3.519	234	2.55	1.21	156	150	144	80	78	78	24	2	2	1	3	599	17.13	54.44	8.98	34	2	4	0.76	2	3	2015-2016	1	3	1	2	1	150	78.6666666666667	0	1	1	71.3333333333333	0	1	1	1	2	0	0	0	595	786	54384.5
0.411	1.272	20.776	262	3.45	3.41	116	106	104	72	62	70	26.9	2	2	1	1	547	25	35.14	34.28	397	2	4	2.2	2	3	2015-2016	1	3	2	2	2	108.666666666667	68	1	1	1	40.6666666666667	1	1	1	2	1	1	1	1	1068	842	437168
0.411	0.833	11.894	865	6.53	5.69	125	129	131	88	92	93	26.8	2	2	1	1	2090	35.28	374.19	55.93	123	2	3	1.01	2	3	2017-2020	1	2	2	2	2	128.333333333333	91	1	0	1	37.3333333333333	0	1	1	1	1	1	1	0	871	2129	25135.2
0.412	0.531	5.07	183	3.44	1.34	168	168	160	88	90	90	22.26	2	2	1	1	498	12.28	60.42	14.4	11	1	1	0.93	2	4	2001-2002	2	1	1	2	1	165.333333333333	89.3333333333333	0	1	1	76	0	1	1	1	1	0	0	0	321	823	3597.33162360407
0.412	0.557	28.414	187	2.97	3.76	146	150	150	60	60	60	33	1	2	1	1	534	36.45	58.07	20.75	189	1	3	0.68	2	2	2015-2016	4	2	1	2	3	148.666666666667	60	0	1	1	88.6666666666667	0	1	1	3	1	0	0	0	1325	1041	3067.38
0.413	0.583	26.442	100	3.29	2.25	176	162	164	58	44	44	38	2	2	1	2	669	20.4	83.77	27.48	71	2	3	0.88	2	4	2007-2008	2	2	1	2	3	167.333333333333	48.6666666666667	0	1	1	118.666666666667	0	1	1	3	1	0	0	0	397	1238	24956.8858618632
0.413	0.739	24.709	195	8.4	3.62	162	154	158	94	96	88	30.77	2	2	1	1	1922	52.71	317.57	55.34	210	1	3	0.55	2	4	2009-2010	2	2	1	2	3	158	92.6666666666667	1	1	0	65.3333333333333	0	1	1	3	1	0	0	0	2027	1777	8022.26092568685
0.413	1.21	2.159	746	12.23	3.57	122	126	128	62	58	64	24.6	2	1	1	3	859	42.48	99.17	31.83	285	1	1	4.59	1	2	2011-2012	4	1	3	1	1	125.333333333333	61.3333333333333	1	1	1	64	1	1	1	1	2	0	0	1	1107	1376	9804.5613003852
0.414	1.275	7.779	278	7.38	8.79	108	112	108	64	66	68	24.6	2	2	1	3	743	51.07	62.55	31.46	630	2	4	5	2	3	2011-2012	1	3	3	2	1	109.333333333333	66	1	1	1	43.3333333333333	1	1	1	1	2	1	1	1	1273	1312	262571.577603641
0.415	0.956	13.736	481	5.8	6.14	114	112	112	66	64	68	40.4	2	2	1	3	1237	94.74	118.12	42.35	351	2	4	1.87	2	3	2011-2012	1	3	2	2	3	112.666666666667	66	1	1	1	46.6666666666667	1	1	1	1	2	1	1	1	1853	3532	68773.3909093113
0.415	0.767	9.814	670	5.42	4.5	96	85	93	57	60	64	23.5	2	2	1	1	1601	31.52	231.19	63.73	245	2	3	4.97	2	3	2017-2020	1	2	3	2	1	91.3333333333333	60.3333333333333	1	1	1	31	1	1	1	1	1	1	1	1	915	1520	237418
0.415	1.104	10.701	572	6.58	4.7	137	141	146	65	63	62	37.9	2	2	1	3	1110	70.68	71.31	59.59	547	2	4	1.08	1	4	2017-2020	2	3	2	1	3	141.333333333333	63.3333333333333	0	1	1	78	0	1	1	1	2	0	0	0	1021	2942	7262.43
0.416	1.161	12.661	238	7.39	11.46	117	102	121	87	65	78	37.9	2	2	1	1	1304	52.01	174.06	45.61	211	2	4	1.77	2	3	2017-2020	1	3	2	2	3	113.333333333333	76.6666666666667	1	1	1	36.6666666666667	1	1	1	1	1	1	1	1	1953	1762	60252.9
0.416	1.236	11.306	138	3.7	3.66	94	86	89	50	49	50	24.2	2	2	1	1	918	17.15	168.91	21.67	48	2	4	0.82	2	5	2017-2020	4	3	1	2	1	89.6666666666667	49.6666666666667	1	1	1	40	1	1	1	1	1	1	1	1	1448	726	6616.62
0.417	0.664	25.202	355	3.8	2.91	114	134	124	34	44	40	18.85	2	2	1	3	887	15.72	150.23	26.5	89	2	1	2	2	4	2007-2008	2	1	2	2	1	124	39.3333333333333	1	1	1	84.6666666666667	1	1	1	3	2	0	0	1	932	800	8039.83180843662
0.417	0.664	26.643	1162	12.87	13.14	144	136	142	66	62	70	36.7	2	2	1	3	766	29.74	86.08	36.07	91	2	5	4.84	2	4	2013-2014	2	3	3	2	3	140.666666666667	66	0	1	1	74.6666666666667	0	1	1	3	2	0	0	0	1438	1496	24861.7
0.418	1.947	19.846	550	3.84	4.34	106	106	96	64	64	68	15.02	2	2	1	1	1876	69.45	248.63	70.74	185	2	4	4.52	2	3	2009-2010	1	3	3	2	1	102.666666666667	65.3333333333333	1	1	1	37.3333333333333	1	1	3	2	1	1	1	1	1724	2201	61669.4012806083
0.418	0.243	3.747	232	2.62	2.12	132	130	132	90	92	92	27.8	2	2	1	3	744	12.28	102.52	11.27	27	2	4	2.42	2	2	2013-2014	4	3	2	2	2	131.333333333333	91.3333333333333	1	0	1	40	0	1	1	1	2	1	1	0	771	456	31845.2
0.419	0.433	3.73	258	3.05	1.63	192	194	192	82	92	92	25.23	2	2	1	3	482	24.1	68.38	12.68	54	2	3	0.6	1	4	2003-2004	2	2	1	1	2	192.666666666667	88.6666666666667	0	1	1	104	0	1	1	1	2	0	0	0	527	771	6279.59339699378
0.42	0.51	10.72	125.7	5.89	3.13	116	110	110	80	74	80	28.41	2	2	1	3	552.02	31.78	95.23	6.49	57.06	2	3	4.06	2	3	1999-2000	1	2	3	2	2	112	78	1	1	1	34	1	1	1	1	2	1	1	1	1648.2	2282.08	150014.004266968
0.42	0.98	17.22	303.95	3.59	3.44	124	126	132	68	52	64	46.49	2	2	1	1	1230.94	33.96	75.61	35.58	132.62	2	3	0.72	2	3	1999-2000	1	2	1	2	3	127.333333333333	61.3333333333333	1	1	1	66	1	1	1	2	1	0	0	1	1729.36	1175.12	51498.4545507195
0.42	0.78	12.399	143	5.68	5.97	132	136	136	74	72	70	32.17	2	2	1	1	782	56.91	74.21	30.26	310	1	5	5	2	5	2001-2002	4	3	3	2	3	134.666666666667	72	1	1	1	62.6666666666667	1	1	1	1	1	0	0	1	1445	1553	58793.5119188027
0.42	0.553	17.08	354	5.5	4.29	156	162	158	96	92	88	27.59	2	2	1	1	1240	30.93	141.28	50.86	85	2	4	1.64	2	4	2009-2010	2	3	2	2	2	158.666666666667	92	1	1	0	66.6666666666667	0	1	1	2	1	0	0	0	1138	1556	11049.3428518922
0.42	1.016	6.343	745	4.96	6.46	132	134	126	92	94	92	34.6	2	2	1	3	1114	37.2	89.03	68.7	173	2	3	3.85	1	4	2011-2012	2	2	3	1	3	130.666666666667	92.6666666666667	1	0	1	38	0	1	1	1	2	1	1	0	1328	1799	18189.2732046909
0.42	0.602	3.23	98	3.91	6.57	126	124	126	52	50	52	28	2	2	1	3	956	35.22	107.64	26.55	96	2	4	4.06	2	4	2015-2016	2	3	3	2	2	125.333333333333	51.3333333333333	1	1	1	74	1	1	1	1	2	0	0	1	1835	955	48675.6
0.42	1.656	16.974	657	5.6	4.82	108	111	119	69	71	65	26.2	2	2	1	1	709	40.98	51.09	36.59	779	2	3	4.81	2	3	2017-2020	1	2	3	2	2	112.666666666667	68.3333333333333	1	1	1	44.3333333333333	1	1	2	2	1	1	1	1	938	877	415859
0.421	0.733	6.187	76	5.6	4.19	118	112	114	58	58	54	17.7	2	2	1	1	761	24.23	80.35	40.05	29	1	1	0.7	1	5	2015-2016	4	1	1	1	1	114.666666666667	56.6666666666667	1	1	1	58	1	1	1	1	1	1	1	1	1153	1007	11601.5
0.421	0.888	18.21	546	4.98	6.26	122	127	123	88	93	90	30.9	2	2	1	1	1470	42.9	94.36	56.43	98	1	4	0.49	2	3	2017-2020	1	3	1	2	3	124	90.3333333333333	1	0	1	33.6666666666667	0	1	1	2	1	1	1	0	1806	2190	53961
0.422	0.845	7.44	342	3.82	2.07	116	122	112	68	64	64	24.83	2	2	1	1	912	15.55	156.86	16.04	124	2	4	2.6	2	4	2007-2008	2	3	2	2	1	116.666666666667	65.3333333333333	1	1	1	51.3333333333333	1	1	1	1	1	1	1	1	1539	786	12485.8006447678
0.422	0.862	18.884	881	7.12	9.02	110	102	106	36	44	0	29.8	2	2	1	1	1099	51.62	72.08	52.32	151	1	2	0.95	2	1	2013-2014	3	2	1	2	2	106	26.6666666666667	1	1	1	79.3333333333333	1	1	1	2	1	0	0	1	1526	2914	11420
0.423	0.34	40.481	164	2.5	1.48	98	96	92	56	60	52	21.29	2	2	1	1	655	15.32	86.61	6.71	25	1	1	1.55	2	1	2009-2010	3	1	2	2	1	95.3333333333333	56	1	1	1	39.3333333333333	1	1	1	4	1	1	1	1	579	817	8070.74267356445
0.423	0.587	30.128	230	3.78	2.16	132	124	132	66	64	68	23.38	2	2	1	3	1022	46.9	137.07	32.42	119	2	4	3.09	2	3	2009-2010	1	3	3	2	1	129.333333333333	66	1	1	1	63.3333333333333	1	1	1	3	2	0	0	1	1093	1440	49984.4547067448
0.423	0.633	14.56	143	3.64	2.94	111	110	107	78	69	75	40.6	2	2	1	3	1189	41.66	166.89	40.85	123	2	4	5	2	5	2017-2020	4	3	3	2	3	109.333333333333	74	1	1	1	35.3333333333333	1	1	1	1	2	1	1	1	1927	1952	7819.15
0.424	1.082	11.196	523	5.99	6.49	144	146	138	76	82	72	17.26	2	2	1	1	1762	37.86	212.58	54.3	100	2	3	1.58	2	1	2001-2002	3	2	2	2	1	142.666666666667	76.6666666666667	0	1	1	66	0	1	1	1	1	0	0	0	1352	1188	13960.1429736018
0.424	1.17	13.701	261	7.68	6.25	110	104	114	78	76	74	46.09	2	2	1	3	1484	37.48	162.86	79.76	625	2	4	0.69	2	3	2007-2008	1	3	1	2	3	109.333333333333	76	1	1	1	33.3333333333333	1	1	1	1	2	1	1	1	1109	3129	53145.8072168931
0.424	0.604	9.71	347	9.72	6.45	96	94	94	68	68	68	22.3	2	2	1	1	1342	47.29	155.57	58.9	130	2	3	1.16	2	4	2011-2012	2	2	2	2	1	94.6666666666667	68	1	1	1	26.6666666666667	1	1	1	1	1	1	1	1	920	1600	35835.6315829541
0.424	0.546	21.874	260	6.71	4.81	104	110	98	72	62	66	25.1	2	2	1	3	1325	30.1	215.17	39.84	118	1	1	3.13	2	4	2011-2012	2	1	3	2	2	104	66.6666666666667	1	1	1	37.3333333333333	1	1	1	3	2	1	1	1	1512	2040	7735.08290918099
0.424	1.12	15.414	908	4.95	4.18	154	164	145	88	83	80	27.7	2	2	1	3	1048	32.13	68.4	49.57	74	2	5	5	2	3	2017-2020	1	3	3	2	2	154.333333333333	83.6666666666667	0	1	1	70.6666666666667	0	1	1	2	2	0	0	0	1689	1829	171936
0.426	1.615	16.419	882	7.65	7.02	114	116	124	76	72	72	22.4	2	2	1	3	1300	43.31	141.2	69.72	38	1	4	0.92	2	3	2011-2012	1	3	1	2	1	118	73.3333333333333	1	1	1	44.6666666666667	1	1	2	2	2	1	1	1	2215	2044	246175.518241577
0.426	1.312	12.077	196	4.1	5.32	102	98	102	78	74	72	31.1	2	2	1	1	859	24.14	158.16	15.92	67	2	2	0.62	2	3	2011-2012	1	2	1	2	3	100.666666666667	74.6666666666667	1	1	1	26	1	1	2	1	1	1	1	1	1027	554	28113.3645895468
0.426	1.021	9.115	817	3.52	3.68	97	96	97	62	63	65	29.7	2	2	1	3	647	26.98	110.63	13.3	18	2	3	0.84	3	2	2021-2023	4	2	1	2	2	96.6666666666667	63.3333333333333	1	1	1	33.3333333333333	1	1	1	1	2	1	1	1	1907	591	13732.1
0.427	0.41	9.772	102	4.9	3.12	118	122	118	66	70	62	21.03	2	2	1	1	1284	28.81	161.24	43.55	94	1	2	1.18	2	4	2001-2002	2	2	2	2	1	119.333333333333	66	1	1	1	53.3333333333333	1	1	1	1	1	1	1	1	1569	708	31779.6934543583
0.427	1.074	13.199	574	2.85	3.31	98	102	108	68	62	72	31.96	2	2	1	1	638	21.36	93.81	20.1	46	2	4	0.6	2	3	2007-2008	1	3	1	2	3	102.666666666667	67.3333333333333	1	1	1	35.3333333333333	1	1	1	1	1	1	1	1	997	1044	33324.6392223806
0.427	0.999	21.907	457	5.31	5.83	142	136	140	70	70	70	31.2	2	2	1	1	2625	45.38	77.53	30.24	116	1	4	5	2	3	2011-2012	1	3	3	2	3	139.333333333333	70	1	1	1	69.3333333333333	1	1	1	3	1	0	0	1	1203	1106	10535.222852162
0.427	0.308	28.114	391	2.72	1.62	114	116	115	61	63	68	22.1	2	2	1	2	721	22.01	104.15	25.05	57	2	3	1.44	2	4	2017-2020	2	2	2	2	1	115	64	1	1	1	51	1	1	1	3	1	1	1	1	392	1051	5851.57
0.427	0.911	19.193	412	5.4	7.9	101	104	101	67	66	67	27.1	2	2	1	3	1375	75.55	122.7	64.75	253	2	3	1.12	2	3	2017-2020	1	2	2	2	2	102	66.6666666666667	1	1	1	35.3333333333333	1	1	1	2	2	1	1	1	1318	3727	84536
0.428	0.809	5.654	255	11.1	20.69	158	154	158	98	100	100	36	2	2	1	1	942	66.9	74.93	40.97	210	2	2	0.51	2	4	2015-2016	2	2	1	2	3	156.666666666667	99.3333333333333	1	1	0	57.3333333333333	0	1	1	1	1	1	1	0	1053	1268	56868.5
0.428	1.434	19.396	444	8.63	17.31	106	117	115	78	80	82	30.7	2	2	1	3	1702	96.08	64.18	68.09	408	2	4	5	2	3	2017-2020	1	3	3	2	3	112.666666666667	80	1	1	1	32.6666666666667	1	1	2	2	2	1	1	1	1886	2434	122595
0.429	0.629	2.433	187	6.28	7.4	200	200	204	78	86	90	31.95	2	2	1	1	670	36.93	65.84	28.36	95	1	1	0.33	2	1	2003-2004	3	1	1	2	3	201.333333333333	84.6666666666667	0	1	1	116.666666666667	0	1	1	1	1	0	0	0	898	1329	9181.27915802745
0.429	0.69	14.251	157	3.59	4.05	121	115	122	69	67	68	29.8	2	2	1	1	455	29.85	59.28	11.79	65	2	2	0.1	1	3	2021-2023	1	2	1	1	2	119.333333333333	68	1	1	1	51.3333333333333	1	1	1	1	1	1	1	1	1446	1832	42640.2
0.43	0.41	15.57	110.52	4.65	1.92	124	120	116	68	66	68	42.83	2	2	1	3	532.26	32.74	75.32	13.8	73.36	2	1	1.07	2	4	1999-2000	2	1	2	2	3	120	67.3333333333333	1	1	1	52.6666666666667	1	1	1	2	2	1	1	1	1063.52	1223.3	15136.1352954069
0.43	0.436	4.75	63	4.21	2.45	104	100	100	60	66	66	34.62	2	2	1	1	687	33.26	44.2	41.37	122	2	3	0.29	2	4	2007-2008	2	2	1	2	3	101.333333333333	64	1	1	1	37.3333333333333	1	1	1	1	1	1	1	1	363	1276	53113.9490652983
0.43	1.195	15.254	368	5.58	7.53	124	128	124	64	64	68	21.4	2	2	1	3	1162	51.34	101.27	39.4	466	1	5	4.06	2	4	2015-2016	2	3	3	2	1	125.333333333333	65.3333333333333	1	1	1	60	1	1	1	2	2	0	0	1	1003	1167	33847.6
0.43	0.717	27.224	413	1.65	1.91	106	114	118	69	71	69	20.2	2	2	1	3	475	14.96	73.46	13.67	34	2	5	1.67	2	5	2017-2020	4	3	2	2	1	112.666666666667	69.6666666666667	1	1	1	43	1	1	1	3	2	1	1	1	1093	500	13325.2
0.43	1.326	20.128	415	5.53	5.19	117	112	117	55	57	55	28.9	2	2	1	3	801	56.75	20.97	56.19	581	1	4	2.18	2	3	2021-2023	1	3	2	2	2	115.333333333333	55.6666666666667	1	1	1	59.6666666666667	1	1	2	2	2	1	1	1	1669	1776	34791.4
0.43	0.916	15.896	390	2.63	3.49	126	121	120	70	69	71	21.4	2	2	1	3	1267	27.97	219.74	31.8	61	1	4	2.33	2	3	2021-2023	1	3	2	2	1	122.333333333333	70	1	1	1	52.3333333333333	1	1	1	2	2	1	1	1	1028	1692	22550.8
0.431	0.746	9.705	326	6.39	5.04	142	144	136	100	94	92	32.77	1	2	1	3	1328	27.39	200.58	48.26	278	2	4	2.67	2	4	2003-2004	2	3	2	2	3	140.666666666667	95.3333333333333	1	1	0	45.3333333333333	0	1	1	1	2	1	1	0	1484	1890	17561.4157918331
0.431	0.814	31.363	590	3.26	2.22	134	128	134	88	76	88	31.93	2	2	1	2	1275	24.31	124.26	21.76	49	2	2	0.01	2	4	2007-2008	2	2	1	2	3	132	84	1	1	1	48	1	1	1	4	1	1	1	1	757	1452	13046.8179370262
0.431	0.843	6.261	196	6.1	4.17	140	140	142	92	86	94	28	2	2	1	1	1032	22.69	140.85	34.21	44	1	3	2.91	2	4	2007-2008	2	2	2	2	2	140.666666666667	90.6666666666667	1	1	0	50	0	1	1	1	1	1	1	0	988	1035	51880.0319861611
0.431	0.631	7.412	461	4.9	7.46	128	124	126	84	76	82	31.57	2	2	1	3	1132	54.71	129.15	38	148	2	4	5	2	4	2007-2008	2	3	3	2	3	126	80.6666666666667	1	1	1	45.3333333333333	1	1	1	1	2	1	1	1	970	1411	38765.221640548
0.431	1.239	11.118	309	8.23	8.89	128	127	132	71	71	70	31.6	2	2	1	1	1542	44.22	183.94	71.76	320	2	2	1.14	3	3	2021-2023	1	2	2	2	3	129	70.6666666666667	1	1	1	58.3333333333333	1	1	1	1	1	1	1	1	2358	1664	19004
0.431	0.696	16.594	252	6.07	6.29	133	130	130	81	77	75	32.7	2	1	1	1	1318	28.06	98.19	28.17	127	1	5	1.66	2	3	2021-2023	1	3	2	2	3	131	77.6666666666667	1	1	1	53.3333333333333	1	1	1	2	1	1	1	1	1391	1042	37045.1
0.432	0.353	19.303	182	2.96	2.68	128	128	118	86	82	84	21.77	2	2	1	1	436	16.72	63.08	12.92	37	2	2	0	2	4	2007-2008	2	2	1	2	1	124.666666666667	84	1	1	1	40.6666666666667	1	1	1	2	1	1	1	1	787	729	42102.7401294906
0.432	1.145	14.945	196	4.28	3.25	108	112	116	70	70	68	23.02	2	1	1	1	489	18.2	63.06	19.03	46	2	4	0.75	1	3	2007-2008	1	3	1	1	1	112	69.3333333333333	1	1	1	42.6666666666667	1	1	1	2	1	1	1	1	1214	716	30878.6888734105
0.432	0.862	20.363	484	6.3	7.03	114	112	116	64	64	62	35.28	2	2	1	1	1555	64.42	215.26	50.99	123	1	1	2.77	2	1	2009-2010	3	1	2	2	3	114	63.3333333333333	1	1	1	50.6666666666667	1	1	1	2	1	1	1	1	1622	2915	6514.85594951756
0.432	0.849	40.216	398	7.39	4.91	121	123	126	71	71	70	33.3	2	2	1	3	1563	34.1	222.15	64.94	242	2	4	0.92	2	1	2017-2020	3	3	1	2	3	123.333333333333	70.6666666666667	1	1	1	52.6666666666667	1	1	1	4	2	1	1	1	1378	1932	6476.19
0.432	0.284	18.356	406	3.22	2.53	144	136	148	45	41	46	31.8	2	1	1	3	531	20.83	33.48	34.94	71	2	2	1.98	2	4	2017-2020	2	2	2	2	3	142.666666666667	44	0	1	1	98.6666666666667	0	1	1	2	2	0	0	0	519	1107	4610.33
0.433	0.869	22.152	248	2.59	1.48	112	118	116	46	0	0	27.7	1	2	1	1	739	22.25	72.26	40.63	77	2	3	3.53	1	2	2013-2014	4	2	3	1	2	115.333333333333	15.3333333333333	1	1	1	100	1	1	1	3	1	0	0	1	1172	991	11241.9
0.433	0.754	14.677	188	3.19	2.7	99	105	106	56	56	56	31.5	2	2	1	1	1349	23.57	219.52	43.13	145	2	3	0.97	1	4	2017-2020	2	2	1	1	3	103.333333333333	56	1	1	1	47.3333333333333	1	1	1	2	1	1	1	1	661	1125	3182.52
0.433	2.171	6.771	1063	2.24	6.07	88	90	81	60	58	55	32.4	2	2	1	1	647	42.35	76.07	18.46	341	2	3	1.66	1	3	2017-2020	1	2	2	1	3	86.3333333333333	57.6666666666667	1	1	1	28.6666666666667	1	1	3	1	1	1	1	1	2241	1005	16266.3
0.435	0.648	12.647	280	5.17	4.13	110	100	108	74	78	72	25.41	2	2	1	1	754	28.33	51.87	48.76	71	2	3	1.31	2	3	2003-2004	1	2	2	2	2	106	74.6666666666667	1	1	1	31.3333333333333	1	1	1	1	1	1	1	1	778	1145	21388.6084304777
0.435	0.98	19.461	424	5.96	3	126	126	124	76	82	70	32.7	2	2	1	1	991	23.67	127.53	44.52	57	2	4	1.71	2	3	2013-2014	1	3	2	2	3	125.333333333333	76	1	1	1	49.3333333333333	1	1	1	2	1	1	1	1	935	1230	98399.8
0.435	0.411	19.184	226	7.14	3.17	156	155	151	108	102	102	32.8	2	2	1	1	1775	36.77	293.31	55.35	177	2	2	1.43	2	4	2017-2020	2	2	2	2	3	154	104	1	1	0	50	0	1	1	2	1	1	1	0	680	2842	17541.2
0.435	0.471	12.232	456	4.07	4.87	121	116	118	77	77	74	29.2	2	2	1	2	816	33.44	50.54	33.92	144	2	4	0.79	1	2	2021-2023	4	3	1	1	2	118.333333333333	76	1	1	1	42.3333333333333	1	1	1	1	1	1	1	1	1274	1391	19685.3
0.436	1.446	14.01	212	11.64	15.79	128	128	128	92	86	86	23.9	2	2	1	1	1816	70.8	252.29	12.45	152	2	4	1.66	2	3	2011-2012	1	3	2	2	1	128	88	1	1	1	40	1	1	2	1	1	1	1	1	2983	2956	18595.747189623
0.436	0.52	21.926	567	6.88	5.28	132	142	136	84	82	80	49.5	2	2	1	1	1608	34.34	286.84	37.97	76	2	4	2.12	2	5	2013-2014	4	3	2	2	3	136.666666666667	82	1	1	1	54.6666666666667	1	1	1	3	1	1	1	1	791	1806	44998.6
0.437	0.658	7.021	503	3.55	3	106	104	108	64	64	66	25.67	2	2	1	2	988	31.42	114.19	23.66	94	2	4	1.45	2	2	2003-2004	4	3	2	2	2	106	64.6666666666667	1	1	1	41.3333333333333	1	1	1	1	1	1	1	1	735	639	76429.6747035971
0.437	1.321	17.944	425	6.73	9.96	118	116	116	58	56	54	23.2	2	2	1	3	704	59.17	49.9	33.42	142	2	4	1.48	1	3	2017-2020	1	3	2	1	1	116.666666666667	56	1	1	1	60.6666666666667	1	1	2	2	2	0	0	1	1574	916	30764
0.437	0.395	32.785	263	6.09	4.33	106	109	109	68	70	65	26.8	2	2	1	2	607	21.66	75.59	24.3	45	2	3	0.88	2	3	2021-2023	1	2	1	2	2	108	67.6666666666667	1	1	1	40.3333333333333	1	1	1	4	1	1	1	1	446	685	129927
0.438	0.495	11.385	353	4.71	3.65	94	99	93	60	59	61	33.3	2	2	1	3	949	53.7	100.81	39.62	203	2	4	2.38	2	5	2017-2020	4	3	2	2	3	95.3333333333333	60	1	1	1	35.3333333333333	1	1	1	1	2	1	1	1	2035	1705	22939.4
0.438	0.219	6.77	207	2.73	1.68	123	118	112	60	58	67	28.1	2	2	1	1	730	13.46	119.42	24.46	19	2	4	0.37	1	4	2017-2020	2	3	1	1	2	117.666666666667	61.6666666666667	1	1	1	56	1	1	1	1	1	1	1	1	737	845	15269.4
0.439	0.407	11.521	388	3.82	3.31	132	134	132	82	86	84	44.5	2	2	1	2	602	24.9	84.16	18.72	48	2	2	2.75	2	4	2009-2010	2	2	2	2	3	132.666666666667	84	1	1	1	48.6666666666667	1	1	1	1	1	1	1	1	551	1156	15327.8989823225
0.439	0.592	21.59	226	4.6	2.54	122	122	120	68	72	72	27	2	2	1	1	1159	26	207.03	26.89	86	1	2	0.89	2	3	2011-2012	1	2	1	2	2	121.333333333333	70.6666666666667	1	1	1	50.6666666666667	1	1	1	3	1	1	1	1	1187	1297	65609.0655347495
0.439	0.743	29.371	91	2.76	1.19	102	98	100	60	70	56	25.7	2	2	1	1	272	8.1	41.79	8.01	0	1	3	1.84	2	3	2011-2012	1	2	2	2	2	100	62	1	1	1	38	1	1	1	3	1	1	1	1	525	432	58951.4720462207
0.44	0.4	5.73	229.97	4.4	1.97	110	100	104	70	60	60	26.34	2	2	1	1	1046.18	21.99	181.93	26.78	79.02	1	1	0.72	2	1	1999-2000	3	1	1	2	2	104.666666666667	63.3333333333333	1	1	1	41.3333333333333	1	1	1	1	1	1	1	1	729.68	1035.21	1610.03335950306
0.44	1.04	6.34	483.55	4.42	5	140	144	130	88	90	88	25.11	2	2	1	3	759.9	28.95	108.49	24.47	125.22	2	3	0	2	3	1999-2000	1	2	1	2	2	138	88.6666666666667	1	1	1	49.3333333333333	1	1	1	1	2	1	1	1	1477.7	1620.25	53261.9223892555
0.44	0.742	25.723	115	7.56	8.65	100	102	94	56	60	56	24.21	2	2	1	1	1458	44.81	227.66	42.61	133	2	3	2.04	2	5	2005-2006	4	2	2	2	1	98.6666666666667	57.3333333333333	1	1	1	41.3333333333333	1	1	1	3	1	1	1	1	1077	620	64868.0052793357
0.44	0.626	17.125	537	4.02	3.09	137	140	144	87	83	91	26.9	2	1	1	2	693	27.18	90.27	25.47	204	2	1	0.18	1	5	2021-2023	4	1	1	1	2	140.333333333333	87	0	1	1	53.3333333333333	1	1	1	2	1	1	1	0	1078	1328	9681.6
0.441	1.322	12.218	175	5.99	7.38	126	122	118	88	72	74	28.88	2	2	1	1	1789	62.92	118.12	52.23	627	1	2	0.58	2	4	2001-2002	2	2	1	2	2	122	78	1	1	1	44	1	1	2	1	1	1	1	1	823	2263	6507.89826108418
0.441	0.719	4.297	242	7.54	4.08	164	162	162	74	76	78	28.47	2	1	1	2	963	30.56	119.31	42.33	289	2	1	0.77	2	2	2001-2002	4	1	1	2	2	162.666666666667	76	0	1	1	86.6666666666667	0	1	1	1	1	0	0	0	1044	1608	38557.2360376363
0.441	1.024	24.8	408	4.01	4.93	118	108	106	76	64	72	24.05	2	2	1	2	813	30.38	65.95	47.1	216	1	3	1.46	2	3	2007-2008	1	2	2	2	1	110.666666666667	70.6666666666667	1	1	1	40	1	1	1	3	1	1	1	1	945	878	55218.6309304241
0.441	0.591	9.855	241	3.97	5.63	118	118	116	74	66	74	35	2	2	1	3	766	47.95	109.59	15.35	124	2	5	3.4	2	3	2011-2012	1	3	3	2	3	117.333333333333	71.3333333333333	1	1	1	46	1	1	1	1	2	1	1	1	1722	1558	52674.4356827715
0.441	1.031	12.574	413	6.21	6.77	106	104	106	58	50	50	31.4	2	2	1	1	1312	42.73	148.54	45.84	185	1	2	1.08	1	4	2011-2012	2	2	2	1	3	105.333333333333	52.6666666666667	1	1	1	52.6666666666667	1	1	1	1	1	1	1	1	1990	1350	28715.0757848567
0.441	0.859	23.777	1019	5.12	7.5	108	108	104	54	60	64	27.5	2	2	1	1	1175	44.15	124.28	55.79	155	1	5	1.37	2	3	2015-2016	1	3	2	2	2	106.666666666667	59.3333333333333	1	1	1	47.3333333333333	1	1	1	3	1	1	1	1	1088	2120	35533
0.442	0.921	11.078	465	4.56	2.66	170	160	154	58	62	50	26.25	2	2	1	1	973	34.77	131.12	36.42	132	2	4	0.87	2	3	2003-2004	1	3	1	2	2	161.333333333333	56.6666666666667	0	1	1	104.666666666667	0	1	1	1	1	0	0	0	1352	966	21017.0580431167
0.442	0.588	10.51	300	5.28	5.84	133	134	135	94	92	92	34.9	2	2	1	3	887	30.44	60.06	57.44	101	1	2	0.78	3	4	2021-2023	2	2	1	2	3	134	92.6666666666667	1	0	1	41.3333333333333	0	1	1	1	2	1	1	0	750	1283	10027.6
0.442	0.497	7.739	148	2.96	2	112	107	110	76	80	76	31.2	2	2	1	3	895	21.09	155.13	21.14	50	2	4	0.4	2	3	2021-2023	1	3	1	2	3	109.666666666667	77.3333333333333	1	1	1	32.3333333333333	1	1	1	1	2	1	1	1	969	1173	27902.3
0.443	0.268	2.716	126	4.9	4.34	118	118	112	64	60	56	27.23	2	2	1	3	653	26.42	75.92	26.72	72	2	2	0.79	1	4	2007-2008	2	2	1	1	2	116	60	1	1	1	56	1	1	1	1	2	1	1	1	427	1312	14366.0255135868
0.443	0.86	10.192	361	3.78	2.54	148	134	122	68	62	60	30.94	2	2	1	3	462	16.88	79.51	10.13	18	2	2	0.41	1	1	2009-2010	3	2	1	1	3	134.666666666667	63.3333333333333	1	1	1	71.3333333333333	1	1	1	1	2	0	0	1	1308	704	24250.6916858928
0.443	0.748	9.822	301	5.33	4.42	128	132	128	68	68	62	26.2	2	2	1	3	941	26.93	123.01	40.87	364	2	4	3.58	2	1	2013-2014	3	3	3	2	2	129.333333333333	66	1	1	1	63.3333333333333	1	1	1	1	2	0	0	1	1317	1013	13477.3
0.443	0.695	21.86	637	6.23	7.24	100	108	102	70	56	58	26.9	2	2	1	1	1218	40.98	158.58	48.13	124	1	2	0.77	2	3	2013-2014	1	2	1	2	2	103.333333333333	61.3333333333333	1	1	1	42	1	1	1	3	1	1	1	1	604	1657	9050.7
0.444	0.335	8.273	170	3.84	2.72	114	110	114	70	70	68	31.47	2	2	1	1	645	21.36	117.98	10.69	44	2	2	0.23	2	3	2007-2008	1	2	1	2	3	112.666666666667	69.3333333333333	1	1	1	43.3333333333333	1	1	1	1	1	1	1	1	295	811	171536.827169278
0.444	0.947	23.473	493	5.07	3.4	96	100	94	72	76	72	20.12	2	9	1	1	1443	20.85	232.61	51.88	37	2	1	0.98	2	5	2007-2008	4	1	1	2	1	96.6666666666667	73.3333333333333	1	1	1	23.3333333333333	1	1	1	3	1	1	1	1	1757	1675	60428.1265391812
0.444	0.773	12.348	315	6.78	2.86	200	202	192	104	104	104	31.01	2	2	1	1	895	57.48	102.67	30.6	177	2	2	0.66	2	4	2009-2010	2	2	1	2	3	198	104	1	1	0	94	0	1	1	1	1	0	0	0	1644	1944	50550.4978447415
0.444	1.632	31.278	488	5.84	4.75	130	126	129	83	84	80	32.9	2	2	1	3	1585	40.53	163.62	32.8	576	1	3	1.11	2	1	2017-2020	3	2	2	2	3	128.333333333333	82.3333333333333	1	1	1	46	1	1	2	4	2	1	1	1	1453	787	72450.3
0.445	1.736	8.43	619	5.96	3.87	102	94	92	66	64	64	23	2	2	1	1	1853	30.16	370.98	35.68	202	2	3	3.14	2	3	2001-2002	1	2	3	2	1	96	64.6666666666667	1	1	1	31.3333333333333	1	1	2	1	1	1	1	1	1771	2385	102973.827959786
0.445	1.056	1.934	370	4.87	7.92	122	122	110	76	76	74	26.91	2	2	1	3	762	84.25	38.98	34.61	241	2	3	2.06	2	3	2003-2004	1	2	2	2	2	118	75.3333333333333	1	1	1	42.6666666666667	1	1	1	1	2	1	1	1	1356	1611	52414.481587109
0.445	1.382	19.333	649	6.33	5.47	104	114	116	64	62	62	23.33	2	2	1	1	2481	51.31	168.31	181.36	188	1	5	2.3	2	5	2005-2006	4	3	2	2	1	111.333333333333	62.6666666666667	1	1	1	48.6666666666667	1	1	2	2	1	1	1	1	1619	3900	69081.0136504142
0.445	1.065	11.312	430	4.54	6	126	116	110	62	58	58	14.86	2	2	1	3	758	33.28	80.13	34.53	93	2	2	0.97	2	4	2007-2008	2	2	1	2	1	117.333333333333	59.3333333333333	1	1	1	58	1	1	1	1	2	1	1	1	1423	1432	26533.5203943836
0.445	0.351	15.096	172	5.86	3.46	124	116	108	66	58	54	21.78	2	2	1	1	1082	18.09	217.82	21.99	0	2	5	0.92	2	4	2009-2010	2	3	1	2	1	116	59.3333333333333	1	1	1	56.6666666666667	1	1	1	2	1	1	1	1	1502	695	9476.24765603293
0.445	0.416	21.779	174	4.44	4.61	105	101	102	60	59	65	26	2	2	1	3	766	53.21	108.46	13.53	193	2	3	1.51	2	5	2021-2023	4	2	2	2	2	102.666666666667	61.3333333333333	1	1	1	41.3333333333333	1	1	1	3	2	1	1	1	820	1882	89531.8
0.446	0.854	4.051	187	9.38	2.65	178	178	178	106	106	108	41	2	1	1	2	1764	24.49	99.55	25	417	1	3	3.14	3	4	2001-2002	2	2	3	2	3	178	106.666666666667	1	1	0	71.3333333333333	0	1	1	1	1	0	0	0	372	1497	18836.4984037723
0.446	1.101	9.476	857	4.9	4.93	116	114	108	64	82	64	31.29	2	2	1	3	1329	46.72	159.03	37.15	86	2	5	5	2	3	2007-2008	1	3	3	2	3	112.666666666667	70	1	1	1	42.6666666666667	1	1	1	1	2	1	1	1	1606	1608	39869.6115081565
0.446	0.565	28.026	134	2.89	2.2	102	114	110	70	72	74	31.2	2	2	1	3	440	53.66	31.8	9.54	154	1	2	1.27	3	4	2013-2014	2	2	2	2	3	108.666666666667	72	1	1	1	36.6666666666667	1	1	1	3	2	1	1	1	803	1602	70979.8
0.446	1.183	7.417	370	5.48	6.69	109	107	111	68	69	68	31	2	2	1	2	1244	46.36	64.36	58.7	585	2	5	5	2	4	2017-2020	2	3	3	2	3	109	68.3333333333333	1	1	1	40.6666666666667	1	1	1	1	1	1	1	1	1735	1936	5961.74
0.446	1.95	7.001	322	1.11	1.68	109	107	109	73	71	72	23.1	2	2	1	1	607	12.85	68.87	30.67	55	2	4	1.36	2	3	2017-2020	1	3	2	2	1	108.333333333333	72	1	1	1	36.3333333333333	1	1	3	1	1	1	1	1	1551	924	62629.6
0.447	1.04	5.882	670	5.52	6.36	128	126	132	68	72	76	25.12	2	2	1	1	1425	48.48	197.83	50.53	139	2	3	5	2	4	2005-2006	2	2	3	2	2	128.666666666667	72	1	1	1	56.6666666666667	1	1	1	1	1	1	1	1	1146	2231	31143.2996625214
0.447	0.498	2.758	388	6.03	3.88	126	126	128	70	70	52	23	2	2	1	1	2001	24.82	274.52	29.24	28	2	3	4.32	2	3	2011-2012	1	2	3	2	1	126.666666666667	64	1	1	1	62.6666666666667	1	1	1	1	1	0	0	1	1264	3345	64925.1008747462
0.447	0.569	6.049	413	4.45	3.5	104	104	108	62	58	50	32.9	2	2	1	2	1114	47.6	164.41	31.14	142	2	3	0.42	2	4	2015-2016	2	2	1	2	3	105.333333333333	56.6666666666667	1	1	1	48.6666666666667	1	1	1	1	1	1	1	1	955	1971	68347.3
0.447	1.226	11.202	291	6.56	13.89	148	146	146	94	92	92	27.4	2	2	1	3	962	72.54	58.47	50.27	383	1	4	1.87	2	4	2015-2016	2	3	2	2	2	146.666666666667	92.6666666666667	1	1	0	54	0	1	1	1	2	1	1	0	1786	1535	24835.6
0.448	0.724	26.83	282	5.36	3.05	110	108	110	78	66	70	36.06	2	2	1	1	1630	28.64	225.41	11.83	32	1	2	0.78	2	2	2009-2010	4	2	1	2	3	109.333333333333	71.3333333333333	1	1	1	38	1	1	1	3	1	1	1	1	873	774	48158.8759408862
0.448	1.945	11.674	715	11.28	9.64	112	116	104	74	68	74	35.38	2	2	1	1	1488	54.82	178.51	63.86	127	2	3	0.11	2	3	2009-2010	1	2	1	2	3	110.666666666667	72	1	1	1	38.6666666666667	1	1	3	1	1	1	1	1	2348	2785	10633.9493919981
0.448	0.998	18.935	269	9.1	14.73	180	173	165	106	105	100	28.3	2	2	1	1	1170	70.08	101.19	53.64	584	2	2	2.46	2	4	2021-2023	2	2	2	2	2	172.666666666667	103.666666666667	1	1	0	69	0	1	1	2	1	0	0	0	1027	1626	11338.1
0.449	1.117	11.69	627	4.79	5.86	122	122	120	76	74	68	30.97	2	2	1	3	894	24.87	110.66	32.57	76	2	5	4.55	2	4	2007-2008	2	3	3	2	3	121.333333333333	72.6666666666667	1	1	1	48.6666666666667	1	1	1	1	2	1	1	1	1391	1354	27171.8798128428
0.449	1.353	21.162	831	6.1	4.28	114	112	118	66	66	78	23.4	2	2	1	3	993	26.38	127.28	44.6	357	2	4	2.53	2	2	2013-2014	4	3	2	2	1	114.666666666667	70	1	1	1	44.6666666666667	1	1	2	2	2	1	1	1	1275	1014	24487.4
0.45	0.49	6.98	140.32	4.03	4.28	142	146	140	80	82	80	26.76	2	2	1	1	683.86	26.38	109.62	15.19	102.73	1	2	2.49	2	3	1999-2000	1	2	2	2	2	142.666666666667	80.6666666666667	0	1	1	62	0	1	1	1	1	0	0	0	578.12	996.88	179317.518168034
0.45	0.83	3.81	197.54	4.01	1.82	174	160	162	88	92	82	26.03	1	2	1	3	424.24	20.88	44.01	17.59	430.06	1	3	2.71	2	3	1999-2000	1	2	2	2	2	165.333333333333	87.3333333333333	0	1	1	78	0	1	1	1	2	0	0	0	417.08	939.32	0
0.45	0.56	11.06	446.87	6.74	8.36	120	114	116	70	66	68	22.87	2	2	1	1	2016.6	39.58	354.22	53.17	117.66	1	2	1.3	2	4	1999-2000	2	2	2	2	1	116.666666666667	68	1	1	1	48.6666666666667	1	1	1	1	1	1	1	1	1287.34	1199.79	24230.9471675749
0.45	0.549	2.224	509	2.73	2.16	104	110	104	70	78	74	22.75	2	2	1	3	1992	17.59	382.16	49.99	12	2	3	0.75	2	3	2003-2004	1	2	1	2	1	106	74	1	1	1	32	1	1	1	1	2	1	1	1	653	1474	26547.1613982245
0.45	0.401	18.848	206	5.69	4.11	104	100	102	60	66	64	24.85	2	2	1	2	937	42.06	82.9	18.07	104	2	3	1.49	2	1	2005-2006	3	2	2	2	1	102	63.3333333333333	1	1	1	38.6666666666667	1	1	1	2	1	1	1	1	1369	4053	23329.8361436291
0.45	0.228	45.121	129	3.05	1.14	130	128	130	60	62	66	40.02	2	2	1	3	637	9.88	121.99	13.97	11	2	4	1.81	2	4	2009-2010	2	3	2	2	3	129.333333333333	62.6666666666667	1	1	1	66.6666666666667	1	1	1	4	2	0	0	1	319	903	17167.7709691648
0.45	0.854	13.922	433	4.42	7.22	158	138	134	66	76	70	27.95	2	2	1	3	706	40.74	74.19	28.27	115	2	4	2.31	2	4	2009-2010	2	3	2	2	2	143.333333333333	70.6666666666667	0	1	1	72.6666666666667	0	1	1	1	2	0	0	0	1602	1422	23600.557236642
0.45	0.843	8.686	244	3.75	2.81	120	116	122	58	66	64	30.4	2	2	1	3	777	29.12	100.39	30.13	244	2	1	0.51	2	2	2013-2014	4	1	1	2	3	119.333333333333	62.6666666666667	1	1	1	56.6666666666667	1	1	1	1	2	1	1	1	1014	1289	17916.6
0.45	0.53	14.912	198	3.9	2.74	152	149	112	73	70	68	25.2	2	2	1	3	1016	42.68	190.7	11.43	111	1	1	1.81	2	2	2017-2020	4	1	2	2	2	137.666666666667	70.3333333333333	1	1	1	67.3333333333333	1	1	1	2	2	0	0	1	1529	1438	7169.52
0.45	1.084	19.78	713	3.8	9.53	112	108	113	62	60	55	28.8	1	2	1	3	835	47.78	60.79	44.26	150	1	3	3.68	1	3	2021-2023	1	2	3	1	2	111	59	1	1	1	52	1	1	1	2	2	1	1	1	1506	1065	54201.1
0.451	0.997	44.019	135	2.85	1.67	152	152	146	84	92	90	24.33	2	2	1	3	622	10.35	109.03	16.68	17	1	1	2.15	2	3	2003-2004	1	1	2	2	1	150	88.6666666666667	0	1	1	61.3333333333333	0	1	1	4	2	0	0	0	704	684	61232.5389917643
0.452	1.232	19.847	419	5.46	3.39	126	122	120	64	70	64	25.54	2	2	1	1	1456	32.19	162.48	25.84	455	1	2	0.99	2	3	2007-2008	1	2	1	2	2	122.666666666667	66	1	1	1	56.6666666666667	1	1	1	2	1	1	1	1	1042	1284	13818.1705282795
0.452	0.94	24.525	257	7.25	11.98	96	97	91	61	61	59	25.3	2	1	1	3	1458	62.12	192.23	52.11	609	2	1	0.79	2	3	2021-2023	1	1	1	2	2	94.6666666666667	60.3333333333333	1	1	1	34.3333333333333	1	1	1	3	2	1	1	1	1221	1730	19587.2
0.453	0.453	4.404	177	5	2.71	186	172	170	80	80	68	27.85	2	2	1	3	617	16.74	99.05	18.19	24	2	2	1.29	2	3	2003-2004	1	2	2	2	2	176	76	0	1	1	100	0	1	1	1	2	0	0	0	1088	1239	54517.5241226907
0.453	2.024	21.598	1158	2.14	4.94	122	122	126	62	66	58	23.9	2	2	1	3	1134	34.3	140.06	49.94	185	2	5	5	2	3	2011-2012	1	3	3	2	1	123.333333333333	62	1	1	1	61.3333333333333	1	1	3	3	2	0	0	1	1689	768	69982.6786284483
0.454	0.987	29.695	193	3.62	1.69	98	104	104	66	72	66	26.9	2	2	1	1	1073	14.19	194.51	28.13	67	1	2	2.29	2	1	2003-2004	3	2	2	2	2	102	68	1	1	1	34	1	1	1	3	1	1	1	1	879	857	6943.27347515274
0.454	0.594	14.877	247	6.24	4.01	100	92	96	76	68	72	20.12	2	2	1	3	980	32.88	175.5	23.57	60	2	4	0.55	2	3	2009-2010	1	3	1	2	1	96	72	1	1	1	24	1	1	1	2	2	1	1	1	2210	1180	9737.01786634564
0.454	0.685	50.402	148	8.17	6.59	114	112	116	66	64	64	31.6	1	1	1	3	1382	53.27	148.57	25.17	232	2	4	0.73	2	3	2011-2012	1	3	1	2	3	114	64.6666666666667	1	1	1	49.3333333333333	1	1	1	4	2	1	1	1	2273	2605	18923.4
0.454	0.8	9.829	868	4.96	3.43	108	106	110	66	66	72	29.9	2	2	1	3	1037	38.66	88.27	59.68	108	2	4	4.06	2	4	2013-2014	2	3	3	2	2	108	68	1	1	1	40	1	1	1	1	2	1	1	1	1242	1920	12270.2
0.454	0.415	7.805	130	2.66	1.88	132	133	129	81	80	79	27.1	2	1	1	3	1032	30.98	140.56	38.51	103	1	3	2.31	2	4	2021-2023	2	2	2	2	2	131.333333333333	80	1	1	1	51.3333333333333	1	1	1	1	2	1	1	1	926	977	14237.3
0.454	0.804	13.83	506	3.86	7.97	110	120	94	71	76	71	27.3	1	2	1	3	1096	61.18	46.44	73.69	458	1	3	3.33	2	3	2021-2023	1	2	3	2	2	108	72.6666666666667	1	1	1	35.3333333333333	1	1	1	1	2	1	1	1	1506	1129	43619.6
0.455	1.028	15.886	687	4.87	6.15	112	110	112	68	68	70	35.6	2	2	1	2	1234	42.81	176.61	42.53	100	2	3	2.58	2	3	2013-2014	1	2	2	2	3	111.333333333333	68.6666666666667	1	1	1	42.6666666666667	1	1	1	2	1	1	1	1	1626	2276	45827.2
0.455	7.513	19.129	132	7.36	9.39	130	137	135	88	86	87	28.6	2	2	1	3	1017	55.11	130.2	31.09	164	1	4	5	2	3	2021-2023	1	3	3	2	2	134	87	1	1	1	47	1	1	4	2	2	1	1	1	1772	2316	381962
0.455	1.377	20.959	485	5.19	4.98	106	99	111	64	59	69	34.5	2	2	1	3	1121	76.44	139.42	31.93	683	1	2	1.24	1	2	2021-2023	4	2	2	1	3	105.333333333333	64	1	1	1	41.3333333333333	1	1	2	2	2	1	1	1	2312	1598	7609.79
0.456	0.753	14.347	437	3.41	2.73	124	108	108	54	60	58	22.68	2	2	1	1	645	26.17	88.23	21.5	53	1	3	2.4	2	3	2003-2004	1	2	2	2	1	113.333333333333	57.3333333333333	1	1	1	56	1	1	1	1	1	1	1	1	846	484	23277.2251789975
0.456	0.253	6.042	120	4.22	1.97	136	132	140	62	60	68	26.9	2	2	1	3	768	22.85	94.86	17.22	72	1	5	3.97	2	5	2011-2012	4	3	3	2	2	136	63.3333333333333	1	1	1	72.6666666666667	1	1	1	1	2	0	0	1	870	1547	7824.96845827284
0.456	0.517	1.919	277	4.04	2.77	166	162	166	64	34	38	31.4	2	1	1	3	868	25.41	133.74	26.51	220	1	2	0.68	1	4	2011-2012	2	2	1	1	3	164.666666666667	45.3333333333333	0	1	1	119.333333333333	0	1	1	1	2	0	0	0	416	1158	10650.8822565664
0.456	0.917	35.016	267	4.99	2.95	115	115	116	79	76	75	32.9	2	1	1	3	940	26.86	111.3	45.18	449	2	4	0	2	3	2021-2023	1	3	1	2	3	115.333333333333	76.6666666666667	1	1	1	38.6666666666667	1	1	1	4	2	1	1	1	521	1013	17545.3
0.457	0.373	18.167	157	5.3	6.95	138	140	142	90	92	90	35.34	2	2	1	3	964	34.58	87.92	52.19	110	1	2	2.92	1	4	2007-2008	2	2	2	1	3	140	90.6666666666667	1	1	0	49.3333333333333	0	1	1	2	2	1	1	0	920	1490	6795.44902198804
0.457	0.993	12.771	920	6.43	6.81	176	172	172	68	82	76	21.18	1	1	1	1	992	39.17	104.08	46.25	127	2	1	1.49	1	5	2007-2008	4	1	2	1	1	173.333333333333	75.3333333333333	0	1	1	98	0	1	1	1	1	0	0	0	1202	1488	94322.427807666
0.457	0.794	34.761	187	3.74	2.12	108	110	112	58	58	60	25	2	2	1	2	521	10.22	86.21	15.68	2	2	5	5	2	3	2013-2014	1	3	3	2	2	110	58.6666666666667	1	1	1	51.3333333333333	1	1	1	4	1	1	1	1	659	756	135852
0.458	0.59	5.515	323	5.46	3.29	108	110	98	68	58	56	22.9	2	2	1	1	753	22.94	129.01	17.07	57	2	3	1.45	2	4	2011-2012	2	2	2	2	1	105.333333333333	60.6666666666667	1	1	1	44.6666666666667	1	1	1	1	1	1	1	1	1537	2606	24072.5314511121
0.458	0.961	16.377	448	3.37	2	110	114	108	62	64	60	28.2	2	2	1	1	667	22.54	69.07	33.52	53	2	1	0.57	1	3	2013-2014	1	1	1	1	2	110.666666666667	62	1	1	1	48.6666666666667	1	1	1	2	1	1	1	1	998	1516	52285.9
0.458	0.855	23.968	605	4.41	3.96	140	136	134	104	104	100	64.5	2	2	1	3	767	28.53	63.93	46.64	379	2	4	2.38	1	4	2015-2016	2	3	2	1	3	136.666666666667	102.666666666667	1	0	1	34	0	1	1	3	2	1	1	0	1318	1929	9300.06
0.458	0.94	21.016	701	4.17	9	118	120	114	80	79	77	36.1	2	2	1	3	955	54.78	89.11	44.1	144	1	3	1.49	2	1	2017-2020	3	2	2	2	3	117.333333333333	78.6666666666667	1	1	1	38.6666666666667	1	1	1	2	2	1	1	1	1918	1664	15813.1
0.459	0.945	25.118	587	3.79	2.89	98	96	100	58	58	62	31.6	2	2	1	1	820	18.16	164.35	15.35	56	2	3	0.5	2	4	2005-2006	2	2	1	2	3	98	59.3333333333333	1	1	1	38.6666666666667	1	1	1	3	1	1	1	1	1996	490	64108.915688282
0.459	0.77	15.576	108	2.87	2.91	148	146	142	86	88	90	49.5	2	2	1	1	1030	30.2	160.11	34.12	82	2	3	0.82	2	4	2015-2016	2	2	1	2	3	145.333333333333	88	0	1	1	57.3333333333333	1	1	1	2	1	1	1	0	1647	1134	72576.2
0.46	0.95	16.97	150.99	7.11	10.93	148	140	138	68	74	74	24.43	2	2	1	1	1373.37	58.48	121.54	17.98	138.06	1	1	2.9	2	4	1999-2000	2	1	2	2	1	142	72	0	1	1	70	0	1	1	2	1	0	0	0	1225.54	1193.45	13853.9966961682
0.46	0.25	4.15	183.31	3.22	2.3	128	126	122	64	68	64	32.33	2	2	1	2	628.31	18.24	117.71	9.83	26.98	2	2	1.68	2	4	1999-2000	2	2	2	2	3	125.333333333333	65.3333333333333	1	1	1	60	1	1	1	1	1	0	0	1	611.85	276.98	14922.4608248725
0.46	0.39	5.47	186.12	2.91	1.71	110	106	112	66	68	76	23.15	2	2	1	3	579.83	14.08	81.42	23.45	32.41	2	4	5	2	3	1999-2000	1	3	3	2	1	109.333333333333	70	1	1	1	39.3333333333333	1	1	1	1	2	1	1	1	1103.23	901.04	188018.64160671
0.46	0.914	21.702	708	4.87	3.02	116	114	112	78	78	74	31.71	2	2	1	2	807	23.52	123.88	14.37	57	2	4	2.59	2	4	2009-2010	2	3	2	2	3	114	76.6666666666667	1	1	1	37.3333333333333	1	1	1	3	1	1	1	1	922	1411	18466.0890560456
0.46	1.337	13.692	433	6.55	6.26	112	116	112	72	72	70	27.1	2	2	1	2	1349	49.68	138.36	68.26	376	2	3	2.47	2	4	2015-2016	2	2	2	2	2	113.333333333333	71.3333333333333	1	1	1	42	1	1	2	1	1	1	1	1	1739	1960	52236.6
0.46	0.857	20.306	962	6.67	7.45	100	100	100	66	58	54	27.6	2	2	1	2	1805	41.72	283.15	60.08	103	2	3	1.49	2	1	2015-2016	3	2	2	2	2	100	59.3333333333333	1	1	1	40.6666666666667	1	1	1	2	1	1	1	1	1307	3549	17347.9
0.461	1.503	53.848	146	5.42	6.51	130	136	124	58	60	58	23.36	2	2	1	1	849	59.25	74.1	34.25	484	1	1	0.08	2	1	2003-2004	3	1	1	2	1	130	58.6666666666667	1	1	1	71.3333333333333	1	1	2	4	1	0	0	1	1237	1681	2051.16217110794
0.461	0.742	19.5	422	4.68	3.33	106	102	104	68	66	62	37.94	2	2	1	1	732	44.83	72.82	29.09	120	2	2	0.58	2	1	2007-2008	3	2	1	2	3	104	65.3333333333333	1	1	1	38.6666666666667	1	1	1	2	1	1	1	1	988	1740	11274.7554077155
0.461	0.569	19.508	192	3.04	1.72	117	114	113	74	70	68	19.7	2	2	1	1	1113	18.55	124.8	26.29	31	2	2	1.3	2	4	2017-2020	2	2	2	2	1	114.666666666667	70.6666666666667	1	1	1	44	1	1	1	2	1	1	1	1	970	805	6425.29
0.461	0.608	9.087	333	4.75	7.42	103	103	101	80	78	77	44.5	2	2	1	1	904	36.24	96.41	42.27	111	2	4	3.3	2	3	2017-2020	1	3	3	2	3	102.333333333333	78.3333333333333	1	1	1	24	1	1	1	1	1	1	1	1	905	1503	93944.6
0.461	0.703	17.22	194	5.97	5.04	110	105	105	77	68	70	30.3	2	1	1	3	520	27.49	64.7	18.03	94	1	5	0.17	1	2	2021-2023	4	3	1	1	3	106.666666666667	71.6666666666667	1	1	1	35	1	1	1	2	2	1	1	1	822	1084	19027.4
0.462	1.166	24.362	263	4.65	2.54	132	134	134	78	76	76	31.95	2	2	1	1	2052	40.62	246.7	21.54	107	2	2	1.03	2	4	2001-2002	2	2	2	2	3	133.333333333333	76.6666666666667	1	1	1	56.6666666666667	1	1	1	3	1	1	1	1	1111	576	75078.8185398355
0.462	1.594	7.378	204	2.92	2.3	132	116	124	56	68	60	34.99	9	1	1	1	512	14.56	57.52	24.97	24	1	2	1.21	1	1	2005-2006	3	2	2	1	3	124	61.3333333333333	1	1	1	62.6666666666667	1	1	2	1	1	0	0	1	945	830	51204.0395119023
0.462	1.446	21.956	232	3.58	3.15	115	110	119	73	71	76	58.4	2	2	1	3	1293	44.66	124.85	68.59	114	1	4	0.61	1	3	2021-2023	1	3	1	1	3	114.666666666667	73.3333333333333	1	1	1	41.3333333333333	1	1	2	3	2	1	1	1	1452	2023	60270
0.463	0.8	11.306	958	4.85	5.42	100	102	104	60	56	56	36.14	2	2	1	1	1537	52.69	84.17	55.12	176	2	3	1.86	2	4	2003-2004	2	2	2	2	3	102	57.3333333333333	1	1	1	44.6666666666667	1	1	1	1	1	1	1	1	896	2074	9857.59885886383
0.463	1.042	16.499	510	4.63	4.99	118	116	110	58	56	56	41.72	2	2	1	1	943	32.67	130.53	33.43	91	2	3	0.27	1	3	2003-2004	1	2	1	1	3	114.666666666667	56.6666666666667	1	1	1	58	1	1	1	2	1	1	1	1	886	1136	84856.8267514382
0.463	0.341	52.852	232	12.89	4.55	120	112	116	68	74	66	21.45	2	2	1	1	1235	46.75	173.52	41.35	137	2	3	1.3	2	3	2005-2006	1	2	2	2	1	116	69.3333333333333	1	1	1	46.6666666666667	1	1	1	4	1	1	1	1	1104	1467	133673.805639075
0.463	0.554	35.821	226	7.68	5.28	146	142	146	90	88	88	34.2	2	2	1	1	1642	50.26	248.81	54.39	205	2	3	0.78	1	4	2011-2012	2	2	1	1	3	144.666666666667	88.6666666666667	0	1	1	56	1	1	1	4	1	1	1	0	1150	2084	22483.0805446378
0.463	0.784	64.984	488	11.11	5.22	124	128	134	66	72	74	24	2	2	1	3	2052	68.41	311.29	65.33	209	1	2	4.6	2	3	2015-2016	1	2	3	2	1	128.666666666667	70.6666666666667	1	1	1	58	1	1	1	4	2	1	1	1	2452	3421	62986
0.463	0.978	8.106	2245	7.41	6.61	133	127	129	89	94	98	39.1	2	2	1	3	988	52.71	27.39	75.36	536	2	3	2.47	2	3	2017-2020	1	2	2	2	3	129.666666666667	93.6666666666667	1	0	1	36	0	1	1	1	2	1	1	0	1428	2321	20536.4
0.464	0.904	14.047	301	4.01	3.05	116	110	114	72	60	58	22.43	2	2	1	1	1725	28.23	181.28	23.72	45	1	2	1.9	2	4	2003-2004	2	2	2	2	1	113.333333333333	63.3333333333333	1	1	1	50	1	1	1	1	1	1	1	1	1173	885	2674.3
0.464	1.332	15.146	894	7.68	5.89	116	116	118	74	80	70	24.7	2	2	1	3	1902	45.09	254.68	76.17	146	1	5	2.75	2	2	2011-2012	4	3	2	2	1	116.666666666667	74.6666666666667	1	1	1	42	1	1	2	2	2	1	1	1	2221	1986	24095.6082460963
0.464	0.643	13.99	632	3.82	2.52	107	109	108	61	59	60	25	2	2	1	2	862	18.18	137.13	26.61	56	2	4	1.18	2	4	2021-2023	2	3	2	2	2	108	60	1	1	1	48	1	1	1	1	1	1	1	1	1667	1205	26283.8
0.465	0.242	10.159	49	1.6	1.68	114	114	110	74	76	78	29.82	2	2	1	3	200	14.19	17.67	7.68	39	2	3	1.84	2	1	2007-2008	3	2	2	2	2	112.666666666667	76	1	1	1	36.6666666666667	1	1	1	1	2	1	1	1	201	495	41113.2308481154
0.465	0.848	23.705	914	4	4.53	132	140	130	88	88	86	25.7	2	2	1	3	1437	62.96	86.28	56.35	287	2	5	4.34	2	4	2011-2012	2	3	3	2	2	134	87.3333333333333	1	1	1	46.6666666666667	1	1	1	3	2	1	1	1	1052	2246	8518.10807480683
0.465	0.816	6.399	134	1.46	1.54	126	120	123	81	79	78	28.6	2	2	1	3	426	10.92	43.49	23.46	34	1	4	1.29	2	5	2021-2023	4	3	2	2	2	123	79.3333333333333	1	1	1	43.6666666666667	1	1	1	1	2	1	1	1	672	785	57701.4
0.465	0.492	14.505	366	5.64	6.2	155	148	146	95	92	94	48.2	2	2	1	1	1280	13.33	266.02	22.89	6	2	3	0.98	2	3	2021-2023	1	2	1	2	3	149.666666666667	93.6666666666667	1	1	0	56	0	1	1	1	1	1	1	0	621	409	44848.7
0.466	0.647	10.326	372	3.84	2.46	128	132	128	72	74	72	29.64	2	2	1	2	749	20.26	132.03	16.75	27	2	3	1.16	2	1	2003-2004	3	2	2	2	2	129.333333333333	72.6666666666667	1	1	1	56.6666666666667	1	1	1	1	1	1	1	1	713	1198	1181.45229347651
0.466	0.826	14.761	488	5.49	4.75	112	104	106	76	72	70	31.64	2	1	1	2	413	14.33	42.43	4.23	19	2	4	0.83	2	3	2005-2006	1	3	1	2	3	107.333333333333	72.6666666666667	1	1	1	34.6666666666667	1	1	1	2	1	1	1	1	1021	427	28874.6
0.466	1.03	10.805	253	7.16	5.87	114	116	112	78	72	72	18.24	2	2	1	1	1850	67.25	192.52	91.37	321	2	3	0.97	2	3	2007-2008	1	2	1	2	1	114	74	1	1	1	40	1	1	1	1	1	1	1	1	968	1450	52867.7257364979
0.466	0.815	8.76	294	7.74	13.33	182	180	174	80	74	92	21.57	2	2	1	1	811	75.44	51.53	33.66	157	2	3	1.08	2	3	2007-2008	1	2	2	2	1	178.666666666667	82	0	1	1	96.6666666666667	0	1	1	1	1	0	0	0	1179	1946	21313.4769649099
0.466	0.425	26.085	301	5.81	5.28	114	110	110	74	70	68	16.7	1	2	1	1	1615	30.37	157.58	97.87	104	2	2	1.27	3	4	2015-2016	2	2	2	2	1	111.333333333333	70.6666666666667	1	1	1	40.6666666666667	1	1	1	3	1	1	1	1	1636	2152	16047.2
0.466	0.285	16.244	505	3.9	6.17	128	118	126	75	70	82	25	2	2	1	1	1189	15.85	175.54	47.88	19	2	2	0.88	2	3	2017-2020	1	2	1	2	2	124	75.6666666666667	1	1	1	48.3333333333333	1	1	1	2	1	1	1	1	906	875	19317
0.466	0.791	8.314	1148	9.86	4.84	92	94	97	66	64	64	42.5	2	2	1	1	736	37.09	64.63	37.82	268	2	4	0.91	2	2	2021-2023	4	3	1	2	3	94.3333333333333	64.6666666666667	1	1	1	29.6666666666667	1	1	1	1	1	1	1	1	769	988	55256.5
0.467	0.835	15.867	470	4.92	3.71	111	109	113	72	75	73	30.8	2	2	1	1	1294	26.96	202.68	43.72	44	2	3	1.5	2	3	2017-2020	1	2	2	2	3	111	73.3333333333333	1	1	1	37.6666666666667	1	1	1	2	1	1	1	1	702	4150	45771.7
0.468	1.159	8.289	136	4.19	2.98	106	110	110	64	56	56	19.12	2	2	1	1	937	31.96	125.6	41.46	71	2	2	1.6	2	3	2001-2002	1	2	2	2	1	108.666666666667	58.6666666666667	1	1	1	50	1	1	1	1	1	1	1	1	1511	1077	52555.8
0.468	1.074	3.053	998	8.45	12.17	116	114	110	84	74	78	24.15	2	2	1	1	2065	68.61	222.19	102.84	207	2	4	1.3	2	3	2005-2006	1	3	2	2	1	113.333333333333	78.6666666666667	1	1	1	34.6666666666667	1	1	1	1	1	1	1	1	1154	2088	45743.4638352021
0.468	1.106	54.716	410	5.64	8.09	134	132	128	70	72	66	21.91	2	2	1	1	1492	99.75	75.69	33.9	316	1	2	0.94	2	4	2007-2008	2	2	1	2	1	131.333333333333	69.3333333333333	1	1	1	62	1	1	1	4	1	0	0	1	1533	1721	25855.9449009494
0.468	1.336	13.789	301	7.39	5.76	129	127	132	74	76	80	30.4	2	2	1	3	1636	36.56	210.04	58.94	527	1	3	2.61	2	3	2017-2020	1	2	2	2	3	129.333333333333	76.6666666666667	1	1	1	52.6666666666667	1	1	2	1	2	1	1	1	1715	1587	20322.3
0.468	1.023	7.995	575	5.63	3.92	121	116	110	74	75	77	22.6	2	2	1	1	1684	23.19	230.96	77.49	96	2	3	2.79	2	3	2017-2020	1	2	2	2	1	115.666666666667	75.3333333333333	1	1	1	40.3333333333333	1	1	1	1	1	1	1	1	1061	2366	28795
0.469	0.823	10.586	185	3.65	5.56	144	144	148	92	88	88	26.8	2	2	1	3	1401	41	210.19	48.84	220	1	2	2.21	2	1	2001-2002	3	2	2	2	2	145.333333333333	89.3333333333333	0	1	1	56	1	1	1	1	2	1	1	0	1685	2245	1869.1830790773
0.47	1.26	9	454.53	5.93	3.34	152	150	156	70	76	78	34.09	2	1	1	1	937.48	26.37	134.55	19.18	244.08	1	1	0.97	2	1	1999-2000	3	1	1	2	3	152.666666666667	74.6666666666667	0	1	1	78	0	1	1	1	1	0	0	0	1801.04	1176.28	2730.00530658738
0.47	1.12	10.77	170.6	5.48	4.62	128	128	126	68	72	74	33.25	2	2	1	1	1065.63	20.82	85.05	38.04	68.66	2	2	2.67	2	3	1999-2000	1	2	2	2	3	127.333333333333	71.3333333333333	1	1	1	56	1	1	1	1	1	1	1	1	2185.44	2148.01	248188.609430973
0.47	0.54	11.06	198.77	6.09	8.24	160	160	154	110	98	98	39.02	2	2	1	1	943.88	47.19	129.76	26.22	141.55	2	2	0.18	2	4	1999-2000	2	2	1	2	3	158	102	1	1	0	56	0	1	1	1	1	1	1	0	794.43	927.65	30088.0154288515
0.47	0.97	21.22	287.09	9.73	13.31	130	134	128	68	62	60	28.13	2	2	1	1	1750.44	40.32	196.92	31.09	84.72	1	3	3.53	2	3	1999-2000	1	2	3	2	2	130.666666666667	63.3333333333333	1	1	1	67.3333333333333	1	1	1	2	1	0	0	1	2460.67	1691.85	83057.925159085
0.471	3.77	11.289	674	7.16	5.21	112	110	110	72	76	72	22.89	2	2	1	1	3256	48.94	265.04	19.39	242	1	5	0.46	2	3	2009-2010	1	3	1	2	1	110.666666666667	73.3333333333333	1	1	1	37.3333333333333	1	1	4	1	1	1	1	1	1742	3248	213796.418392501
0.471	0.578	46.789	657	3.52	5.03	144	150	150	94	90	92	27.6	2	2	1	1	1528	24.41	186.52	31.66	55	1	5	0.75	2	3	2015-2016	1	3	1	2	2	148	92	1	1	0	56	0	1	1	4	1	1	1	0	1996	1029	16459.9
0.471	1.026	11.884	299	5.25	4.65	127	124	124	81	76	77	31.9	2	2	1	1	633	43.69	38.05	34.58	659	1	3	2.83	2	3	2021-2023	1	2	2	2	3	125	78	1	1	1	47	1	1	1	1	1	1	1	1	647	1136	59921.4
0.472	0.496	11.177	593	5.86	6.58	124	120	114	78	80	72	31.88	2	2	1	2	1248	35.48	187.09	42.06	100	1	2	1.01	2	1	2009-2010	3	2	2	2	3	119.333333333333	76.6666666666667	1	1	1	42.6666666666667	1	1	1	1	1	1	1	1	707	1575	17593.6390177908
0.472	0.705	17.017	202	7.11	8.37	104	106	102	62	62	54	30.8	2	2	1	1	2526	54.6	511.43	37.13	175	2	2	1.14	2	3	2013-2014	1	2	2	2	3	104	59.3333333333333	1	1	1	44.6666666666667	1	1	1	2	1	1	1	1	1700	2234	60626.3
0.472	1.002	42.478	341	4.18	3.31	122	117	122	68	67	71	23.1	2	2	1	2	1617	50.83	109.26	54.52	215	1	3	0.38	2	5	2017-2020	4	2	1	2	1	120.333333333333	68.6666666666667	1	1	1	51.6666666666667	1	1	1	4	1	1	1	1	1082	2310	19139.8
0.472	1.28	36.373	532	4.94	4.69	173	164	168	95	93	89	28.2	2	2	1	3	1182	57.09	106.85	62.57	159	1	4	2.54	2	4	2017-2020	2	3	2	2	2	168.333333333333	92.3333333333333	1	1	0	76	0	1	1	4	2	0	0	0	1804	1563	1714.11
0.472	0.309	8.749	225	2.36	1.87	140	151	150	90	91	89	23.8	2	2	1	2	777	13.68	89.16	32.95	95	2	3	2.26	2	5	2021-2023	4	2	2	2	1	147	90	1	1	0	57	0	1	1	1	1	1	1	0	1622	1125	50854.4
0.473	1.244	18.684	429	5.69	4.74	132	126	130	90	88	86	26.79	2	2	1	1	1258	43.35	151.74	53.85	176	2	5	1.72	2	3	2009-2010	1	3	2	2	2	129.333333333333	88	1	1	1	41.3333333333333	1	1	1	2	1	1	1	1	1434	1833	36035.2546718871
0.473	0.863	11.32	761	9.19	8.18	104	100	100	50	54	52	34.38	2	2	1	2	983	59.2	105.73	36.96	121	2	4	5	2	1	2009-2010	3	3	3	2	3	101.333333333333	52	1	1	1	49.3333333333333	1	1	1	1	1	1	1	1	2097	2872	49330.6120751014
0.473	1.302	22.383	219	6.24	8.95	146	140	128	94	80	82	27	2	2	1	3	758	43.08	44.22	19.87	99	1	4	5	2	3	2013-2014	1	3	3	2	2	138	85.3333333333333	1	1	1	52.6666666666667	1	1	2	3	2	1	1	1	1468	1156	40959
0.473	1.074	29.514	395	2.66	1.82	116	114	120	76	76	78	35	2	2	1	1	438	15.53	56.11	16.95	41	2	3	2.52	2	3	2013-2014	1	2	2	2	3	116.666666666667	76.6666666666667	1	1	1	40	1	1	1	3	1	1	1	1	687	596	45803.5
0.473	1.276	9.143	609	2.94	4.76	135	131	139	73	71	71	24.7	9	2	1	1	956	26.78	123.95	40.69	145	2	3	1.22	2	2	2017-2020	4	2	2	2	1	135	71.6666666666667	1	1	1	63.3333333333333	1	1	1	1	1	0	0	1	1530	1069	8387.28
0.474	0.879	13.08	265	7.91	10.4	120	116	114	76	76	70	42.34	2	2	1	1	1556	49.69	213.99	57.82	131	1	4	5	2	1	2001-2002	3	3	3	2	3	116.666666666667	74	1	1	1	42.6666666666667	1	1	1	1	1	1	1	1	1826	2515	31250.9836445488
0.474	0.662	7.556	326	7.46	4.01	126	128	126	86	86	80	27.6	2	2	1	1	1943	34.18	384.3	37.9	152	2	2	0.9	2	3	2013-2014	1	2	1	2	2	126.666666666667	84	1	1	1	42.6666666666667	1	1	1	1	1	1	1	1	1395	1740	13900
0.474	1.71	3.644	492	2.92	6.43	130	128	132	62	58	58	21.5	2	2	1	3	749	75.97	34.76	33.95	295	2	4	5	2	3	2015-2016	1	3	3	2	1	130	59.3333333333333	1	1	1	70.6666666666667	1	1	2	1	2	0	0	1	1586	2154	36647.2
0.474	1.294	21.834	585	3.75	4.79	126	131	119	82	75	79	24.7	9	2	1	3	979	47.92	47.57	55.67	518	1	4	3.53	2	5	2021-2023	4	3	3	2	1	125.333333333333	78.6666666666667	1	1	1	46.6666666666667	1	1	2	3	2	1	1	1	874	1548	20005.2
0.475	0.4	15.073	85	4.08	1.92	178	170	150	90	96	90	29.37	2	2	1	3	1726	38.39	51.66	20.14	102	1	3	1.11	2	4	2001-2002	2	2	2	2	2	166	92	1	1	0	74	0	1	1	2	2	0	0	0	771	539	13518.0288992462
0.475	0.853	25.511	280	2.65	1.77	120	118	122	96	94	92	23.04	2	2	1	1	1051	20.45	103.92	7.99	45	1	3	1.24	2	4	2009-2010	2	2	2	2	1	120	94	1	0	1	26	0	1	1	3	1	1	1	0	830	583	39404.666892211
0.475	0.702	27.906	447	6.25	3.96	122	134	148	78	78	80	34.4	2	2	1	2	883	53.19	115.13	24.43	104	1	4	2.86	2	3	2011-2012	1	3	2	2	3	134.666666666667	78.6666666666667	1	1	1	56	1	1	1	3	1	1	1	1	2010	1827	239748.565536084
0.475	0.549	9.724	200	5	1.8	178	170	178	84	86	82	25.6	2	2	1	3	791	16.51	102.51	35.02	50	1	4	2.61	2	3	2013-2014	1	3	2	2	2	175.333333333333	84	0	1	1	91.3333333333333	0	1	1	1	2	0	0	0	462	2324	64267.9
0.476	0.371	8.595	234	4.74	2.22	150	154	154	80	76	72	28.76	2	2	1	3	846	19.15	153.59	19.48	52	2	2	2.71	2	4	2005-2006	2	2	2	2	2	152.666666666667	76	0	1	1	76.6666666666667	0	1	1	1	2	0	0	0	403	684	26595.4404796814
0.476	0.569	16.505	718	4.47	2.43	108	106	96	74	70	72	25.98	2	2	1	1	581	27.21	70.89	20.66	50	2	3	0.91	2	3	2009-2010	1	2	1	2	2	103.333333333333	72	1	1	1	31.3333333333333	1	1	1	2	1	1	1	1	428	2266	15503.6718294953
0.476	0.695	19.164	296	5.04	3.92	118	122	122	54	54	48	30.2	1	1	1	3	1095	54.34	135.86	38.68	159	2	3	2.88	2	4	2015-2016	2	2	2	2	3	120.666666666667	52	1	1	1	68.6666666666667	1	1	1	2	2	0	0	1	2253	1654	8104.2
0.477	0.856	18.985	80	3.76	1.92	132	138	144	54	56	60	38	2	2	1	3	520	30.25	64.33	16.17	66	2	1	0.51	2	2	2015-2016	4	1	1	2	3	138	56.6666666666667	1	1	1	81.3333333333333	1	1	1	2	2	0	0	1	1043	827	4545.34
0.477	0.537	44.57	158	4.02	2.54	112	112	117	74	74	72	23.5	2	2	1	2	952	20.9	119.12	17.73	43	2	4	2.68	2	2	2017-2020	4	3	2	2	1	113.666666666667	73.3333333333333	1	1	1	40.3333333333333	1	1	1	4	1	1	1	1	625	1282	29737
0.478	0.43	21.334	180	3.65	1.44	106	98	96	78	72	72	16.01	2	2	1	1	640	9.8	102.28	23.19	15	1	4	4.95	2	4	2003-2004	2	3	3	2	1	100	74	1	1	1	26	1	1	1	2	1	1	1	1	830	491	59211.1705130861
0.478	0.775	37.103	94	6.38	8.69	140	130	122	78	74	68	25.6	2	2	1	3	880	47.98	43.37	56.92	314	1	1	0.78	1	4	2013-2014	2	1	1	1	2	130.666666666667	73.3333333333333	1	1	1	57.3333333333333	1	1	1	4	2	1	1	1	705	1536	5089.67
0.479	0.963	4.215	226	4.86	4.71	142	138	140	80	80	86	34.24	2	2	1	1	1625	35.41	162	34.74	122	2	3	2.47	1	4	2003-2004	2	2	2	1	3	140	82	0	1	1	58	1	1	1	1	1	1	1	0	1007	1891	57935.4855317229
0.479	0.475	41.687	553	5.5	6.7	118	122	126	0	0	38	37.4	2	2	1	1	1365	34.45	160.31	66.02	73	1	3	1.2	2	3	2013-2014	1	2	2	2	3	122	12.6666666666667	1	1	1	109.333333333333	1	1	1	4	1	0	0	1	931	1738	82493.9
0.479	0.526	5.75	314	2.92	3.34	178	184	180	92	90	92	25.8	2	2	1	3	478	22.53	54.47	19.34	29	2	4	3.12	2	3	2015-2016	1	3	3	2	2	180.666666666667	91.3333333333333	1	1	0	89.3333333333333	0	1	1	1	2	0	0	0	700	1464	149627
0.479	1.343	18.698	1474	4.63	11.81	114	114	116	84	76	78	50.1	2	2	1	2	1758	86.03	101.44	112.41	381	1	3	0.56	2	3	2015-2016	1	2	1	2	3	114.666666666667	79.3333333333333	1	1	1	35.3333333333333	1	1	2	2	1	1	1	1	724	3093	129417
0.479	0.487	33.041	567	5.18	2.79	112	114	116	75	73	77	29.6	2	2	1	1	780	26.51	93.31	34.81	86	1	4	0.63	2	4	2021-2023	2	3	1	2	2	114	75	1	1	1	39	1	1	1	4	1	1	1	1	795	1095	378524
0.48	1.582	19.518	759	7.47	14.55	108	108	98	72	72	68	22.09	2	2	1	3	1508	72.65	191.37	54.3	192	2	5	5	2	3	2007-2008	1	3	3	2	1	104.666666666667	70.6666666666667	1	1	1	34	1	1	2	2	2	1	1	1	2200	2351	38783.9447430808
0.48	1.437	27.032	209	6.87	4.44	145	141	151	80	80	73	24.9	2	2	1	3	1685	55.23	195.59	76.55	707	1	4	1.68	2	3	2017-2020	1	3	2	2	1	145.666666666667	77.6666666666667	0	1	1	68	0	1	2	3	2	0	0	0	1005	1926	2286.23
0.48	0.447	19.766	202	7.53	3.78	110	113	117	70	72	75	33.6	2	2	1	3	1129	39.27	119.58	44.47	94	1	5	5	2	3	2021-2023	1	3	3	2	3	113.333333333333	72.3333333333333	1	1	1	41	1	1	1	2	2	1	1	1	1946	1644	59290.1
0.481	0.675	8.135	399	5.19	1.54	120	104	106	48	60	58	23.04	2	2	1	3	520	18.52	89.39	9.08	11	1	3	5	2	3	2001-2002	1	2	3	2	1	110	55.3333333333333	1	1	1	54.6666666666667	1	1	1	1	2	1	1	1	735	938	26658.967674032
0.481	0.849	27.877	268	5.99	5.48	112	114	112	72	74	74	31.47	2	2	1	3	1150	75.75	32.09	80.17	211	1	5	3.77	2	3	2001-2002	1	3	3	2	3	112.666666666667	73.3333333333333	1	1	1	39.3333333333333	1	1	1	3	2	1	1	1	1053	1260	75180.9953068721
0.481	0.638	10.673	853	4.98	2.97	170	168	168	78	74	76	35.16	2	1	1	3	821	38.43	126.8	20.91	98	2	3	1.07	2	3	2009-2010	1	2	2	2	3	168.666666666667	76	0	1	1	92.6666666666667	0	1	1	1	2	0	0	0	1134	1888	13971.1182634759
0.481	0.465	15.076	175	3.48	2.02	148	146	144	78	84	82	24.9	2	2	1	3	1001	27.93	112.47	49.49	82	1	5	1.22	2	2	2013-2014	4	3	2	2	1	146	81.3333333333333	0	1	1	64.6666666666667	0	1	1	2	2	0	0	0	1171	1602	16639.5
0.481	0.286	5.912	253	5.7	2.84	147	136	146	73	76	76	40.9	2	2	1	1	1732	14.84	425.7	4.27	23	1	2	0.58	1	3	2017-2020	1	2	1	1	3	143	75	0	1	1	68	0	1	1	1	1	0	0	0	374	1552	102270
0.482	0.662	15.041	407	3.05	2.87	114	114	104	72	78	76	24.5	2	2	1	3	1000	29.14	134.83	39.68	158	1	1	3.83	1	2	2015-2016	4	1	3	1	1	110.666666666667	75.3333333333333	1	1	1	35.3333333333333	1	1	1	2	2	1	1	1	1363	1127	16394.9
0.483	1.459	15.503	540	5.83	7.93	146	146	144	74	70	72	32.13	2	2	1	1	1369	71.13	112.28	78.21	206	2	3	0.5	1	3	2001-2002	1	2	1	1	3	145.333333333333	72	0	1	1	73.3333333333333	0	1	2	2	1	0	0	0	2015	1055	64106.7621485508
0.483	0.162	3.924	343	2.73	1.8	111	109	103	77	71	68	22.5	2	2	1	1	482	12.74	81.18	11.1	22	2	4	1.45	2	5	2017-2020	4	3	2	2	1	107.666666666667	72	1	1	1	35.6666666666667	1	1	1	1	1	1	1	1	489	590	13421.1
0.483	0.953	21.809	431	5.64	6.9	115	115	113	66	63	63	27.9	2	2	1	3	1785	89.94	132.45	105.04	489	1	3	1.48	2	3	2021-2023	1	2	2	2	2	114.333333333333	64	1	1	1	50.3333333333333	1	1	1	3	2	1	1	1	1937	4429	256775
0.483	1.224	9.999	671	9.22	6	141	140	142	92	92	90	37.5	2	2	1	3	1197	35.48	102.71	38.79	469	1	5	2.94	2	1	2021-2023	3	3	2	2	3	141	91.3333333333333	1	1	0	49.6666666666667	0	1	1	1	2	1	1	0	1651	1620	37254
0.484	0.951	10.707	306	4.01	5.7	116	116	108	78	78	70	25.9	2	2	1	1	1448	30.14	149.57	39.95	103	2	5	1.26	2	3	2009-2010	1	3	2	2	2	113.333333333333	75.3333333333333	1	1	1	38	1	1	1	1	1	1	1	1	1860	1377	46612.5680190049
0.484	0.415	31.697	96	3.94	3.03	114	110	116	62	62	58	29.8	2	2	1	1	801	19.75	79.29	45.51	47	2	2	0.03	2	5	2011-2012	4	2	1	2	2	113.333333333333	60.6666666666667	1	1	1	52.6666666666667	1	1	1	4	1	1	1	1	784	960	8505.86395605159
0.485	0.56	28.063	226	5.59	3.75	124	122	120	78	78	68	23.2	2	2	1	3	889	46.89	111.92	29.64	155	2	3	2.67	2	3	2015-2016	1	2	2	2	1	122	74.6666666666667	1	1	1	47.3333333333333	1	1	1	3	2	1	1	1	716	2704	239495
0.485	1.456	29.506	368	2.84	2.91	155	162	162	87	88	84	20.1	2	2	1	1	1286	30.08	117.34	22.92	43	1	5	5	2	3	2021-2023	1	3	3	2	1	159.666666666667	86.3333333333333	0	1	1	73.3333333333333	0	1	2	3	1	0	0	0	1618	1292	39294.4
0.486	0.854	17.358	435	5.54	5.76	150	146	148	88	90	88	27.65	2	2	1	3	1045	56.15	140.07	31.95	135	1	1	2.18	1	1	2005-2006	3	1	2	1	2	148	88.6666666666667	0	1	1	59.3333333333333	1	1	1	2	2	1	1	0	2140	1001	2642.84718883197
0.486	1.431	16.213	189	4.37	4.89	109	115	117	67	68	67	23.8	2	2	1	3	849	21.17	80.91	23.75	25	2	4	2.26	2	3	2017-2020	1	3	2	2	1	113.666666666667	67.3333333333333	1	1	1	46.3333333333333	1	1	2	2	2	1	1	1	1254	817	30710.3
0.486	1.2	11.482	912	4.31	6.31	136	139	138	87	88	83	34.6	2	2	1	3	1250	49.2	138.84	60.71	216	2	5	0.63	2	4	2021-2023	2	3	1	2	3	137.666666666667	86	1	1	1	51.6666666666667	1	1	1	1	2	1	1	1	2326	2995	95900.9
0.486	1.179	15.364	410	6.65	5.75	107	106	115	63	61	64	28.7	1	2	1	3	1525	34.31	131.43	101.28	468	1	5	5	2	3	2021-2023	1	3	3	2	2	109.333333333333	62.6666666666667	1	1	1	46.6666666666667	1	1	1	2	2	1	1	1	1312	1377	44394.5
0.487	0.594	26.81	299	6.53	3.68	122	124	126	72	62	68	27.5	2	2	1	3	1540	42.59	255.82	41.35	150	1	3	1.03	2	3	2011-2012	1	2	2	2	2	124	67.3333333333333	1	1	1	56.6666666666667	1	1	1	3	2	1	1	1	1498	1825	53054.7233960319
0.487	0.851	31.052	216	11.42	7.29	122	122	118	74	72	80	27.7	2	2	1	1	1662	62.25	191.55	73.27	175	2	3	0.38	2	5	2013-2014	4	2	1	2	2	120.666666666667	75.3333333333333	1	1	1	45.3333333333333	1	1	1	4	1	1	1	1	1837	2212	7939.53
0.487	0.74	56.41	120	3.1	6.43	86	94	88	72	63	67	23.2	1	2	1	1	1166	50.2	151.22	39.01	218	1	2	1.76	2	3	2017-2020	1	2	2	2	1	89.3333333333333	67.3333333333333	1	1	1	22	1	1	1	4	1	1	1	1	880	1685	17315.3
0.487	1.542	25.827	709	4.75	4.86	112	113	107	78	77	76	35.4	2	2	1	3	1283	39.28	148.45	59.12	103	2	4	0.99	2	1	2017-2020	3	3	1	2	3	110.666666666667	77	1	1	1	33.6666666666667	1	1	2	3	2	1	1	1	1260	2032	6751.31
0.488	1.287	24.834	145	10.93	24.95	122	114	122	90	90	92	28.64	2	2	1	2	2295	187.48	173.56	59.69	478	1	4	5	2	4	2005-2006	2	3	3	2	2	119.333333333333	90.6666666666667	1	0	1	28.6666666666667	0	1	1	3	1	1	1	0	1948	1120	52902.0159322544
0.488	1.299	13.932	2064	4.52	11.53	102	106	98	64	60	54	45.6	2	2	1	1	3504	70.56	396.01	187.67	350	2	1	1.83	2	3	2015-2016	1	1	2	2	3	102	59.3333333333333	1	1	1	42.6666666666667	1	1	2	1	1	1	1	1	1385	4514	175183
0.489	0.972	14.296	170	7.87	6.86	118	120	120	62	64	64	22.12	2	2	1	3	1217	45.5	151.53	51.04	85	2	4	1.63	2	3	2001-2002	1	3	2	2	1	119.333333333333	63.3333333333333	1	1	1	56	1	1	1	1	2	1	1	1	1513	2572	44133.4791122475
0.489	1.207	20.197	541	5.25	5.42	124	144	142	80	80	78	38.45	2	2	1	1	1526	47.23	188.47	68.54	230	2	2	0.65	2	4	2005-2006	2	2	1	2	3	136.666666666667	79.3333333333333	1	1	1	57.3333333333333	1	1	1	2	1	1	1	1	1478	982	50512.9153082275
0.489	0.649	28.538	286	3.96	3.68	120	116	114	54	56	58	36.8	2	2	1	1	729	21.46	88.03	33.07	49	2	3	2.94	1	4	2013-2014	2	2	2	1	3	116.666666666667	56	1	1	1	60.6666666666667	1	1	1	3	1	0	0	1	798	1063	28086.9
0.489	1.289	44.516	619	5.86	5.57	90	82	92	62	42	46	19.5	2	1	1	3	967	41.4	135.45	32.98	16	2	5	5	2	3	2013-2014	1	3	3	2	1	88	50	1	1	1	38	1	1	1	4	2	1	1	1	1760	1181	48611.9
0.489	0.393	40.06	274	10.32	59.36	130	136	114	80	80	74	37.1	2	2	1	3	2273	36.12	176.35	44.83	225	1	3	5	2	3	2013-2014	1	2	3	2	3	126.666666666667	78	1	1	1	48.6666666666667	1	1	1	4	2	1	1	1	1547	1433	43113.8
0.49	1.05	12.33	609.95	6.87	6.98	142	146	138	90	92	86	28.01	2	2	1	3	926.28	60.27	102.63	33.5	114.58	2	1	0.72	2	1	1999-2000	3	1	1	2	2	142	89.3333333333333	0	1	1	52.6666666666667	1	1	1	1	2	1	1	0	1616.54	996.08	7555.15237581581
0.49	0.78	18.94	232.18	6.67	5.29	188	178	174	76	78	72	28.5	2	2	1	3	1078.42	55.11	96.78	30.75	215.07	2	4	5	2	3	1999-2000	1	3	3	2	2	180	75.3333333333333	0	1	1	104.666666666667	0	1	1	2	2	0	0	0	1545.59	889.85	48717.8576404854
0.49	0.553	23.41	276	6.02	3.28	110	110	116	68	72	74	28.16	2	2	1	1	1397	38.64	136.47	79	98	2	2	0.88	2	4	2005-2006	2	2	1	2	2	112	71.3333333333333	1	1	1	40.6666666666667	1	1	1	3	1	1	1	1	568	2026	75837.2660423994
0.49	0.77	16.562	425	5.57	5.96	186	170	164	94	96	86	21.42	2	2	1	1	1122	42.12	168.69	33.43	120	1	1	1.54	2	1	2005-2006	3	1	2	2	1	173.333333333333	92	1	1	0	81.3333333333333	0	1	1	2	1	0	0	0	1321	1063	10560.2287475702
0.49	1.161	7.119	179	6.74	7.09	104	106	104	66	72	66	20.44	2	2	1	1	534	32.77	54.56	20.66	68	2	1	0.31	2	3	2007-2008	1	1	1	2	1	104.666666666667	68	1	1	1	36.6666666666667	1	1	1	1	1	1	1	1	1520	1863	48173.3096063866
0.49	0.679	29.083	403	5.67	5.99	129	127	126	83	83	81	22.8	2	2	1	1	2018	35.26	125.9	32.58	90	2	3	1.01	2	4	2017-2020	2	2	2	2	1	127.333333333333	82.3333333333333	1	1	1	45	1	1	1	3	1	1	1	1	786	1174	5442.36
0.49	0.875	6.082	370	3.7	5.16	120	118	117	71	69	69	30.4	2	2	1	1	886	29.74	77.68	50.37	87	2	4	0.09	2	3	2017-2020	1	3	1	2	3	118.333333333333	69.6666666666667	1	1	1	48.6666666666667	1	1	1	1	1	1	1	1	943	830	32323.5
0.49	0.649	12.06	816	7.54	2.71	108	107	112	70	68	67	42.4	2	2	1	1	939	22.25	198.86	12.29	0	2	4	0.79	2	5	2017-2020	4	3	1	2	3	109	68.3333333333333	1	1	1	40.6666666666667	1	1	1	1	1	1	1	1	2366	1457	6534.28
0.491	1.066	10.108	250	5.91	4.31	114	114	112	82	82	82	25.06	2	2	1	3	1056	49.46	77.33	63.02	367	2	4	5	2	1	2001-2002	3	3	3	2	2	113.333333333333	82	1	1	1	31.3333333333333	1	1	1	1	2	1	1	1	1203	1451	31721.5343971995
0.491	0.589	8.281	277	7.76	4.68	124	118	116	70	70	74	24.03	2	2	1	3	618	28.24	78.44	23.76	52	2	1	0.66	2	1	2001-2002	3	1	1	2	1	119.333333333333	71.3333333333333	1	1	1	48	1	1	1	1	2	1	1	1	1265	1946	3825.68941783367
0.491	0.687	10.932	203	6.06	3.99	120	124	118	66	74	62	45.9	2	2	1	1	1701	47.64	254.25	58.43	151	2	4	0.79	2	3	2011-2012	1	3	1	2	3	120.666666666667	67.3333333333333	1	1	1	53.3333333333333	1	1	1	1	1	1	1	1	1042	1839	85123.914539592
0.491	0.741	2.562	221	2.35	2.18	150	152	136	76	74	58	25.1	2	2	1	3	525	26.95	70.22	16.02	51	2	4	1.09	2	4	2015-2016	2	3	2	2	2	146	69.3333333333333	0	1	1	76.6666666666667	0	1	1	1	2	0	0	0	930	664	9255.69
0.491	0.618	5.295	136	4.14	4.46	105	109	105	66	65	72	28	2	2	1	2	1155	62.09	83.46	49.96	283	2	2	0.49	2	4	2017-2020	2	2	1	2	2	106.333333333333	67.6666666666667	1	1	1	38.6666666666667	1	1	1	1	1	1	1	1	865	1345	12351
0.491	1.23	50.384	856	13.03	6.12	132	114	116	87	85	84	26	2	2	1	1	2390	21.31	480.79	49.33	157	1	3	0.77	2	3	2021-2023	1	2	1	2	2	120.666666666667	85.3333333333333	1	1	1	35.3333333333333	1	1	1	4	1	1	1	1	1138	921	94401.6
0.492	0.344	2.632	113	3.22	2.7	116	102	106	64	62	58	24.82	2	2	1	1	461	25.89	57.26	13.98	94	2	3	0.77	2	3	2007-2008	1	2	1	2	1	108	61.3333333333333	1	1	1	46.6666666666667	1	1	1	1	1	1	1	1	677	294	19934.5335769756
0.492	0.811	10.909	111	3.86	2.95	154	148	144	84	74	82	22.1	2	1	1	1	879	30.67	100.99	39.58	126	2	3	0.22	2	4	2011-2012	2	2	1	2	1	148.666666666667	80	0	1	1	68.6666666666667	0	1	1	1	1	0	0	0	985	1085	11988.2881327177
0.492	0.335	8.291	273	3.91	1.85	126	122	130	76	78	84	34.5	2	2	1	3	537	15.5	82.92	16.62	12	2	3	1.52	2	3	2013-2014	1	2	2	2	3	126	79.3333333333333	1	1	1	46.6666666666667	1	1	1	1	2	1	1	1	398	903	9938.08
0.492	0.762	11.363	252	7.14	4.79	115	124	125	67	74	72	44.1	2	2	1	1	2348	58.66	385.64	70.21	309	1	3	2.36	3	3	2017-2020	1	2	2	2	3	121.333333333333	71	1	1	1	50.3333333333333	1	1	1	1	1	1	1	1	780	3255	77382.8
0.493	1.057	13.701	668	2.36	3.52	112	120	120	74	72	72	29.89	2	2	1	1	1154	33.6	167.84	41.92	117	2	3	0	2	3	2003-2004	1	2	1	2	2	117.333333333333	72.6666666666667	1	1	1	44.6666666666667	1	1	1	1	1	1	1	1	1832	1228	25832.5741572216
0.493	1.126	19.417	251	5.48	4.38	120	130	122	86	78	82	23.08	2	2	1	2	1886	33.51	212.88	31.22	43	1	3	1.29	2	3	2003-2004	1	2	2	2	1	124	82	1	1	1	42	1	1	1	2	1	1	1	1	1611	1786	17228.6796607467
0.493	0.964	31.138	234	5.97	7.07	156	154	144	96	86	94	29.83	2	2	1	3	1232	43.81	125.45	20.39	58	1	2	3.93	2	1	2003-2004	3	2	3	2	2	151.333333333333	92	1	1	0	59.3333333333333	0	1	1	4	2	1	1	0	2048	3271	6656.90117284616
0.493	0.719	21.84	485	4.05	3.23	134	132	132	80	78	78	46.97	2	1	1	1	1144	29.43	138.88	21.68	69	2	2	0.71	1	4	2009-2010	2	2	1	1	3	132.666666666667	78.6666666666667	1	1	1	54	1	1	1	3	1	1	1	1	1101	1818	10542.8710873654
0.493	0.827	17.558	310	5.85	1.98	160	144	127	76	96	82	25.5	1	2	1	3	549	10.51	75.57	22.56	59	1	2	1.52	1	5	2021-2023	4	2	2	1	2	143.666666666667	84.6666666666667	0	1	1	59	1	1	1	2	2	1	1	0	552	1044	73258
0.494	0.893	22.415	401	3.4	4.84	108	112	100	56	64	56	26.52	2	2	1	2	595	33.46	64.04	22.92	81	1	1	2.42	2	1	2003-2004	3	1	2	2	2	106.666666666667	58.6666666666667	1	1	1	48	1	1	1	3	1	1	1	1	1110	1304	69803.0959712329
0.494	0.424	12.645	329	5.68	3.37	110	118	118	62	64	66	22.99	2	2	1	1	564	26.94	63.24	23.43	45	2	4	1.25	2	3	2009-2010	1	3	2	2	1	115.333333333333	64	1	1	1	51.3333333333333	1	1	1	1	1	1	1	1	474	1214	25894.8488856806
0.494	0.659	12.28	100	3.3	2.3	136	130	124	77	76	79	31.2	2	2	1	3	672	76.79	44.02	19.48	173	1	5	5	3	3	2017-2020	1	3	3	2	3	130	77.3333333333333	1	1	1	52.6666666666667	1	1	1	1	2	1	1	1	2165	2576	16416.1
0.494	1.132	28.732	245	3.34	3.3	123	119	123	73	73	73	18.1	2	2	1	1	2132	80.03	198.87	48.57	229	1	2	2.1	2	4	2017-2020	2	2	2	2	1	121.666666666667	73	1	1	1	48.6666666666667	1	1	1	3	1	1	1	1	2770	2207	1975.13
0.494	1.056	11.198	479	8.05	13.55	141	133	132	91	88	88	30.2	2	2	1	1	1202	88.41	81.67	58.55	307	1	2	1.41	2	2	2021-2023	4	2	2	2	3	135.333333333333	89	1	1	1	46.3333333333333	1	1	1	1	1	1	1	1	1622	1951	144176
0.495	0.851	15.187	449	3.77	5.44	140	130	124	54	52	52	25.31	1	2	1	2	959	30.32	111.79	43.48	63	2	2	5	2	3	2007-2008	1	2	3	2	2	131.333333333333	52.6666666666667	1	1	1	78.6666666666667	1	1	1	2	1	0	0	1	1015	1426	28191.8365745905
0.495	1.707	9.419	314	8.45	7.76	124	130	122	80	78	72	27.5	2	2	1	3	1831	57.31	176.38	30.11	156	1	3	4.63	2	3	2011-2012	1	2	3	2	2	125.333333333333	76.6666666666667	1	1	1	48.6666666666667	1	1	2	1	2	1	1	1	2759	2126	126926.838331762
0.495	0.805	30.566	194	10.4	15.89	138	148	126	78	80	72	30.5	1	2	1	3	1808	71.77	104.52	103.09	128	1	5	5	2	3	2011-2012	1	3	3	2	3	137.333333333333	76.6666666666667	1	1	1	60.6666666666667	1	1	1	3	2	0	0	1	1794	1376	43018.1322593545
0.495	0.495	18.296	301	4.9	4.28	128	128	132	84	86	84	23.4	2	2	1	1	1168	43.53	181.15	32.75	114	1	1	2.12	2	1	2015-2016	3	1	2	2	1	129.333333333333	84.6666666666667	1	1	1	44.6666666666667	1	1	1	2	1	1	1	1	968	655	13282.3
0.496	0.582	9.343	90	5.73	6.67	166	158	164	88	86	86	20.76	2	2	1	1	1009	42.18	116.54	45.28	101	2	4	0.28	2	4	2003-2004	2	3	1	2	1	162.666666666667	86.6666666666667	0	1	1	76	0	1	1	1	1	0	0	0	1350	934	17561.4157918331
0.496	1.208	17.545	273	5.44	5.74	134	138	128	60	54	60	33.15	2	2	1	1	845	31.35	77.55	46.5	107	2	2	1.16	2	3	2005-2006	1	2	2	2	3	133.333333333333	58	1	1	1	75.3333333333333	1	1	1	2	1	0	0	1	1479	1338	185615.040694288
0.496	1.108	13.858	572	10.29	5.57	140	132	124	74	78	70	26.7	2	2	1	3	797	45.11	69.18	39.85	281	2	3	5	2	3	2007-2008	1	2	3	2	2	132	74	1	1	1	58	1	1	1	1	2	1	1	1	1605	2220	135742.553137963
0.496	0.669	19.271	1007	4.88	5.63	170	176	168	92	94	90	36.16	2	2	1	1	641	39.31	75.55	21.08	52	1	1	0.71	2	4	2007-2008	2	1	1	2	3	171.333333333333	92	1	1	0	79.3333333333333	0	1	1	2	1	0	0	0	521	675	9849.2717544456
0.496	0.573	9.755	318	4.01	5.03	172	166	160	66	68	62	25.8	2	2	1	1	1063	28.83	153.85	38.36	114	2	1	0.92	2	2	2011-2012	4	1	1	2	2	166	65.3333333333333	0	1	1	100.666666666667	0	1	1	1	1	0	0	0	501	1293	12203.3307228861
0.496	0.143	15.277	121	6.36	4.15	128	128	128	54	58	58	25.4	2	2	1	1	1221	18.72	145.56	22.56	0	2	4	1.02	2	3	2013-2014	1	3	2	2	2	128	56.6666666666667	1	1	1	71.3333333333333	1	1	1	2	1	0	0	1	737	707	28289.3
0.496	0.666	18.412	288	6.43	5.54	107	109	110	49	49	49	35.8	1	1	1	3	797	35.44	96.47	32.31	265	1	4	3.84	1	1	2017-2020	3	3	3	1	3	108.666666666667	49	1	1	1	59.6666666666667	1	1	1	2	2	1	1	1	1454	1655	48427.4
0.496	0.543	13.336	561	4.53	5.48	122	115	122	88	90	90	36.6	2	1	1	3	1584	29.76	261.53	50.85	93	2	4	1.22	2	5	2021-2023	4	3	2	2	3	119.666666666667	89.3333333333333	1	1	1	30.3333333333333	1	1	1	1	2	1	1	1	883	1494	24326.6
0.497	0.812	17.953	376	3.91	5.4	112	104	110	68	70	70	32.63	2	2	1	3	692	29.2	74.31	33.34	59	1	3	2.98	2	5	2005-2006	4	2	2	2	3	108.666666666667	69.3333333333333	1	1	1	39.3333333333333	1	1	1	2	2	1	1	1	1185	1341	66397.0392014765
0.498	0.354	6.469	745	5.68	5	115	116	117	71	73	77	29.8	2	2	1	3	1079	26.64	215.44	16.63	9	1	1	1.11	1	1	2017-2020	3	1	2	1	2	116	73.6666666666667	1	1	1	42.3333333333333	1	1	1	1	2	1	1	1	1425	973	17085.6
0.498	1.166	11.984	275	8.55	16.47	141	141	140	85	83	83	27	1	2	1	3	1359	89.39	119.79	58.02	216	2	5	5	2	3	2021-2023	1	3	3	2	2	140.666666666667	83.6666666666667	0	1	1	57	1	1	1	1	2	1	1	0	2057	1900	16749.7
0.498	0.765	18.414	121	4.25	3.24	123	123	121	86	83	82	33.7	2	2	1	1	798	36.61	84.13	35.17	155	1	3	1.16	2	4	2021-2023	2	2	2	2	3	122.333333333333	83.6666666666667	1	1	1	38.6666666666667	1	1	1	2	1	1	1	1	610	1399	14421.2
0.499	0.8	9.613	268	4.52	2.98	110	110	108	76	70	72	27.66	2	2	1	1	1581	22.61	262.09	25.86	56	2	4	1.72	2	3	2001-2002	1	3	2	2	2	109.333333333333	72.6666666666667	1	1	1	36.6666666666667	1	1	1	1	1	1	1	1	834	1433	59216.1963043191
0.499	0.395	9.461	328	5.8	3.64	122	122	118	48	38	38	28.82	2	2	1	3	1341	35.03	180.58	55.99	159	2	4	1.65	2	4	2009-2010	2	3	2	2	2	120.666666666667	41.3333333333333	1	1	1	79.3333333333333	1	1	1	1	2	0	0	1	1221	2764	46167.065575057
0.499	1.005	4.847	378	4.76	5.62	118	120	120	34	30	44	28.47	2	2	1	3	863	55	88.84	35.82	78	2	3	2.75	2	4	2009-2010	2	2	2	2	2	119.333333333333	36	1	1	1	83.3333333333333	1	1	1	1	2	0	0	1	2043	913	18279.679891914
0.499	0.863	3.168	265	4.53	2.35	126	130	126	78	74	84	26	2	2	1	2	634	24.82	72.49	27.89	104	2	1	0.04	2	1	2015-2016	3	1	1	2	2	127.333333333333	78.6666666666667	1	1	1	48.6666666666667	1	1	1	1	1	1	1	1	1422	2078	16887.8
0.5	0.744	18.868	279	7.91	4.76	132	132	132	58	60	58	54.2	2	2	1	3	1179	70.37	87.24	63.66	233	2	4	3.06	1	4	2015-2016	2	3	3	1	3	132	58.6666666666667	1	1	1	73.3333333333333	1	1	1	2	2	0	0	1	2005	2486	35812.5
0.5	1.374	21.506	956	4.5	9.81	116	118	120	80	79	74	31.9	2	2	1	3	1322	78.32	48.85	92.81	214	2	3	5	2	3	2021-2023	1	2	3	2	3	118	77.6666666666667	1	1	1	40.3333333333333	1	1	2	3	2	1	1	1	1975	1750	39724
0.501	1.175	8.059	705	6.2	6.32	110	110	112	58	54	58	22.07	2	2	1	1	1471	54.05	130.61	84.84	472	2	1	3.14	2	1	2001-2002	3	1	3	2	1	110.666666666667	56.6666666666667	1	1	1	54	1	1	1	1	1	1	1	1	1877	1953	7126.31110571347
0.501	1.233	12.174	665	5.07	5.05	128	124	126	66	72	72	28.15	2	1	1	3	965	30.42	128.07	39.89	119	2	5	3.7	2	3	2005-2006	1	3	3	2	2	126	70	1	1	1	56	1	1	1	1	2	1	1	1	1901	1721	74540.3935690698
0.501	0.761	16.619	198	7.58	5.16	126	132	124	82	86	86	33.14	2	2	1	1	1870	46.85	286.26	50.4	210	2	3	0.82	2	4	2009-2010	2	2	1	2	3	127.333333333333	84.6666666666667	1	1	1	42.6666666666667	1	1	1	2	1	1	1	1	1640	3676	22013.7559708412
0.501	1.23	6.231	517	4.13	4.91	115	117	123	61	60	67	32.1	2	2	1	2	818	34.59	73.16	42.98	487	2	3	5	1	3	2021-2023	1	2	3	1	3	118.333333333333	62.6666666666667	1	1	1	55.6666666666667	1	1	1	1	1	1	1	1	3902	1071	55046.6
0.502	0.799	20.367	287	3.25	2.67	102	98	94	60	64	68	32.9	2	2	1	3	667	61.35	83.22	11.81	172	2	4	2.5	2	5	2015-2016	4	3	2	2	3	98	64	1	1	1	34	1	1	1	2	2	1	1	1	2848	1882	15298
0.502	1.403	1.488	922	4.71	5.31	138	130	132	82	84	82	24.5	2	2	1	1	1534	46.96	125.51	50.82	175	2	2	0.89	2	3	2015-2016	1	2	1	2	1	133.333333333333	82.6666666666667	1	1	1	50.6666666666667	1	1	2	1	1	1	1	1	1057	2062	37077.7
0.502	1.583	54.709	1141	6.74	9.52	97	93	96	65	63	64	31.9	2	2	1	1	3154	112.99	119.08	185.01	489	2	4	0.32	2	4	2017-2020	2	3	1	2	3	95.3333333333333	64	1	1	1	31.3333333333333	1	1	2	4	1	1	1	1	2234	4479	18810.4
0.503	0.555	17.365	262	7.8	7.25	180	166	166	88	68	76	26.23	1	2	1	3	1267	45.05	142.9	58.51	120	1	3	1.29	2	3	2007-2008	1	2	2	2	2	170.666666666667	77.3333333333333	0	1	1	93.3333333333333	0	1	1	2	2	0	0	0	1213	2968	33323.2262243473
0.503	1.414	19.562	455	3.78	4.56	100	96	96	58	50	56	33.3	2	2	1	3	543	44.43	47.91	18.82	132	2	4	2.58	2	3	2013-2014	1	3	2	2	3	97.3333333333333	54.6666666666667	1	1	1	42.6666666666667	1	1	2	2	2	1	1	1	1110	912	54394.6
0.503	1.459	7.223	832	8.53	8.22	103	100	98	66	68	69	25	2	2	1	3	955	51.68	61.66	49.27	681	2	4	3.92	2	3	2017-2020	1	3	3	2	2	100.333333333333	67.6666666666667	1	1	1	32.6666666666667	1	1	2	1	2	1	1	1	1433	1722	140504
0.504	1.558	15.286	238	11.08	12.37	114	114	116	68	62	74	20.12	2	2	1	1	1439	82.14	163.03	55.72	191	1	3	1.7	2	3	2001-2002	1	2	2	2	1	114.666666666667	68	1	1	1	46.6666666666667	1	1	2	2	1	1	1	1	2345	4568	50961.9226476145
0.504	0.486	8.112	140	4.81	3.83	156	154	154	100	100	96	20.74	2	2	1	3	828	18.56	90.34	50.48	0	2	5	5	2	3	2001-2002	1	3	3	2	1	154.666666666667	98.6666666666667	1	1	0	56	0	1	1	1	2	1	1	0	1420	179	109056.52595288
0.504	1.255	5.401	248	6.18	2.42	118	112	106	74	76	74	26.9	2	2	1	1	690	23.32	88.66	30.02	372	2	2	2.35	2	3	2001-2002	1	2	2	2	2	112	74.6666666666667	1	1	1	37.3333333333333	1	1	1	1	1	1	1	1	1099	1043	109977.413661599
0.504	0.807	21.849	353	7.86	4.18	108	108	106	66	72	68	30.09	2	2	1	1	1854	42.19	303.79	55.38	109	2	2	2.56	2	3	2003-2004	1	2	2	2	3	107.333333333333	68.6666666666667	1	1	1	38.6666666666667	1	1	1	3	1	1	1	1	1001	2111	30911.2831635937
0.504	2.237	21.895	348	5.8	7.31	128	126	124	80	78	74	24.52	2	2	1	1	2206	76.48	142.53	60.38	797	1	4	0.88	2	4	2007-2008	2	3	1	2	1	126	77.3333333333333	1	1	1	48.6666666666667	1	1	3	3	1	1	1	1	1815	1870	44302.8924550337
0.504	0.7	16.16	185	7.77	4.27	126	120	122	66	64	66	31.93	2	2	1	3	1559	47.78	186.61	71.68	243	2	4	1.11	3	4	2009-2010	2	3	2	2	3	122.666666666667	65.3333333333333	1	1	1	57.3333333333333	1	1	1	2	2	1	1	1	1260	2394	30450.0840143423
0.504	0.372	10.485	152	4.3	2.81	150	158	154	68	56	66	29.4	2	2	1	1	1052	21.32	135.25	50.22	78	2	3	1.34	2	4	2015-2016	2	2	2	2	2	154	63.3333333333333	0	1	1	90.6666666666667	0	1	1	1	1	0	0	0	977	1714	8991.71
0.504	0.298	10.015	217	4.37	4.81	122	124	122	66	70	74	39	2	2	1	1	2194	16.95	489.9	27.59	47	2	2	0.1	2	4	2015-2016	2	2	1	2	3	122.666666666667	70	1	1	1	52.6666666666667	1	1	1	1	1	1	1	1	390	1086	70871.6
0.504	1.237	21.518	475	5.61	5.38	103	109	104	68	64	63	30.9	2	2	1	3	965	41.11	86.68	54.62	115	2	4	5	2	3	2017-2020	1	3	3	2	3	105.333333333333	65	1	1	1	40.3333333333333	1	1	1	3	2	1	1	1	1454	1331	26128.9
0.505	0.956	11.346	334	8.18	9.24	152	144	142	0	0	0	20.06	2	2	1	2	1048	54.33	109.42	29.47	289	1	4	1.98	2	4	2001-2002	2	3	2	2	1	146	0	0	1	1	146	0	1	1	1	1	0	0	0	2251	1016	8838.28756043542
0.506	1.253	12.305	674	4.93	4.67	124	120	122	72	70	70	21.84	2	2	1	3	1377	45.09	129.08	68.03	133	2	5	3.35	2	3	2001-2002	1	3	3	2	1	122	70.6666666666667	1	1	1	51.3333333333333	1	1	1	1	2	1	1	1	1901	1477	42827.0348790861
0.506	0.906	16.324	164	4.05	2.88	142	146	158	58	48	62	36.1	2	2	1	3	1292	20.41	177.7	32.67	33	1	4	3.23	1	3	2011-2012	1	3	3	1	3	148.666666666667	56	0	1	1	92.6666666666667	0	1	1	2	2	0	0	0	1719	1103	42228.4613434807
0.506	0.342	10.707	301	5.76	7.7	109	113	114	72	78	81	41	2	2	1	1	582	25.88	71.33	22.45	70	1	2	0.12	2	4	2017-2020	2	2	1	2	3	112	77	1	1	1	35	1	1	1	1	1	1	1	1	593	747	32388.4
0.506	1.349	14.218	582	3.77	3.58	107	119	112	76	74	71	28.2	2	2	1	1	1119	27.63	106.02	64.53	446	1	5	1.58	1	3	2017-2020	1	3	2	1	2	112.666666666667	73.6666666666667	1	1	1	39	1	1	2	1	1	1	1	1	1081	986	24110.6
0.506	0.655	39.143	200	4.62	3.03	144	142	135	84	83	82	34.3	2	2	1	1	1491	19.09	159.54	16.46	56	1	4	1.04	1	5	2017-2020	4	3	2	1	3	140.333333333333	83	0	1	1	57.3333333333333	1	1	1	4	1	1	1	0	1304	1054	17134.6
0.507	0.772	23.608	98	7.69	16.17	116	116	110	78	76	72	24.77	2	2	1	2	1268	77.83	128.57	47.1	230	2	3	1.02	2	4	2009-2010	2	2	2	2	1	114	75.3333333333333	1	1	1	38.6666666666667	1	1	1	3	1	1	1	1	912	1459	12730.1862006968
0.507	2.097	16.122	229	5.53	5.93	120	124	114	90	90	90	32.8	2	2	1	1	963	36.06	70.26	31.2	419	2	4	1.78	2	3	2013-2014	1	3	2	2	3	119.333333333333	90	1	0	1	29.3333333333333	0	1	3	2	1	1	1	0	1538	1158	7665.31
0.507	0.44	36.615	349	5.24	2.85	125	128	138	69	68	73	35.1	2	2	1	3	1017	22.25	174.51	25.22	102	2	2	0.04	1	4	2021-2023	2	2	1	1	3	130.333333333333	70	1	1	1	60.3333333333333	1	1	1	4	2	0	0	1	1889	4802	10092.3
0.508	0.639	18.717	278	8.16	6.53	108	102	108	64	56	64	30.27	2	2	1	1	1262	53.76	193.18	34.18	151	2	3	2.06	2	3	2003-2004	1	2	2	2	3	106	61.3333333333333	1	1	1	44.6666666666667	1	1	1	2	1	1	1	1	1445	1888	224747.148743723
0.508	0.858	23.822	237	8.02	2.99	188	188	184	114	118	110	30.24	2	2	1	1	632	21.92	62.69	32.37	209	1	3	0.49	2	4	2007-2008	2	2	1	2	3	186.666666666667	114	1	1	0	72.6666666666667	0	1	1	3	1	0	0	0	353	1812	11016.9945578158
0.508	2.779	46.099	458	7.81	6.43	104	104	104	46	42	40	29	2	2	1	3	2608	48.86	243.09	163.28	1232	1	2	0.95	2	2	2013-2014	4	2	1	2	2	104	42.6666666666667	1	1	1	61.3333333333333	1	1	4	4	2	0	0	1	2140	3787	59414.5
0.508	0.604	22.616	607	6.79	4.58	119	120	125	70	72	73	26.4	2	2	1	3	879	35.51	92.03	40.75	63	1	3	0.87	2	5	2021-2023	4	2	1	2	2	121.333333333333	71.6666666666667	1	1	1	49.6666666666667	1	1	1	3	2	1	1	1	587	1601	136335
0.509	0.905	18.832	387	4.9	3.1	114	116	112	52	58	48	23.96	2	2	1	1	1577	19.58	279.17	34.16	55	2	3	3.54	3	3	2007-2008	1	2	3	2	1	114	52.6666666666667	1	1	1	61.3333333333333	1	1	1	2	1	0	0	1	1619	1111	37871.0955653268
0.509	1.037	11.983	484	4.45	3.76	134	128	128	68	62	64	28	2	2	1	3	1121	24.64	120.11	43.26	80	2	5	5	2	3	2013-2014	1	3	3	2	2	130	64.6666666666667	1	1	1	65.3333333333333	1	1	1	1	2	0	0	1	1303	960	22062.7
0.509	0.389	13.689	219	3.24	2.13	119	113	113	82	77	81	47.6	2	2	1	1	723	19.19	97.73	30.23	57	2	3	1.2	2	4	2017-2020	2	2	2	2	3	115	80	1	1	1	35	1	1	1	1	1	1	1	1	696	1529	23723.1
0.51	0.56	10.48	189.81	4.63	3.81	100	104	98	50	52	64	26.64	2	2	1	1	910.74	30.04	117.87	37.33	70.15	2	3	0.49	2	4	1999-2000	2	2	1	2	2	100.666666666667	55.3333333333333	1	1	1	45.3333333333333	1	1	1	1	1	1	1	1	1315.8	1049.72	60557.0928024184
0.51	0.62	7.73	315.68	5.65	4.99	130	120	124	62	60	60	23.87	2	2	1	3	813.34	30.78	115.63	26.19	61.64	1	1	0.45	2	1	1999-2000	3	1	1	2	1	124.666666666667	60.6666666666667	1	1	1	64	1	1	1	1	2	0	0	1	949.12	1448.57	1536.33405513944
0.51	1.631	16.173	355	3.74	5.05	144	142	146	86	84	80	23	2	1	1	1	739	36.08	24.7	55.63	597	1	2	0.69	2	3	2005-2006	1	2	1	2	1	144	83.3333333333333	0	1	1	60.6666666666667	0	1	2	2	1	0	0	0	962	2021	28799.8491989933
0.51	1.423	12.198	861	5.01	4.39	112	108	114	66	66	62	27.47	2	2	1	2	998	60.18	102.55	41.07	621	2	5	2.56	2	1	2007-2008	3	3	2	2	2	111.333333333333	64.6666666666667	1	1	1	46.6666666666667	1	1	2	1	1	1	1	1	1810	963	13767.7789312322
0.51	0.848	10.951	405	7.88	8.94	148	136	144	76	84	82	28.56	2	2	1	3	1473	44.79	206.24	56.18	74	2	5	2.5	2	4	2007-2008	2	3	2	2	2	142.666666666667	80.6666666666667	0	1	1	62	0	1	1	1	2	0	0	0	1588	2626	44483.6603669175
0.51	0.718	3.892	173	9.81	5.41	106	94	102	56	54	60	41.72	2	2	1	3	446	23.29	44.86	19.8	53	2	4	0.54	2	3	2009-2010	1	3	1	2	3	100.666666666667	56.6666666666667	1	1	1	44	1	1	1	1	2	1	1	1	822	887	160386.299904134
0.51	1.209	20.964	757	6.58	4.54	186	178	168	99	95	97	26.1	2	2	1	1	1406	34.39	187.59	28.7	69	1	2	2.99	2	4	2017-2020	2	2	2	2	2	177.333333333333	97	1	1	0	80.3333333333333	0	1	1	2	1	0	0	0	1632	2529	17326.1
0.511	0.657	7.264	247	4.63	2	115	114	116	74	73	75	25.8	2	2	1	1	958	22.16	122.05	42.79	41	1	3	0.82	2	4	2021-2023	2	2	1	2	2	115	74	1	1	1	41	1	1	1	1	1	1	1	1	1338	980	49039.4
0.511	0.73	3.429	410	6.9	3.1	132	129	140	106	102	109	36.6	2	2	1	2	1079	25.28	142.73	47.65	98	2	2	0.59	2	4	2021-2023	2	2	1	2	3	133.666666666667	105.666666666667	1	0	1	28	0	1	1	1	1	1	1	0	896	1196	15865.2
0.511	0.957	29.302	808	7.58	10.83	112	108	102	76	76	74	25.8	2	2	1	1	1063	60.88	48.45	68.33	384	2	3	0.58	2	4	2021-2023	2	2	1	2	2	107.333333333333	75.3333333333333	1	1	1	32	1	1	1	3	1	1	1	1	1067	1624	32685.7
0.512	0.504	5.003	465	4.54	3.66	122	119	117	94	89	83	42.5	2	2	1	2	1345	38.41	101.6	56.7	159	2	4	2.73	2	4	2017-2020	2	3	2	2	3	119.333333333333	88.6666666666667	1	1	1	30.6666666666667	1	1	1	1	1	1	1	1	888	2127	3075.67
0.513	0.528	20.765	175	5.97	3.8	136	154	152	80	76	78	38.75	2	2	1	3	846	23.65	105.56	36.41	51	1	3	3.66	2	3	2005-2006	1	2	3	2	3	147.333333333333	78	0	1	1	69.3333333333333	0	1	1	2	2	0	0	0	412	2111	67532.6979484797
0.513	0.638	6.61	458	3.31	3.08	154	154	156	78	82	82	42.1	2	2	1	3	666	22.49	87.23	25.52	58	2	1	0.76	1	3	2013-2014	1	1	1	1	3	154.666666666667	80.6666666666667	0	1	1	74	0	1	1	1	2	0	0	0	471	1131	38661.2
0.513	2.12	19.748	410	9.79	4.32	171	156	167	72	73	74	30	2	2	1	3	1671	40.7	128.46	68.09	590	1	2	3.39	2	3	2017-2020	1	2	3	2	3	164.666666666667	73	0	1	1	91.6666666666667	0	1	3	2	2	0	0	0	2182	1660	35118.6
0.513	0.968	43.62	670	6.1	5.11	109	111	107	79	77	75	30.2	2	2	1	3	760	48.81	68.68	32.62	202	2	5	0.79	2	2	2021-2023	4	3	1	2	3	109	77	1	1	1	32	1	1	1	4	2	1	1	1	1358	1822	54721.7
0.514	1.118	27.47	432	6.2	4.47	112	110	108	70	66	58	41.28	2	2	1	3	743	46.88	56.68	38.75	279	2	5	4.24	2	5	2003-2004	4	3	3	2	3	110	64.6666666666667	1	1	1	45.3333333333333	1	1	1	3	2	1	1	1	1112	1003	87655.7724499613
0.514	1.047	9.955	428	7.35	6.97	126	126	122	72	76	78	38.18	2	1	1	1	1778	59.17	236.3	69.08	196	2	3	0.25	2	3	2007-2008	1	2	1	2	3	124.666666666667	75.3333333333333	1	1	1	49.3333333333333	1	1	1	1	1	1	1	1	1683	2504	78825.8624482981
0.515	0.729	11.643	214	7.2	5.6	130	132	126	86	88	90	24.74	2	2	1	1	1295	30.09	198.02	18.12	57	1	3	0.75	2	4	2001-2002	2	2	1	2	1	129.333333333333	88	1	1	1	41.3333333333333	1	1	1	1	1	1	1	1	1181	2097	31442.4367149724
0.515	1.047	4.986	678	6.99	5.73	114	118	116	76	78	74	25.19	2	2	1	3	1066	39.79	111.12	56.07	109	2	3	2.1	2	1	2001-2002	3	2	2	2	2	116	76	1	1	1	40	1	1	1	1	2	1	1	1	1146	1226	8609.72600248201
0.515	0.473	5.098	187	3.68	1.73	144	148	148	66	64	64	27.45	2	2	1	1	360	17.14	48.46	11.18	39	2	1	1.12	1	3	2003-2004	1	1	2	1	2	146.666666666667	64.6666666666667	0	1	1	82	0	1	1	1	1	0	0	0	330	1327	15802.4037351769
0.515	0.774	22.985	222	5.7	3.57	118	116	110	66	66	66	22.29	2	2	1	2	766	35.52	90.99	18.48	91	2	4	1.47	2	4	2009-2010	2	3	2	2	1	114.666666666667	66	1	1	1	48.6666666666667	1	1	1	3	1	1	1	1	793	2216	14924.1154807276
0.515	0.913	9.649	384	14.02	4.45	128	124	128	60	58	64	31.09	2	2	1	3	547	13.87	91.13	17.87	11	2	3	2.47	2	3	2009-2010	1	2	2	2	3	126.666666666667	60.6666666666667	1	1	1	66	1	1	1	1	2	0	0	1	1140	696	43856.1470434494
0.515	0.898	31.125	487	3.03	2.33	142	144	146	84	86	84	23.9	2	2	1	1	484	19.08	69.06	15.64	32	2	5	0.02	2	4	2013-2014	2	3	1	2	1	144	84.6666666666667	0	1	1	59.3333333333333	1	1	1	4	1	1	1	0	1182	849	59471.1
0.516	1.101	10.03	121	6.84	6.79	140	138	144	86	78	84	31.89	2	2	1	3	1007	90.18	78.3	35.75	260	1	3	5	2	3	2003-2004	1	2	3	2	3	140.666666666667	82.6666666666667	0	1	1	58	1	1	1	1	2	1	1	0	1223	1143	43233.0495746857
0.516	1.447	26.599	359	2.83	2.31	128	118	110	72	58	66	18.89	2	2	1	3	726	34.31	47.69	26.17	77	2	5	4.83	2	3	2005-2006	1	3	3	2	1	118.666666666667	65.3333333333333	1	1	1	53.3333333333333	1	1	2	3	2	1	1	1	1692	1180	137427.854332412
0.516	1.651	10.678	393	4.53	6.96	114	118	114	72	76	74	32.4	2	2	1	3	1345	43.35	129.74	72.56	467	2	5	4.04	2	1	2015-2016	3	3	3	2	3	115.333333333333	74	1	1	1	41.3333333333333	1	1	2	1	2	1	1	1	1617	2373	8404.05
0.516	0.524	26.116	346	3.75	2.23	173	169	168	77	70	70	25.9	2	2	1	3	720	21.57	86.32	32.97	56	2	5	2.71	2	3	2017-2020	1	3	2	2	2	170	72.3333333333333	0	1	1	97.6666666666667	0	1	1	3	2	0	0	0	1157	1595	42661.9
0.517	1.508	10.257	390	6.75	8.76	138	130	134	80	80	82	25.25	2	2	1	1	1274	49.37	174.39	46.63	322	1	3	4.61	2	4	2001-2002	2	2	3	2	2	134	80.6666666666667	1	1	1	53.3333333333333	1	1	2	1	1	1	1	1	1722	1186	69161.4495426619
0.517	0.492	35.621	407	3.34	2.63	106	100	102	60	58	56	24.07	2	2	1	3	1010	19.19	142.95	43.1	76	2	4	2.42	2	3	2007-2008	1	3	2	2	1	102.666666666667	58	1	1	1	44.6666666666667	1	1	1	4	2	1	1	1	1656	1224	58503.4612544559
0.517	0.888	10.504	210	4.7	3.12	102	102	98	60	62	56	17.9	1	2	1	1	595	30.16	40.07	34.15	496	1	2	0.69	1	3	2013-2014	1	2	1	1	1	100.666666666667	59.3333333333333	1	1	1	41.3333333333333	1	1	1	1	1	1	1	1	489	1331	14920.4
0.517	0.84	25.91	754	3.21	4.18	143	145	147	102	103	101	30.9	2	2	1	3	1019	53.86	103.32	44.33	162	1	4	1.84	2	5	2021-2023	4	3	2	2	3	145	102	1	1	0	43	0	1	1	3	2	1	1	0	1730	1950	36810.2
0.518	1.921	18.56	680	7.47	4.58	110	106	110	62	66	60	26.91	2	2	1	1	707	28.16	67.59	39.78	332	2	3	4.38	2	3	2007-2008	1	2	3	2	2	108.666666666667	62.6666666666667	1	1	1	46	1	1	3	2	1	1	1	1	2474	1493	196322.39656566
0.518	0.93	10.962	533	5.61	5.73	144	148	154	98	96	92	20.3	2	2	1	2	1836	62.29	231.05	45.64	150	2	4	1.16	2	4	2011-2012	2	3	2	2	1	148.666666666667	95.3333333333333	1	1	0	53.3333333333333	0	1	1	1	1	1	1	0	2020	2828	24925.1982578584
0.518	0.736	22.245	503	10.32	12.11	130	140	140	94	94	94	36.8	2	2	1	1	3011	50.88	493.64	58	169	1	3	0.89	2	3	2011-2012	1	2	1	2	3	136.666666666667	94	1	0	1	42.6666666666667	0	1	1	3	1	1	1	0	2495	2804	23057.9098405617
0.518	1.378	2.678	261	8.42	6.68	128	134	118	72	58	60	33.5	2	2	1	1	1456	64.48	147.83	67.35	912	1	1	0.56	2	1	2015-2016	3	1	1	2	3	126.666666666667	63.3333333333333	1	1	1	63.3333333333333	1	1	2	1	1	0	0	1	1090	1890	15580.9
0.518	0.683	25.929	190	2.68	2.02	109	114	116	70	71	71	45.4	2	2	1	3	863	15.66	117.37	38.81	27	2	3	0.89	1	4	2017-2020	2	2	1	1	3	113	70.6666666666667	1	1	1	42.3333333333333	1	1	1	3	2	1	1	1	1341	1462	18800.9
0.519	0.711	12.959	203	6.3	3.09	158	146	154	76	72	76	22.93	2	2	1	3	665	20.83	80.09	30.17	102	2	3	5	2	1	2003-2004	3	2	3	2	1	152.666666666667	74.6666666666667	0	1	1	78	0	1	1	1	2	0	0	0	1215	1857	4402.80447831909
0.519	0.832	8.561	238	6.28	3.74	96	96	102	72	72	70	27.35	2	1	1	3	596	14.22	113.14	10.79	35	2	4	0.3	2	4	2005-2006	2	3	1	2	2	98	71.3333333333333	1	1	1	26.6666666666667	1	1	1	1	2	1	1	1	332	424	19798.1897234708
0.519	0.771	10.711	632	8.93	11.32	132	136	138	88	88	94	40.4	2	2	1	3	1347	57.73	194.49	28.07	120	2	2	0.09	2	3	2011-2012	1	2	1	2	3	135.333333333333	90	1	0	1	45.3333333333333	0	1	1	1	2	1	1	0	2486	1933	37148.6996424782
0.519	1.066	45.891	272	4.95	2.88	154	152	160	104	106	104	24	2	1	1	1	1915	36.46	212.72	60.62	226	1	2	0.98	2	4	2015-2016	2	2	1	2	1	155.333333333333	104.666666666667	1	1	0	50.6666666666667	0	1	1	4	1	1	1	0	1518	1902	15168.7
0.52	0.64	22.69	156.5	6.34	7.33	122	118	116	84	78	80	27.93	2	2	1	3	1111.25	78.18	52.2	64.33	235.32	2	3	1.2	2	4	1999-2000	2	2	2	2	2	118.666666666667	80.6666666666667	1	1	1	38	1	1	1	3	2	1	1	1	1211.98	2574.76	42705.0684786906
0.52	0.88	11.34	687.58	7.54	7.08	108	102	106	66	72	74	31.4	2	2	1	1	1935.01	43.83	282	73.95	146.41	2	2	0.81	2	3	1999-2000	1	2	1	2	3	105.333333333333	70.6666666666667	1	1	1	34.6666666666667	1	1	1	1	1	1	1	1	1996.35	2283.23	76694.227955586
0.52	0.62	4.93	413.41	3.57	2.42	180	160	158	66	68	58	35.34	2	2	1	3	608.75	16.98	121.56	9.25	3.86	2	1	1.82	2	1	1999-2000	3	1	2	2	3	166	64	0	1	1	102	0	1	1	1	2	0	0	0	1696.35	687.68	4664.49976345257
0.52	0.87	23.39	161.74	6.1	5.26	116	126	128	84	78	82	28.33	2	2	1	3	1088.41	56.79	110.38	47.2	173.68	2	5	5	2	3	1999-2000	1	3	3	2	2	123.333333333333	81.3333333333333	1	1	1	42	1	1	1	3	2	1	1	1	944.09	1188.9	131826.12478375
0.52	1.05	13.65	388.96	9.3	12.61	122	128	122	74	78	72	35.29	2	2	1	3	1194.34	82.74	136.81	35.27	220.99	1	3	1.5	2	1	1999-2000	3	2	2	2	3	124	74.6666666666667	1	1	1	49.3333333333333	1	1	1	1	2	1	1	1	1402.08	1409.53	28031.5359685925
0.52	0.97	6.96	641.78	5.22	8.03	108	104	112	74	76	76	36.42	2	2	1	3	1269.92	33.23	254.88	18.67	51.6	2	1	0.76	2	1	1999-2000	3	1	1	2	3	108	75.3333333333333	1	1	1	32.6666666666667	1	1	1	1	2	1	1	1	2134.83	1993.61	1695.98006742472
0.52	1.892	8.815	448	35.18	10.29	88	84	80	54	52	48	30.07	2	1	1	3	1512	157.64	124.13	41.36	593	1	1	0.9	1	4	2007-2008	2	1	1	1	3	84	51.3333333333333	1	1	1	32.6666666666667	1	1	3	1	2	1	1	1	2601	1615	17900.2851448077
0.52	1.715	25.83	357	8.01	10.02	122	116	118	56	58	56	28	2	2	1	2	1924	72.96	191.73	31.82	442	1	3	0.74	2	2	2015-2016	4	2	1	2	2	118.666666666667	56.6666666666667	1	1	1	62	1	1	2	3	1	0	0	1	1630	1507	18424.5
0.52	0.446	13.494	197	7.11	4.61	118	121	112	77	83	79	18.6	2	2	1	1	1145	26.35	147.62	56.52	0	1	3	0.25	2	5	2017-2020	4	2	1	2	1	117	79.6666666666667	1	1	1	37.3333333333333	1	1	1	1	1	1	1	1	1022	1765	39590.4
0.52	0.896	12.47	124	3.18	1.12	146	152	145	95	93	94	26.8	1	2	1	3	607	9.13	67.26	34.63	27	1	2	2.03	2	3	2017-2020	1	2	2	2	2	147.666666666667	94	1	1	0	53.6666666666667	0	1	1	1	2	1	1	0	1190	693	107779
0.52	0.729	2.751	504	5.26	4.33	115	119	120	74	74	74	29.1	2	2	1	3	1548	31.17	104.21	112.6	120	2	4	1.1	2	5	2021-2023	4	3	2	2	2	118	74	1	1	1	44	1	1	1	1	2	1	1	1	1174	3080	17399.7
0.521	0.912	5.476	1025	5.47	5.83	116	112	110	62	58	60	27.45	2	2	1	3	966	41.38	93.34	51.34	113	2	1	1.64	1	1	2001-2002	3	1	2	1	2	112.666666666667	60	1	1	1	52.6666666666667	1	1	1	1	2	1	1	1	2078	1253	5210.47820876858
0.521	0.715	41.451	355	6.48	5.26	170	178	178	74	76	70	23.52	2	2	1	3	881	31	110.03	36.48	82	1	2	2.75	2	3	2009-2010	1	2	2	2	1	175.333333333333	73.3333333333333	0	1	1	102	0	1	1	4	2	0	0	0	1094	1984	18585.5928618485
0.521	0.225	15.84	200	2.18	1.52	122	120	116	60	58	60	30.5	2	2	1	3	331	7.18	69.8	5.62	0	1	4	4.45	2	3	2013-2014	1	3	3	2	3	119.333333333333	59.3333333333333	1	1	1	60	1	1	1	2	2	0	0	1	899	363	20220.5
0.521	1.595	24.579	259	5.69	7.29	124	128	126	78	84	76	26.4	2	2	1	1	1773	94.88	56.16	59.43	776	1	2	5	2	4	2013-2014	2	2	3	2	2	126	79.3333333333333	1	1	1	46.6666666666667	1	1	2	3	1	1	1	1	1566	2108	17043.6
0.521	0.816	5.107	745	9.62	15.54	148	138	136	84	84	84	25	2	2	1	1	1992	67.06	230.58	91.78	185	2	3	2.29	2	4	2015-2016	2	2	2	2	2	140.666666666667	84	0	1	1	56.6666666666667	1	1	1	1	1	1	1	0	2117	3783	55544.4
0.521	0.441	15.087	247	4.32	4.13	145	146	144	86	86	88	32.3	2	2	1	1	1318	31.01	180.79	55.84	99	1	2	0.58	1	4	2017-2020	2	2	1	1	3	145	86.6666666666667	0	1	1	58.3333333333333	1	1	1	2	1	1	1	0	633	1400	10520.3
0.521	0.879	14.252	254	9.9	14.65	146	139	147	66	67	67	26.6	2	1	1	3	1194	75.45	101.84	55.6	213	2	5	3.28	3	2	2021-2023	4	3	3	2	2	144	66.6666666666667	0	1	1	77.3333333333333	0	1	1	1	2	0	0	0	1913	1600	32144.7
0.521	0.866	15.832	298	6.59	3.45	126	125	129	65	63	63	35	2	2	1	3	831	24.25	96.97	38.4	37	2	5	1.47	1	3	2021-2023	1	3	2	1	3	126.666666666667	63.6666666666667	1	1	1	63	1	1	1	2	2	0	0	1	1504	1353	25811.9
0.522	0.636	19.061	316	3.77	2.3	156	160	154	64	66	62	36.96	2	2	1	3	782	20.17	126.24	23.68	120	2	1	4.37	2	3	2003-2004	1	1	3	2	3	156.666666666667	64	0	1	1	92.6666666666667	0	1	1	2	2	0	0	0	1266	1576	31685.6133594146
0.522	1.331	13.162	606	5.09	10.16	113	115	116	78	75	77	23.4	2	2	1	3	1185	82.03	12.97	44.94	256	2	4	5	2	3	2017-2020	1	3	3	2	1	114.666666666667	76.6666666666667	1	1	1	38	1	1	2	1	2	1	1	1	1488	2359	108387
0.523	1.082	14.373	183	2.64	1.76	130	128	132	64	60	58	37	2	2	1	2	509	13.08	86.49	13.49	14	2	3	1.46	2	3	2015-2016	1	2	2	2	3	130	60.6666666666667	1	1	1	69.3333333333333	1	1	1	1	1	0	0	1	1176	792	28022.8
0.523	1.112	6.835	761	3.38	4.02	106	104	105	71	69	66	22.1	2	2	1	1	1335	25.52	241.55	31.85	67	2	3	1.75	2	3	2017-2020	1	2	2	2	1	105	68.6666666666667	1	1	1	36.3333333333333	1	1	1	1	1	1	1	1	1410	1247	40409.1
0.523	1.09	22.32	599	5.91	5.69	136	145	147	84	84	81	39.8	2	2	1	3	1861	39.8	112.37	141.37	482	2	2	5	2	3	2017-2020	1	2	3	2	3	142.666666666667	83	0	1	1	59.6666666666667	1	1	1	3	2	1	1	0	1138	2966	36985.3
0.524	1.257	9.726	199	7.12	7.48	134	136	134	50	50	52	25.65	2	2	1	3	934	41.93	53.75	65.89	443	1	1	2.5	1	1	2001-2002	3	1	2	1	2	134.666666666667	50.6666666666667	1	1	1	84	1	1	1	1	2	0	0	1	1675	1061	3601.40111750058
0.524	0.751	22.124	277	5.67	2.27	168	168	164	78	74	74	29.86	2	2	1	3	649	16.58	78.34	30.72	21	2	4	3.31	2	3	2005-2006	1	3	3	2	2	166.666666666667	75.3333333333333	0	1	1	91.3333333333333	0	1	1	3	2	0	0	0	1069	2025	108233
0.524	0.513	28.035	378	5.88	4.96	100	98	100	60	56	58	26.38	2	1	1	3	812	27.39	103.55	32.73	54	2	4	1.66	1	4	2009-2010	2	3	2	1	2	99.3333333333333	58	1	1	1	41.3333333333333	1	1	1	3	2	1	1	1	905	1676	12443.9710856169
0.524	1.155	10.524	271	4.37	3.16	136	134	140	62	74	78	44	1	2	1	3	1062	27.89	173.11	32.9	109	2	1	0.36	1	4	2011-2012	2	1	1	1	3	136.666666666667	71.3333333333333	1	1	1	65.3333333333333	1	1	1	1	2	0	0	1	2019	962	5710.24974926965
0.524	2.849	13.369	1577	3.61	8.21	122	118	112	72	62	72	22.5	2	2	1	2	1623	43.86	122.19	89.27	387	2	4	0.9	2	5	2013-2014	4	3	1	2	1	117.333333333333	68.6666666666667	1	1	1	48.6666666666667	1	1	4	1	1	1	1	1	1597	1834	41308.8
0.524	0.957	10.095	310	5.53	5.3	120	125	119	81	78	75	50.8	2	2	1	3	1113	50.51	118.83	52.34	200	2	5	1.26	1	4	2021-2023	2	3	2	1	3	121.333333333333	78	1	1	1	43.3333333333333	1	1	1	1	2	1	1	1	1680	1307	34598.6
0.525	1.526	7.036	539	6.41	7.39	132	134	124	60	60	64	34.09	2	2	1	3	843	48.12	86.61	35.44	490	1	1	0.82	1	1	2007-2008	3	1	1	1	3	130	61.3333333333333	1	1	1	68.6666666666667	1	1	2	1	2	0	0	1	1943	1965	23793.7288960193
0.525	1.258	12.822	267	5.61	4.91	126	124	124	70	74	72	22.4	2	2	1	1	1089	39.15	116.26	54.32	432	1	4	3.31	2	3	2011-2012	1	3	3	2	1	124.666666666667	72	1	1	1	52.6666666666667	1	1	1	1	1	1	1	1	1084	1402	81444.8127039186
0.525	1.513	10.64	982	5.9	8.82	130	132	134	76	70	72	25.6	2	2	1	3	1375	47.83	179.57	54.07	114	2	4	3.58	2	5	2011-2012	4	3	3	2	2	132	72.6666666666667	1	1	1	59.3333333333333	1	1	2	1	2	1	1	1	1847	1794	10763.8293003877
0.525	0.62	11.922	441	5.74	4.57	128	130	128	66	64	70	30.6	2	2	1	3	1220	25.15	161.28	26.91	60	2	4	5	2	1	2015-2016	3	3	3	2	3	128.666666666667	66.6666666666667	1	1	1	62	1	1	1	1	2	0	0	1	1307	2245	3311.26
0.525	0.489	16.078	279	5.47	5.94	125	133	132	84	86	83	30.5	2	2	1	3	1284	29.3	194.96	45.44	62	1	2	1.46	2	4	2017-2020	2	2	2	2	3	130	84.3333333333333	1	1	1	45.6666666666667	1	1	1	2	2	1	1	1	1091	1797	3485.51
0.525	1.774	12.005	496	8.08	3.54	130	124	128	92	91	93	30.4	2	2	1	1	1272	38.34	144.69	64.7	479	2	4	2.48	2	3	2021-2023	1	3	2	2	3	127.333333333333	92	1	0	1	35.3333333333333	0	1	2	1	1	1	1	0	1012	1256	72571.2
0.526	1.048	32.748	444	4.2	2.52	140	136	136	76	72	70	25.74	2	2	1	3	788	35.03	83.36	24.26	18	2	3	3.66	2	3	2005-2006	1	2	3	2	2	137.333333333333	72.6666666666667	1	1	1	64.6666666666667	1	1	1	4	2	0	0	1	832	1222	87728.2807783636
0.526	1.179	23.436	438	5.72	5.29	130	128	132	74	72	68	25.6	2	2	1	2	1674	46.3	175.91	53.66	422	1	5	5	2	3	2013-2014	1	3	3	2	2	130	71.3333333333333	1	1	1	58.6666666666667	1	1	1	3	1	1	1	1	1560	4020	44389.9
0.526	1.663	12.726	735	3.63	7	128	126	130	70	68	66	25.5	2	2	1	2	2042	58.98	232.75	97.8	441	1	1	0.71	2	3	2015-2016	1	1	1	2	2	128	68	1	1	1	60	1	1	2	1	1	0	0	1	1712	1475	15360.3
0.527	0.821	21.051	255	2.88	4.97	94	100	102	58	56	62	19.74	2	2	1	1	1511	24.99	167.23	29.71	92	2	4	1.16	2	3	2007-2008	1	3	2	2	1	98.6666666666667	58.6666666666667	1	1	1	40	1	1	1	2	1	1	1	1	1712	960	70160.2420605128
0.527	0.836	15.724	148	4.78	4.69	144	142	136	46	0	52	18.21	2	2	1	3	1842	58.86	222.16	49.72	196	1	3	0.23	3	3	2009-2010	1	2	1	2	1	140.666666666667	32.6666666666667	0	1	1	108	0	1	1	2	2	0	0	0	1331	1979	10742.8861495446
0.528	1.072	20.575	174	5.89	2.62	174	174	168	74	74	70	20.5	2	2	1	1	1176	26	145.86	56.66	482	1	1	1.24	2	4	2009-2010	2	1	2	2	1	172	72.6666666666667	0	1	1	99.3333333333333	0	1	1	2	1	0	0	0	607	1453	24265.6488434347
0.528	0.292	3.238	386	4.29	2.25	122	118	116	54	46	44	31.16	2	2	1	3	696	15.94	100.66	25.07	115	2	1	2.23	1	1	2009-2010	3	1	2	1	3	118.666666666667	48	1	1	1	70.6666666666667	1	1	1	1	2	0	0	1	483	1471	7443.88837893062
0.528	1.045	23.152	575	3.69	5.7	106	118	112	74	84	78	23.2	2	1	1	3	1524	38.13	210.26	64.81	62	1	3	1.08	3	3	2013-2014	1	2	2	2	1	112	78.6666666666667	1	1	1	33.3333333333333	1	1	1	3	2	1	1	1	1678	2222	107871
0.528	1.031	13.503	360	4.94	5.83	132	120	122	85	70	71	29	2	2	1	1	799	29.42	84.23	38.13	93	1	3	3.12	2	3	2017-2020	1	2	3	2	2	124.666666666667	75.3333333333333	1	1	1	49.3333333333333	1	1	1	1	1	1	1	1	920	1143	47376.4
0.528	0.574	6.753	371	4.95	3.17	139	136	139	58	58	57	32.1	2	2	1	3	776	50.27	78.27	28.84	169	1	2	1.69	1	5	2017-2020	4	2	2	1	3	138	57.6666666666667	1	1	1	80.3333333333333	1	1	1	1	2	0	0	1	1229	1733	2460.59
0.528	0.955	19.773	522	5.86	3.11	119	124	117	71	71	71	37.6	2	2	1	3	930	30.32	50.8	24.34	88	2	3	5	2	3	2021-2023	1	2	3	2	3	120	71	1	1	1	49	1	1	1	2	2	1	1	1	1571	1161	30193.1
0.528	2.027	38.59	979	7.51	7.1	126	127	129	88	84	80	37.2	2	2	1	3	1453	61.56	108.3	90.04	516	2	3	3.04	2	3	2021-2023	1	2	3	2	3	127.333333333333	84	1	1	1	43.3333333333333	1	1	3	4	2	1	1	1	2665	1621	50682
0.529	0.453	18.703	190	4.18	3.2	120	122	124	46	62	60	25.61	2	2	1	1	1135	29.71	200.19	25.84	79	2	4	2.78	2	3	2003-2004	1	3	2	2	2	122	56	1	1	1	66	1	1	1	2	1	0	0	1	654	1218	77210.5612113622
0.529	0.686	15.309	631	6.02	5.66	146	146	142	76	70	68	29.46	2	2	1	3	735	33.84	71.06	36.39	96	1	1	1.92	2	3	2003-2004	1	1	2	2	2	144.666666666667	71.3333333333333	0	1	1	73.3333333333333	0	1	1	2	2	0	0	0	1410	2108	62140.5219945754
0.529	0.692	27.531	278	3.61	2.4	112	108	116	72	66	70	24.8	2	2	1	2	586	37.07	83.31	11.16	113	1	5	2.94	2	5	2011-2012	4	3	2	2	1	112	69.3333333333333	1	1	1	42.6666666666667	1	1	1	3	1	1	1	1	1158	2216	41639.3477753938
0.529	2.248	11.195	1482	2.91	7.46	122	126	124	50	54	48	34.2	2	2	1	3	1611	43.72	252.01	51.7	200	1	2	1.29	1	3	2011-2012	1	2	2	1	3	124	50.6666666666667	1	1	1	73.3333333333333	1	1	3	1	2	0	0	1	2850	701	6327.9726908141
0.53	0.76	10.26	489.94	7.02	8.34	144	150	144	74	70	68	30.47	2	2	1	1	1126.83	44.79	123.15	51.37	134.75	2	1	1.26	2	1	1999-2000	3	1	2	2	3	146	70.6666666666667	0	1	1	75.3333333333333	0	1	1	1	1	0	0	0	1229.75	1777.18	4166.60152493719
0.53	1.24	8.74	626.56	5.76	7.87	106	108	106	54	56	62	28.46	2	2	1	3	1184.74	46.21	156.58	42.72	122.45	2	4	0.06	2	3	1999-2000	1	3	1	2	2	106.666666666667	57.3333333333333	1	1	1	49.3333333333333	1	1	1	1	2	1	1	1	1279.28	1568.64	10771.2299218614
0.53	0.761	12.282	567	6.42	8.62	102	100	96	56	60	58	30.27	2	2	1	3	1078	52.21	63.1	54.66	332	2	4	1.24	2	4	2009-2010	2	3	2	2	3	99.3333333333333	58	1	1	1	41.3333333333333	1	1	1	1	2	1	1	1	1333	2052	14729.7880379402
0.53	1.458	19.262	394	7.62	4.48	154	144	148	70	52	66	24.8	2	2	1	3	959	20.71	111.31	13.88	14	1	2	2.12	1	1	2013-2014	3	2	2	1	1	148.666666666667	62.6666666666667	0	1	1	86	0	1	2	2	2	0	0	0	2485	1796	9715.23
0.53	0.668	30.602	669	4.84	3.38	145	142	166	91	85	76	20.9	2	2	1	3	619	27.34	74.56	26.71	112	2	5	5	2	4	2017-2020	2	3	3	2	1	151	84	0	1	1	67	0	1	1	3	2	0	0	0	1431	1208	14565.6
0.53	0.78	12.134	198	7.32	10.91	126	124	122	84	83	80	34.3	2	2	1	1	1779	51.66	146.93	29.97	136	1	2	0.29	2	3	2021-2023	1	2	1	2	3	124	82.3333333333333	1	1	1	41.6666666666667	1	1	1	1	1	1	1	1	1618	1924	52660.2
0.531	0.872	3.545	569	4.02	3.35	160	164	154	90	94	94	30.54	2	2	1	3	722	24.61	107.88	25.39	38	1	4	5	2	1	2001-2002	3	3	3	2	3	159.333333333333	92.6666666666667	1	1	0	66.6666666666667	0	1	1	1	2	0	0	0	1725	1045	2329.79392411322
0.531	0.569	20.927	139	5.15	3.03	168	164	166	64	68	60	29.06	2	2	1	2	921	19.15	140.43	32.79	35	2	2	1.03	2	3	2003-2004	1	2	2	2	2	166	64	0	1	1	102	0	1	1	2	1	0	0	0	815	1875	16709.9987978297
0.531	0.764	7.992	395	6.63	5.69	134	136	128	62	62	66	30.2	2	2	1	1	445	41.98	39.34	14.77	111	1	2	1.8	2	4	2003-2004	2	2	2	2	3	132.666666666667	63.3333333333333	1	1	1	69.3333333333333	1	1	1	1	1	0	0	1	1351	914	11009.1631022987
0.531	0.509	9.216	346	12.64	4.6	94	94	96	58	62	60	35.11	2	2	1	1	3418	26.4	693.32	72.81	80	2	3	1.65	2	3	2007-2008	1	2	2	2	3	94.6666666666667	60	1	1	1	34.6666666666667	1	1	1	1	1	1	1	1	1706	2201	45265.217057942
0.531	0.755	19.403	269	5.23	6.17	124	124	122	78	80	78	24	2	2	1	1	937	34.75	120.33	21.06	76	2	3	1.98	2	3	2011-2012	1	2	2	2	1	123.333333333333	78.6666666666667	1	1	1	44.6666666666667	1	1	1	2	1	1	1	1	1199	1588	148271.969930475
0.531	0.825	18.878	272	6.74	6.26	139	136	135	65	65	69	28.9	1	1	1	3	1144	45.88	147.66	43.14	119	1	4	2.13	2	3	2017-2020	1	3	2	2	2	136.666666666667	66.3333333333333	1	1	1	70.3333333333333	1	1	1	2	2	0	0	1	1730	2087	34960
0.531	1.472	39.684	424	6.6	3.08	127	129	126	79	74	75	38	2	2	1	3	674	29.64	58.01	32.05	19	1	5	3.47	3	3	2021-2023	1	3	3	2	3	127.333333333333	76	1	1	1	51.3333333333333	1	1	2	4	2	1	1	1	2206	4832	29293.6
0.532	1.376	32.711	640	9.95	6.18	162	156	148	70	68	68	26.44	2	2	1	3	1565	80.18	128	49.74	648	1	1	4.13	2	1	2003-2004	3	1	3	2	2	155.333333333333	68.6666666666667	0	1	1	86.6666666666667	0	1	2	4	2	0	0	0	1785	2685	923.264220603023
0.532	1.49	33.682	1093	9.32	11.78	114	116	120	58	60	64	27.41	2	2	1	1	1273	68.4	172.75	35.8	152	1	3	1.7	2	3	2007-2008	1	2	2	2	2	116.666666666667	60.6666666666667	1	1	1	56	1	1	2	4	1	1	1	1	1936	3536	41500.9092232462
0.532	0.582	16.366	232	2.58	1.61	106	100	99	64	62	63	45	2	2	1	3	1573	19.11	300.33	34.33	47	2	4	2	2	5	2017-2020	4	3	2	2	3	101.666666666667	63	1	1	1	38.6666666666667	1	1	1	2	2	1	1	1	1490	1249	44068.6
0.533	0.645	11.419	195	6.65	8.82	112	114	114	66	78	70	31.23	2	2	1	3	829	43.64	90.9	33.19	132	1	3	3.1	1	3	2001-2002	1	2	3	1	3	113.333333333333	71.3333333333333	1	1	1	42	1	1	1	1	2	1	1	1	1037	1440	62961.1081713043
0.533	0.569	21.119	225	5.23	4.34	110	114	108	74	70	74	22.27	2	2	1	3	854	41.46	135.35	19.12	124	1	3	5	2	4	2005-2006	2	2	3	2	1	110.666666666667	72.6666666666667	1	1	1	38	1	1	1	2	2	1	1	1	1057	1110	9446.46114947641
0.533	0.675	16.723	258	4.19	2.31	110	102	108	60	56	56	22.02	2	2	1	3	515	18.55	64.48	21.64	30	2	4	0.78	2	4	2005-2006	2	3	1	2	1	106.666666666667	57.3333333333333	1	1	1	49.3333333333333	1	1	1	2	2	1	1	1	1434	1568	38532.6047756664
0.533	0.378	13.16	500	7.84	7.76	96	98	100	64	66	72	38.1	9	2	1	1	1603	42.41	225.07	62.53	108	2	2	0.87	1	3	2011-2012	1	2	1	1	3	98	67.3333333333333	1	1	1	30.6666666666667	1	1	1	1	1	1	1	1	1391	1995	18047.090535179
0.533	1.923	29.53	577	7.53	8.57	142	146	147	110	109	106	39.1	2	2	1	3	1450	83.78	194.18	40.74	433	2	4	1.7	2	4	2017-2020	2	3	2	2	3	145	108.333333333333	1	1	0	36.6666666666667	0	1	3	3	2	1	1	0	3248	2120	12235.7
0.534	1.286	28.001	779	8.99	13.54	118	110	114	70	70	58	22.2	2	2	1	1	1612	62.84	166.63	45.88	181	2	1	0.95	2	3	2005-2006	1	1	1	2	1	114	66	1	1	1	48	1	1	1	3	1	1	1	1	2869	1579	60326.1451995865
0.534	1.394	15.735	259	4.1	3.37	92	106	110	54	54	38	24.24	2	2	1	1	862	32.03	134.84	20.9	67	2	2	5	2	3	2009-2010	1	2	3	2	1	102.666666666667	48.6666666666667	1	1	1	54	1	1	2	2	1	1	1	1	1591	2027	175339.877985817
0.534	0.82	34.127	445	4.13	4.39	164	161	168	98	99	102	44	2	2	1	1	747	26.37	63.48	42.52	55	2	4	0	2	4	2017-2020	2	3	1	2	3	164.333333333333	99.6666666666667	1	1	0	64.6666666666667	0	1	1	4	1	0	0	0	1027	967	3747.65
0.535	0.527	10.725	223	7.64	6.1	114	112	116	40	42	42	32.73	2	2	1	1	1698	31.41	266.16	57.64	69	2	3	0.83	2	3	2001-2002	1	2	1	2	3	114	41.3333333333333	1	1	1	72.6666666666667	1	1	1	1	1	0	0	1	1513	1516	105871.358060095
0.535	0.889	4.937	397	5.55	3.41	156	162	158	118	114	116	36.09	2	1	1	3	980	31.55	102.53	49.68	366	1	2	1.16	2	4	2001-2002	2	2	2	2	3	158.666666666667	116	1	1	0	42.6666666666667	0	1	1	1	2	1	1	0	549	1450	6534.09226341619
0.535	0.926	8.539	481	6.09	7.36	124	116	108	80	78	78	20.83	2	2	1	1	1161	41.91	135.21	42.62	111	1	1	0.66	2	2	2001-2002	4	1	1	2	1	116	78.6666666666667	1	1	1	37.3333333333333	1	1	1	1	1	1	1	1	1383	1004	53383.3327806635
0.535	2.086	36.747	730	8.67	6.32	114	114	116	70	74	68	33.14	2	2	1	1	1372	105.7	91.49	52.66	206	2	4	5	2	3	2003-2004	1	3	3	2	3	114.666666666667	70.6666666666667	1	1	1	44	1	1	3	4	1	1	1	1	2454	3426	52201.0009826077
0.535	0.667	46.156	456	7.94	8.62	122	118	118	80	76	76	25.7	2	2	1	3	1465	77.55	196.79	42.57	176	1	3	1.25	3	1	2009-2010	3	2	2	2	2	119.333333333333	77.3333333333333	1	1	1	42	1	1	1	4	2	1	1	1	1925	2231	3978.26263031873
0.536	0.504	10.717	200	7.49	6.01	114	114	114	60	64	64	22.43	2	2	1	1	1386	31	186.09	57.7	69	2	2	0.75	2	4	2001-2002	2	2	1	2	1	114	62.6666666666667	1	1	1	51.3333333333333	1	1	1	1	1	1	1	1	1497	1471	21920.1001040384
0.536	0.477	30.126	282	6.02	2.68	96	88	94	62	64	62	26.14	2	2	1	3	1167	29.87	166.91	45.97	75	2	4	3.49	2	3	2007-2008	1	3	3	2	2	92.6666666666667	62.6666666666667	1	1	1	30	1	1	1	3	2	1	1	1	978	2326	57734.6938324592
0.536	1.366	24.958	883	7.27	4.09	154	158	152	70	64	66	24.7	1	2	1	1	1185	33.01	178.75	24.5	178	2	2	1.24	2	3	2011-2012	1	2	2	2	1	154.666666666667	66.6666666666667	0	1	1	88	0	1	2	3	1	0	0	0	2404	1600	26395.2771586746
0.536	1.493	19.696	290	10.66	5.09	138	142	140	56	44	0	24.8	1	2	1	1	954	37.1	101.75	46.37	83	2	4	2.18	1	5	2013-2014	4	3	2	1	1	140	33.3333333333333	0	1	1	106.666666666667	0	1	2	2	1	0	0	0	1745	2891	23186.6
0.536	0.93	18.324	385	8.68	9.73	123	118	121	70	76	77	31.9	2	2	1	3	1620	82.95	114.64	92.71	365	1	4	0.56	2	4	2017-2020	2	3	1	2	3	120.666666666667	74.3333333333333	1	1	1	46.3333333333333	1	1	1	2	2	1	1	1	1896	3390	20147.3
0.536	1.522	8.378	806	2.88	4.7	116	110	112	73	73	73	45.9	2	2	1	3	710	62.23	77.97	16.7	74	2	3	1.43	1	3	2021-2023	1	2	2	1	3	112.666666666667	73	1	1	1	39.6666666666667	1	1	2	1	2	1	1	1	992	1233	48182.9
0.536	1.282	27.043	635	9.08	13.22	140	145	147	67	68	69	28	2	2	1	3	1612	66.96	86.2	115.74	224	2	4	2.19	2	3	2021-2023	1	3	2	2	2	144	68	0	1	1	76	0	1	1	3	2	0	0	0	2280	2973	13611.4
0.537	1.595	6.117	677	6.3	4.55	126	120	122	78	82	80	27.38	2	2	1	1	1491	37.18	241.4	48.4	84	2	2	2.38	2	3	2001-2002	1	2	2	2	2	122.666666666667	80	1	1	1	42.6666666666667	1	1	2	1	1	1	1	1	2523	1871	51757.4401528776
0.537	1.454	16.054	1056	5.87	8.97	124	124	126	74	76	80	39.19	2	2	1	3	976	57.44	98.16	43.13	214	2	5	2.8	2	1	2005-2006	3	3	2	2	3	124.666666666667	76.6666666666667	1	1	1	48	1	1	2	2	2	1	1	1	1990	1185	9876.98723481032
0.537	0.831	11.676	339	4.49	4.16	134	138	132	52	52	52	24.89	2	2	1	3	800	48.24	90.1	28.33	102	1	4	3.55	2	3	2005-2006	1	3	3	2	1	134.666666666667	52	1	1	1	82.6666666666667	1	1	1	1	2	0	0	1	1712	1879	50607.3347652628
0.537	1.344	20.112	650	4.48	3.74	138	144	134	74	76	76	32.4	2	2	1	2	618	29.68	107.61	10.43	179	2	2	0.62	1	1	2013-2014	3	2	1	1	3	138.666666666667	75.3333333333333	1	1	1	63.3333333333333	1	1	2	2	1	0	0	1	1888	817	10422.1
0.537	0.174	36.315	94	4.34	3.24	134	136	138	80	80	84	33.4	1	2	1	1	1388	16.74	255.64	35.89	39	1	4	1.18	2	3	2015-2016	1	3	2	2	3	136	81.3333333333333	1	1	1	54.6666666666667	1	1	1	4	1	1	1	1	419	1374	72030.7
0.538	0.983	13.06	590	5.23	4.83	110	116	110	80	78	86	16.57	2	2	1	2	872	28.43	135.99	23.83	69	2	3	0.06	2	4	2001-2002	2	2	1	2	1	112	81.3333333333333	1	1	1	30.6666666666667	1	1	1	1	1	1	1	1	619	1732	16017.8478431439
0.538	0.856	12.369	132	4.54	4.43	136	142	138	70	70	72	34.07	2	1	1	1	714	23.43	83.85	31.73	62	2	3	5	1	4	2007-2008	2	2	3	1	3	138.666666666667	70.6666666666667	1	1	1	68	1	1	1	1	1	0	0	1	1618	1070	41034.4618001821
0.538	1.534	13.689	655	7.74	5.9	118	122	118	76	78	72	28.9	2	2	1	3	1140	50.05	98.47	63.76	433	2	3	2.99	3	4	2015-2016	2	2	2	2	2	119.333333333333	75.3333333333333	1	1	1	44	1	1	2	1	2	1	1	1	1375	1628	17510.1
0.538	0.877	16.575	214	6.92	2.26	124	126	117	71	70	70	25.3	2	2	1	3	785	9.24	84.85	11.72	5	2	4	2.21	2	3	2021-2023	1	3	2	2	2	122.333333333333	70.3333333333333	1	1	1	52	1	1	1	2	2	1	1	1	1770	169	22724.8
0.539	0.431	13.016	514	6.67	2.5	114	120	114	78	80	78	23.3	2	2	1	3	856	31.25	152.34	16.19	108	2	3	5	2	3	2003-2004	1	2	3	2	1	116	78.6666666666667	1	1	1	37.3333333333333	1	1	1	1	2	1	1	1	2132	2005	55586.7657990635
0.539	0.514	8.368	89	7.11	1.41	124	120	122	82	78	82	32	2	2	1	3	744	7.66	160.15	7.56	0	2	4	0.72	2	3	2011-2012	1	3	1	2	3	122	80.6666666666667	1	1	1	41.3333333333333	1	1	1	1	2	1	1	1	243	757	68758.7094535535
0.539	0.936	16.474	270	4.32	4.77	188	186	176	72	58	54	27.3	2	1	1	1	1202	25.25	151.92	57.84	50	1	2	2.61	2	4	2015-2016	2	2	2	2	2	183.333333333333	61.3333333333333	0	1	1	122	0	1	1	2	1	0	0	0	1728	1604	10062.2
0.539	0.546	13.678	207	6.17	1.83	117	120	117	75	69	73	15.5	2	2	1	3	951	19.62	120.23	46.26	66	1	3	0.61	2	4	2017-2020	2	2	1	2	1	118	72.3333333333333	1	1	1	45.6666666666667	1	1	1	1	2	1	1	1	764	1344	18854.1
0.539	0.472	24.317	489	5.69	2.86	127	125	128	74	73	73	20.8	2	2	1	1	1174	21.54	172.13	46.33	78	1	3	1.15	2	4	2021-2023	2	2	2	2	1	126.666666666667	73.3333333333333	1	1	1	53.3333333333333	1	1	1	3	1	1	1	1	490	1518	20344.3
0.54	1.05	7.39	651.18	2.38	4.51	124	114	106	66	56	60	31	2	2	1	1	928.37	41.07	132.86	28.51	147.95	2	2	0.79	2	1	1999-2000	3	2	1	2	3	114.666666666667	60.6666666666667	1	1	1	54	1	1	1	1	1	1	1	1	1262.4	586	15703.5797349343
0.54	1.13	5.95	696.85	4.89	4.49	104	104	100	64	66	66	28	2	2	1	2	812.94	31.75	128.25	22.7	119.07	2	5	5	2	3	1999-2000	1	3	3	2	2	102.666666666667	65.3333333333333	1	1	1	37.3333333333333	1	1	1	1	1	1	1	1	2470.93	2139.33	96969.5430472029
0.54	0.71	11.54	150.12	4.41	3.71	138	142	142	80	78	76	38.77	2	2	1	1	946.5	41.58	102.46	42.33	338.88	2	1	0.75	2	4	1999-2000	2	1	1	2	3	140.666666666667	78	0	1	1	62.6666666666667	0	1	1	1	1	0	0	0	827.44	1930.02	9146.25720967499
0.54	0.67	21.46	167.21	8.42	7.71	120	118	116	66	62	68	23.6	2	2	1	3	2593.99	82.54	274.54	63.58	236.19	1	5	5	2	3	1999-2000	1	3	3	2	1	118	65.3333333333333	1	1	1	52.6666666666667	1	1	1	3	2	1	1	1	931.88	1150.38	52960.4527288453
0.54	0.848	6.821	587	6.47	4.63	104	106	100	46	46	42	25.6	2	2	1	1	1675	36.1	202.62	83.28	119	2	1	0.79	2	3	2001-2002	1	1	1	2	2	103.333333333333	44.6666666666667	1	1	1	58.6666666666667	1	1	1	1	1	1	1	1	1032	1843	3051.14299124521
0.54	0.993	21.994	486	10.29	13.51	126	124	124	70	66	70	30.9	2	2	1	1	1807	81.77	186.27	83.38	513	1	4	2.65	2	3	2005-2006	1	3	2	2	3	124.666666666667	68.6666666666667	1	1	1	56	1	1	1	3	1	1	1	1	2870	3238	115431.787684839
0.54	1.146	18.573	186	3.62	2.24	144	148	152	84	86	84	24.48	2	2	1	1	1213	27.19	140.37	19.44	36	2	3	5	2	4	2009-2010	2	2	3	2	1	148	84.6666666666667	0	1	1	63.3333333333333	0	1	1	2	1	0	0	0	1814	857	16856.4785868005
0.54	0.324	12.501	368	7.91	4.61	104	108	104	70	66	64	27.8	2	2	1	1	2690	26.44	563.8	40.77	67	2	3	0.13	2	3	2011-2012	1	2	1	2	2	105.333333333333	66.6666666666667	1	1	1	38.6666666666667	1	1	1	1	1	1	1	1	959	1303	46217.149179083
0.54	0.46	15.285	397	5.16	3.24	122	116	120	56	58	58	41	2	2	1	3	1664	45.95	214.88	70.71	171	1	3	2.03	1	3	2015-2016	1	2	2	1	3	119.333333333333	57.3333333333333	1	1	1	62	1	1	1	2	2	0	0	1	1924	2423	11146.9
0.541	1.401	21.427	428	12.79	24.72	110	100	100	76	74	76	25.39	2	2	1	1	2023	106.42	215.04	83.21	349	2	4	2.15	2	3	2001-2002	1	3	2	2	2	103.333333333333	75.3333333333333	1	1	1	28	1	1	2	3	1	1	1	1	1808	1415	47097.9267697833
0.541	0.978	14.888	804	8.07	8.96	118	118	112	66	66	62	23.26	2	2	1	1	1380	51.08	126.67	76.13	163	1	5	0.83	2	5	2003-2004	4	3	1	2	1	116	64.6666666666667	1	1	1	51.3333333333333	1	1	1	2	1	1	1	1	1296	1937	10266.7535084659
0.541	1.297	24.727	467	5.06	3.2	106	112	106	62	58	60	18.76	2	2	1	1	879	29.25	119.49	32.25	210	2	4	1.43	2	3	2005-2006	1	3	2	2	1	108	60	1	1	1	48	1	1	2	3	1	1	1	1	965	1309	44363.3767565962
0.541	1.754	19.937	824	6.68	6.34	108	104	110	62	70	68	35.62	2	2	1	3	1712	35.1	199.97	90.92	272	2	5	5	2	3	2007-2008	1	3	3	2	3	107.333333333333	66.6666666666667	1	1	1	40.6666666666667	1	1	2	2	2	1	1	1	2068	739	17817.2156074502
0.541	0.77	9.66	446	5.93	5.4	136	138	136	90	88	86	28.5	2	2	1	2	1312	39.91	171.16	56.14	185	2	3	0	2	4	2015-2016	2	2	1	2	2	136.666666666667	88	1	1	1	48.6666666666667	1	1	1	1	1	1	1	1	1428	1987	47149.9
0.542	0.972	10.854	306	8.15	7.64	106	104	110	76	76	72	32.79	2	2	1	2	1544	50.29	116.66	100.91	127	1	4	2.27	2	1	2001-2002	3	3	2	2	3	106.666666666667	74.6666666666667	1	1	1	32	1	1	1	1	1	1	1	1	1463	3168	16567.3592958604
0.542	1.056	18.626	320	7.78	10.96	142	134	130	60	58	60	36.13	2	2	1	3	988	91.38	68.45	38.26	376	2	2	2.06	1	4	2009-2010	2	2	2	1	3	135.333333333333	59.3333333333333	1	1	1	76	1	1	1	2	2	0	0	1	2025	2662	16296.6140145149
0.542	0.892	16.139	659	4.65	2.79	122	120	124	78	82	78	30.86	2	2	1	1	1846	33.2	150.46	20.42	101	1	2	1.08	2	2	2009-2010	4	2	2	2	3	122	79.3333333333333	1	1	1	42.6666666666667	1	1	1	2	1	1	1	1	1687	1767	16555.3885326833
0.543	1.261	15.765	394	3.86	3.13	122	112	112	62	68	68	17.97	1	2	1	3	788	31.02	83.76	20.12	70	2	3	3.98	2	3	2003-2004	1	2	3	2	1	115.333333333333	66	1	1	1	49.3333333333333	1	1	1	2	2	1	1	1	1227	1963	109236.751578017
0.543	0.995	12.558	151	9.06	2	126	126	124	96	100	98	21.75	2	2	1	1	667	15.97	108.28	19.26	73	1	2	1.86	2	4	2003-2004	2	2	2	2	1	125.333333333333	98	1	0	1	27.3333333333333	0	1	1	1	1	1	1	0	610	2320	54484.1681511136
0.543	0.495	8.355	425	8.42	6.43	116	114	122	60	60	60	29.4	2	2	1	3	1065	35.34	148.57	37.96	123	2	3	1.13	2	1	2015-2016	3	2	2	2	2	117.333333333333	60	1	1	1	57.3333333333333	1	1	1	1	2	1	1	1	1922	1431	5656.54
0.543	1.267	8.244	317	5.67	7.17	149	136	142	74	73	75	29.2	1	2	1	3	817	52.09	33.51	52.79	529	1	4	5	1	3	2017-2020	1	3	3	1	2	142.333333333333	74	0	1	1	68.3333333333333	0	1	1	1	2	0	0	0	1469	1227	9328.5
0.543	0.72	14.453	552	7.03	10	141	130	137	79	78	83	31.4	2	2	1	2	1247	55.43	145.5	48.92	197	2	1	0.74	1	1	2021-2023	3	1	1	1	3	136	80	1	1	1	56	1	1	1	1	1	1	1	1	1541	2782	22571.4
0.543	1.425	27.158	869	3.04	4.9	118	113	118	81	80	83	29.9	2	2	1	3	874	59.25	87.63	33.75	89	2	3	3.68	2	3	2021-2023	1	2	3	2	2	116.333333333333	81.3333333333333	1	1	1	35	1	1	2	3	2	1	1	1	1628	1552	72242.1
0.544	0.532	17.238	217	6.23	3.37	116	114	110	80	76	72	33.88	2	2	1	2	1247	21.25	204.63	40.93	36	2	4	4.17	2	3	2005-2006	1	3	3	2	3	113.333333333333	76	1	1	1	37.3333333333333	1	1	1	2	1	1	1	1	1010	1227	45231.8976888877
0.544	1.029	18.402	475	5.93	4.56	122	116	114	66	64	62	41.5	2	2	1	3	1051	64.68	89.87	48.2	190	2	5	5	2	3	2009-2010	1	3	3	2	3	117.333333333333	64	1	1	1	53.3333333333333	1	1	1	2	2	1	1	1	1736	2328	88271.9251501896
0.545	0.968	17.53	741	2.27	3.86	114	108	118	84	82	76	28.8	2	2	1	1	830	30.01	140.79	19.32	77	2	2	0.58	1	2	2013-2014	4	2	1	1	2	113.333333333333	80.6666666666667	1	1	1	32.6666666666667	1	1	1	2	1	1	1	1	1779	1346	52654.2
0.546	0.397	35.07	193	4.69	0.97	110	114	108	72	70	68	31.27	2	2	1	1	401	10.13	67.56	9.93	0	2	4	1.2	2	1	2003-2004	3	3	2	2	3	110.666666666667	70	1	1	1	40.6666666666667	1	1	1	4	1	1	1	1	427	871	10197.803769654
0.546	1.117	22.484	429	18.5	7.31	116	116	116	60	56	58	34.94	2	2	1	1	1099	46.36	93.51	60.87	474	2	4	2.34	2	4	2003-2004	2	3	2	2	3	116	58	1	1	1	58	1	1	1	3	1	1	1	1	779	2475	12098.658110955
0.546	2.743	46.687	242	3.97	1.51	108	106	104	68	70	74	25.06	2	2	1	1	762	14.64	98.03	18.66	6	2	4	1.06	2	3	2007-2008	1	3	2	2	2	106	70.6666666666667	1	1	1	35.3333333333333	1	1	4	4	1	1	1	1	687	1434	27022.1888950953
0.546	1.726	46.916	1007	6.06	7.83	116	118	118	56	58	70	21.5	2	2	1	2	1782	57.42	211.1	65.83	478	1	4	1.06	2	3	2015-2016	1	3	2	2	1	117.333333333333	61.3333333333333	1	1	1	56	1	1	2	4	1	1	1	1	1761	2543	27841.8
0.546	0.746	32.799	353	5.16	3.86	124	127	132	54	65	65	22	2	2	1	3	1265	35.95	198.6	36.74	319	1	2	2.35	1	4	2021-2023	2	2	2	1	1	127.666666666667	61.3333333333333	1	1	1	66.3333333333333	1	1	1	4	2	0	0	1	794	1707	19027.4
0.547	0.817	18.344	172	7.58	7.89	144	136	138	78	74	68	27.08	2	2	1	3	1363	39.8	160.14	56.92	97	1	2	5	2	4	2003-2004	2	2	3	2	2	139.333333333333	73.3333333333333	1	1	1	66	1	1	1	2	2	0	0	1	1774	2220	8477.74887269909
0.547	0.567	26.748	331	5.63	7.68	122	110	114	80	60	64	25.7	2	2	1	1	1305	53.46	106.13	81.08	83	1	3	0.92	2	4	2013-2014	2	2	1	2	2	115.333333333333	68	1	1	1	47.3333333333333	1	1	1	3	1	1	1	1	1067	1494	12472.3
0.548	1.234	6.981	617	9.49	4.46	174	174	174	84	90	84	21.23	2	2	1	3	1140	37.98	105.43	63.39	157	2	4	5	2	3	2001-2002	1	3	3	2	1	174	86	0	1	1	88	0	1	1	1	2	0	0	0	2179	3453	22704.8744756051
0.548	0.833	17.054	381	3.59	3.3	168	164	172	78	74	80	35.44	1	1	1	3	690	42.81	96.58	15.25	94	1	1	2.27	2	3	2005-2006	1	1	2	2	3	168	77.3333333333333	0	1	1	90.6666666666667	0	1	1	2	2	0	0	0	1337	584	20596.2300504239
0.548	0.55	20.181	728	6.23	5.42	104	104	100	62	58	56	32.3	2	2	1	2	1564	43.33	250.06	46.95	186	1	4	4.97	2	3	2011-2012	1	3	3	2	3	102.666666666667	58.6666666666667	1	1	1	44	1	1	1	2	1	1	1	1	1122	2242	43035.8583152817
0.548	0.795	17.031	176	6.31	4.64	128	126	124	72	70	68	50.3	2	2	1	2	1791	40.71	239.61	47.94	277	1	3	1.42	2	4	2013-2014	2	2	2	2	3	126	70	1	1	1	56	1	1	1	2	1	1	1	1	1307	2171	15295.9
0.548	0.361	43.843	181	4.23	3.56	140	140	136	54	56	60	26.3	2	2	1	3	665	26.08	96.94	20.19	81	1	1	1.13	2	1	2015-2016	3	1	2	2	2	138.666666666667	56.6666666666667	1	1	1	82	1	1	1	4	2	0	0	1	693	827	16039.6
0.548	1.49	18.774	206	11.37	5.18	145	141	142	90	83	83	54.6	2	2	1	3	1019	45.27	5.88	89.37	2403	1	3	1	1	3	2017-2020	1	2	2	1	3	142.666666666667	85.3333333333333	0	1	1	57.3333333333333	1	1	2	2	2	1	1	0	923	1768	28771.3
0.549	1.163	13.74	655	7.48	10.74	162	158	160	84	74	82	37.72	2	2	1	1	1527	56.39	165.42	72.73	293	1	3	3.29	2	4	2009-2010	2	2	3	2	3	160	80	0	1	1	80	0	1	1	1	1	0	0	0	1512	2594	52977.8065910112
0.549	0.859	12.743	361	5.33	3.91	108	100	96	56	56	52	45.37	2	2	1	3	868	59.37	74.14	39.13	312	2	3	1.72	1	4	2009-2010	2	2	2	1	3	101.333333333333	54.6666666666667	1	1	1	46.6666666666667	1	1	1	1	2	1	1	1	1757	2339	31328.4565836786
0.549	0.495	11.569	128	2.88	2.32	132	126	126	74	82	82	37.8	2	2	1	1	769	41.01	112.79	19.69	118	2	3	2.27	2	3	2013-2014	1	2	2	2	3	128	79.3333333333333	1	1	1	48.6666666666667	1	1	1	1	1	1	1	1	825	1380	19559.9
0.549	0.654	12.083	137	4.14	3.44	102	106	100	72	66	70	33	2	2	1	3	1289	51.19	150.74	55.97	129	2	3	0.91	2	3	2017-2020	1	2	1	2	3	102.666666666667	69.3333333333333	1	1	1	33.3333333333333	1	1	1	1	2	1	1	1	1676	2242	19205.7
0.55	0.83	6.99	394.07	5.67	6.91	184	178	178	66	56	54	25.59	2	2	1	3	965.6	41.89	148.62	23.21	100	1	1	0.96	1	1	1999-2000	3	1	1	1	2	180	58.6666666666667	0	1	1	121.333333333333	0	1	1	1	2	0	0	0	1405.33	834.17	1537.48519741465
0.55	0.46	6.6	144.38	5.02	2.92	134	126	134	76	74	74	30.39	2	2	1	1	1206.24	19.02	234.94	24.22	35.89	2	2	0.31	2	4	1999-2000	2	2	1	2	3	131.333333333333	74.6666666666667	1	1	1	56.6666666666667	1	1	1	1	1	1	1	1	1110.43	1233.84	19471.0703828895
0.55	1.37	9.94	305.85	10.06	11.02	90	92	94	50	52	54	28.28	1	2	1	3	1367.04	67.35	153.61	53.48	650.71	1	1	2.26	1	1	1999-2000	3	1	2	1	2	92	52	1	1	1	40	1	1	2	1	2	1	1	1	1846.26	1373.83	4622.80871357702
0.55	0.873	12.897	454	6.96	2.4	110	114	106	68	72	72	30.4	1	2	1	3	747	20.95	113.39	23.63	25	1	2	0.98	2	3	2013-2014	1	2	1	2	3	110	70.6666666666667	1	1	1	39.3333333333333	1	1	1	1	2	1	1	1	1457	1706	296694
0.55	0.74	14.952	319	3.89	3.16	152	153	145	83	84	80	30	2	2	1	3	995	13.56	162.53	36.04	0	1	3	1.95	1	1	2017-2020	3	2	2	1	3	150	82.3333333333333	0	1	1	67.6666666666667	0	1	1	2	2	0	0	0	2172	507	27720.3
0.551	0.82	9.164	308	5.74	2.56	100	94	102	70	64	68	20.59	2	2	1	1	1332	19.64	220.57	43.95	119	2	3	1.36	2	3	2003-2004	1	2	2	2	1	98.6666666666667	67.3333333333333	1	1	1	31.3333333333333	1	1	1	1	1	1	1	1	709	1123	26229.5468576004
0.551	1.255	30.331	113	3.46	2.96	160	164	148	70	68	66	22.9	1	1	1	1	875	50.58	55.88	32.96	178	2	5	2.3	1	4	2011-2012	2	3	2	1	1	157.333333333333	68	0	1	1	89.3333333333333	0	1	1	3	1	0	0	0	1284	1634	9017.87039885626
0.551	2.249	16.777	630	1.95	3.79	106	106	112	62	66	70	25.2	2	2	1	1	751	22.35	104.65	27.16	63	2	3	1.01	2	3	2013-2014	1	2	2	2	2	108	66	1	1	1	42	1	1	3	2	1	1	1	1	1646	578	255791
0.551	0.805	6.338	322	8.9	9.05	132	136	118	63	60	56	26.9	2	1	1	3	1306	54.27	149.08	56.18	135	2	2	1.11	1	3	2017-2020	1	2	2	1	2	128.666666666667	59.6666666666667	1	1	1	69	1	1	1	1	2	0	0	1	1574	2026	36795
0.551	0.834	14.326	471	7.35	7.57	113	113	113	77	82	73	26.7	2	2	1	3	1921	49.05	302.36	59.29	254	1	4	2.94	2	2	2021-2023	4	3	2	2	2	113	77.3333333333333	1	1	1	35.6666666666667	1	1	1	1	2	1	1	1	1164	2877	29934.4
0.551	0.781	5.319	380	7.91	3.7	114	110	103	69	69	70	34	2	2	1	3	1299	26.84	166.98	28.62	105	2	4	4.37	2	3	2021-2023	1	3	3	2	3	109	69.3333333333333	1	1	1	39.6666666666667	1	1	1	1	2	1	1	1	1605	1909	45896.5
0.552	1.143	14.528	191	5.95	8.55	122	126	112	72	70	72	21.62	2	2	1	1	1429	47.51	191.63	31.16	118	2	5	5	2	3	2001-2002	1	3	3	2	1	120	71.3333333333333	1	1	1	48.6666666666667	1	1	1	1	1	1	1	1	2874	1537	53387.3312038116
0.552	1.082	10.625	601	27.48	49.57	120	116	122	64	54	58	32.13	2	2	1	1	2225	78.12	332.64	75.52	216	2	3	1.09	2	4	2001-2002	2	2	2	2	3	119.333333333333	58.6666666666667	1	1	1	60.6666666666667	1	1	1	1	1	0	0	1	2969	4324	28948.7758212171
0.552	1.086	21.57	264	6.33	5.65	106	106	102	62	68	62	27.8	1	1	1	3	1282	53.54	134.92	59.68	459	2	2	0.86	2	3	2003-2004	1	2	1	2	2	104.666666666667	64	1	1	1	40.6666666666667	1	1	1	3	2	1	1	1	1439	1913	46978.9323014859
0.552	1.748	7.652	636	3.88	3.72	132	142	142	84	78	86	28.89	2	2	1	1	1008	27.1	165.72	27.4	160	2	4	0.78	2	3	2009-2010	1	3	1	2	2	138.666666666667	82.6666666666667	1	1	1	56	1	1	2	1	1	1	1	1	1584	1222	41770.4252732053
0.552	0.458	13.331	744	9.28	10.12	112	108	110	62	56	64	29.4	2	2	1	3	922	31.03	112.55	30.65	147	1	5	4.84	1	4	2013-2014	2	3	3	1	2	110	60.6666666666667	1	1	1	49.3333333333333	1	1	1	1	2	1	1	1	990	1310	33804.5
0.552	0.652	9.476	185	3.8	2.63	118	113	109	91	79	79	30.9	2	2	1	1	992	45.55	82.69	53.19	143	2	2	0.82	2	4	2017-2020	2	2	1	2	3	113.333333333333	83	1	1	1	30.3333333333333	1	1	1	1	1	1	1	1	1368	1274	44550.5
0.552	0.908	18.855	321	4.01	2.81	145	133	128	75	75	73	17.3	2	2	1	1	1130	22.22	219.69	21.47	51	2	3	1.9	2	3	2021-2023	1	2	2	2	1	135.333333333333	74.3333333333333	1	1	1	61	1	1	1	2	1	0	0	1	1053	1496	30100.1
0.553	1.292	11.302	467	8.67	12.14	108	110	110	50	50	48	33.21	2	2	1	2	1399	77.26	148.38	55.55	256	1	3	0.93	2	1	2003-2004	3	2	1	2	3	109.333333333333	49.3333333333333	1	1	1	60	1	1	1	1	1	0	0	1	1380	1786	23659.2
0.553	0.816	11.916	562	6.09	5.42	170	168	160	72	70	72	30.83	2	2	1	3	1077	44.02	98.2	59.08	303	2	3	1.83	2	4	2007-2008	2	2	2	2	3	166	71.3333333333333	0	1	1	94.6666666666667	0	1	1	1	2	0	0	0	1236	1676	10214.5618443283
0.553	1.007	16.507	605	8.42	7.31	122	116	120	72	74	76	23.1	2	2	1	1	1548	40.9	245.82	48.39	242	2	4	0.78	2	3	2011-2012	1	3	1	2	1	119.333333333333	74	1	1	1	45.3333333333333	1	1	1	2	1	1	1	1	1922	2943	22583.8133870994
0.553	0.529	11.042	98	1.63	1.71	122	118	116	58	52	46	30.1	2	2	1	3	704	14.17	95.63	31.08	59	2	1	0.55	2	2	2011-2012	4	1	1	2	3	118.666666666667	52	1	1	1	66.6666666666667	1	1	1	1	2	0	0	1	1170	1243	16678.515435954
0.553	1.166	34.025	628	10.19	5	118	114	116	52	56	60	22.4	2	2	1	2	934	39.25	122.72	34.98	75	2	5	2.96	2	3	2013-2014	1	3	2	2	1	116	56	1	1	1	60	1	1	1	4	1	0	0	1	2096	1696	106756
0.553	0.563	19.331	343	5.15	2.55	116	124	119	62	66	66	25.3	2	2	1	3	1415	37.53	202.36	30.64	117	1	3	1.88	2	3	2017-2020	1	2	2	2	2	119.666666666667	64.6666666666667	1	1	1	55	1	1	1	2	2	1	1	1	600	1385	12003.2
0.554	0.77	6.916	585	7.21	4.8	112	112	110	60	58	56	29.61	2	2	1	3	1391	54.49	89.03	80.31	348	2	3	5	1	1	2001-2002	3	2	3	1	2	111.333333333333	58	1	1	1	53.3333333333333	1	1	1	1	2	1	1	1	1380	2025	31342.098220993
0.554	1.325	48.899	791	4.73	6.03	122	122	118	82	82	84	26.9	2	2	1	1	1799	67.87	85.01	35.46	210	1	3	0.92	2	3	2011-2012	1	2	1	2	2	120.666666666667	82.6666666666667	1	1	1	38	1	1	2	4	1	1	1	1	1374	1977	308649.755835994
0.554	0.68	13.392	395	7.03	7.03	129	128	127	86	81	85	21.8	2	2	1	3	1296	40.05	163.94	53.53	78	1	4	3.2	2	3	2017-2020	1	3	3	2	1	128	84	1	1	1	44	1	1	1	1	2	1	1	1	988	1366	71006.4
0.555	0.546	12.512	405	3.63	1.92	120	118	122	66	58	62	33.24	2	2	1	3	417	13.46	87.99	3.79	2	2	1	1.71	2	1	2005-2006	3	1	2	2	3	120	62	1	1	1	58	1	1	1	1	2	1	1	1	1413	573	9344.8137378795
0.555	1.115	8.114	290	7.09	4.74	158	156	160	86	86	74	25.11	2	2	1	3	1330	36.75	129.59	46.24	426	2	4	0.88	2	3	2007-2008	1	3	1	2	2	158	82	0	1	1	76	0	1	1	1	2	0	0	0	931	1471	122578.119159314
0.555	1.317	7.864	783	5.04	4.08	126	126	124	50	42	48	31.05	2	2	1	2	880	59.27	97.49	29.01	481	1	1	1.45	2	1	2007-2008	3	1	2	2	3	125.333333333333	46.6666666666667	1	1	1	78.6666666666667	1	1	2	1	1	0	0	1	1492	1156	11235.054691402
0.555	1.395	23.302	1369	7.44	17.5	134	136	136	66	64	62	24.2	2	2	1	1	1565	116.75	80	75.39	392	1	4	1.87	2	3	2015-2016	1	3	2	2	1	135.333333333333	64	1	1	1	71.3333333333333	1	1	2	3	1	0	0	1	1576	2658	18682.1
0.556	1.162	15.103	961	7.65	9.39	124	116	110	74	76	78	27.25	2	2	1	1	1467	53.45	163.56	69.19	179	2	4	2.18	2	3	2009-2010	1	3	2	2	2	116.666666666667	76	1	1	1	40.6666666666667	1	1	1	2	1	1	1	1	1954	2093	24117.5063071378
0.556	1.254	14.858	228	7.9	10.52	116	114	108	56	54	58	19.9	1	1	1	3	777	47.84	85.97	28.06	129	1	2	2.14	2	3	2015-2016	1	2	2	2	1	112.666666666667	56	1	1	1	56.6666666666667	1	1	1	2	2	1	1	1	2030	2448	14478.3
0.557	1.58	17.201	836	9.58	9.58	114	94	100	66	56	58	26.29	2	2	1	3	975	58.09	52.16	46.35	503	2	5	5	2	3	2005-2006	1	3	3	2	2	102.666666666667	60	1	1	1	42.6666666666667	1	1	2	2	2	1	1	1	1858	2456	111191.130563814
0.557	0.355	13.663	369	4.16	2.87	118	108	116	80	84	82	27.33	2	2	1	1	1077	20.22	88.3	21.09	36	2	2	3.55	2	4	2009-2010	2	2	3	2	2	114	82	1	1	1	32	1	1	1	1	1	1	1	1	826	1009	53559.9292634479
0.557	0.64	17.564	373	7.37	6.98	122	116	110	42	0	30	25.34	2	2	1	1	1204	62.56	149.41	41.34	155	2	1	0.54	2	1	2009-2010	3	1	1	2	2	116	24	1	1	1	92	1	1	1	2	1	0	0	1	1578	1617	14977.8784095205
0.557	0.886	12.442	922	4.22	3.78	130	120	122	70	76	76	47.85	2	2	1	1	522	28.05	98.15	5.22	26	2	2	0.61	2	4	2009-2010	2	2	1	2	3	124	74	1	1	1	50	1	1	1	1	1	1	1	1	1767	1572	51427.8212664798
0.557	1.264	18.427	357	3.78	2.94	156	154	156	58	56	56	27.5	2	2	1	3	682	20.3	87.9	28.64	99	1	3	2.93	2	3	2015-2016	1	2	2	2	2	155.333333333333	56.6666666666667	0	1	1	98.6666666666667	0	1	1	2	2	0	0	0	1062	744	17528.3
0.557	0.874	26.883	510	3.5	5.11	102	106	111	70	72	75	30.3	2	2	1	1	962	51.69	129.85	27.19	302	2	2	0.28	2	3	2017-2020	1	2	1	2	3	106.333333333333	72.3333333333333	1	1	1	34	1	1	1	3	1	1	1	1	1640	1745	66843.1
0.557	0.623	17.628	587	6.51	6.06	149	154	148	81	82	75	36.5	2	1	1	1	962	38.76	117.98	37.49	127	2	3	1.63	1	4	2017-2020	2	2	2	1	3	150.333333333333	79.3333333333333	0	1	1	71	0	1	1	2	1	0	0	0	1231	1885	3340.38
0.558	1.056	8.368	318	4.59	5.33	112	112	110	78	76	76	22.15	2	2	1	3	1001	31.29	144.24	39.14	66	2	3	4.31	2	3	2001-2002	1	2	3	2	1	111.333333333333	76.6666666666667	1	1	1	34.6666666666667	1	1	1	1	2	1	1	1	2194	871	49236.8394180174
0.558	1.61	4.545	453	6.57	5.11	124	126	118	74	80	80	38.41	1	2	1	1	1187	28.93	178.63	44.11	459	1	4	1.21	2	3	2001-2002	1	3	2	2	3	122.666666666667	78	1	1	1	44.6666666666667	1	1	2	1	1	1	1	1	1287	1424	18568.7390297452
0.558	0.69	6.299	135	4.47	1.86	106	104	100	62	64	60	19.96	2	2	1	2	870	22.53	138.02	26.96	62	1	4	0.17	2	5	2001-2002	4	3	1	2	1	103.333333333333	62	1	1	1	41.3333333333333	1	1	1	1	1	1	1	1	1296	1039	32455.9617721197
0.558	0.497	16.704	487	5.5	3.68	96	102	108	56	60	66	27	2	2	1	2	1084	21.64	112.8	27.76	49	2	3	1.93	2	3	2011-2012	1	2	2	2	2	102	60.6666666666667	1	1	1	41.3333333333333	1	1	1	2	1	1	1	1	1573	2995	212212.262751178
0.558	0.667	24.573	359	6.11	3.43	142	132	128	64	62	68	33.6	2	2	1	3	1281	25.16	176.69	53.91	126	2	4	3	2	4	2013-2014	2	3	3	2	3	134	64.6666666666667	1	1	1	69.3333333333333	1	1	1	3	2	0	0	1	993	2352	106046
0.558	1.139	14.609	1024	4.37	3.15	134	124	126	72	74	68	23.6	2	2	1	3	1027	23.94	146.24	36.01	236	2	1	3.75	1	1	2015-2016	3	1	3	1	1	128	71.3333333333333	1	1	1	56.6666666666667	1	1	1	2	2	1	1	1	1853	1283	40559.9
0.558	0.792	31.4	671	4.86	5.68	117	123	115	69	64	66	23.7	2	2	1	3	1072	60.73	79.76	55.77	257	1	3	0.62	2	3	2017-2020	1	2	1	2	1	118.333333333333	66.3333333333333	1	1	1	52	1	1	1	4	2	1	1	1	966	2048	19723.7
0.559	0.795	25.431	580	6.5	5.34	136	130	124	84	76	68	26.86	1	2	1	2	1279	25.45	239.1	30.88	18	1	2	0.78	2	1	2009-2010	3	2	1	2	2	130	76	1	1	1	54	1	1	1	3	1	1	1	1	2091	1159	8945.21912009641
0.559	0.652	24.624	771	5.83	3.42	118	106	104	52	46	48	32.26	2	2	1	2	1492	21.23	205.49	65.75	28	2	4	0.55	2	4	2009-2010	2	3	1	2	3	109.333333333333	48.6666666666667	1	1	1	60.6666666666667	1	1	1	3	1	0	0	1	1027	1242	16449.2760423529
0.559	1.095	12.768	763	6.18	4.99	114	120	118	78	74	74	26.5	2	2	1	2	1268	43.23	116.2	62.16	225	2	3	1.54	2	2	2013-2014	4	2	2	2	2	117.333333333333	75.3333333333333	1	1	1	42	1	1	1	1	1	1	1	1	1289	2132	60358.8
0.56	0.85	19.27	403.31	4.79	3.12	154	152	154	90	86	92	26.21	2	2	1	1	913.16	42.2	91.87	23.22	104.63	1	3	2.47	2	3	1999-2000	1	2	2	2	2	153.333333333333	89.3333333333333	0	1	1	64	0	1	1	2	1	0	0	0	1166.01	1239.35	31893.5442602663
0.56	0.76	23.97	286.61	7.13	6.52	112	114	112	70	64	66	22.85	2	2	1	1	1997.1	144.24	166.11	82.2	325.96	1	5	1.46	2	5	1999-2000	4	3	2	2	1	112.666666666667	66.6666666666667	1	1	1	46	1	1	1	3	1	1	1	1	2776.78	2236.91	226989.551702581
0.56	0.42	8.26	509.82	7.45	6.8	144	130	134	90	82	88	24.56	2	2	1	1	1121.27	38.28	186.57	27.15	48.64	1	1	1.09	1	1	1999-2000	3	1	2	1	1	136	86.6666666666667	1	1	1	49.3333333333333	1	1	1	1	1	1	1	1	948.95	2871.88	8820.60962720917
0.56	1.784	9.075	684	4.03	4.24	116	116	116	62	70	70	26.4	2	2	1	3	852	39.95	118.79	26.29	98	2	4	0.79	2	3	2011-2012	1	3	1	2	2	116	67.3333333333333	1	1	1	48.6666666666667	1	1	2	1	2	1	1	1	2636	1398	15402.9990755507
0.56	0.435	0	448	3.73	2.59	108	96	100	66	64	68	27.6	2	2	1	1	822	20.97	136.77	22.74	41	2	3	0.04	1	4	2015-2016	2	2	1	1	2	101.333333333333	66	1	1	1	35.3333333333333	1	1	1	1	1	1	1	1	503	1548	13194.7
0.561	0.532	6.75	293	4.51	1.95	178	164	166	90	82	82	26.9	2	2	1	1	1204	16.38	202.81	38.46	51	2	4	2.24	2	3	2001-2002	1	3	2	2	2	169.333333333333	84.6666666666667	0	1	1	84.6666666666667	0	1	1	1	1	0	0	0	730	1489	71133.4141182191
0.561	0.698	6.248	160	6.62	3.11	136	136	136	64	68	64	20.04	2	2	1	1	1059	31.81	100.9	40.54	901	1	4	3.76	1	3	2003-2004	1	3	3	1	1	136	65.3333333333333	1	1	1	70.6666666666667	1	1	1	1	1	0	0	1	595	1978	280050.216113956
0.561	0.468	12.144	159	6.95	9.33999999999999	148	164	156	82	86	80	24.05	2	2	1	3	1127	47.84	131.04	47.24	111	1	3	1.81	1	4	2009-2010	2	2	2	1	1	156	82.6666666666667	0	1	1	73.3333333333333	0	1	1	1	2	0	0	0	2057	1811	15293.5678214371
0.561	1.016	4.997	467	4.66	3.66	110	110	114	78	78	76	25.1	2	2	1	1	831	48.81	101.63	26.61	142	1	4	2.46	2	3	2011-2012	1	3	2	2	2	111.333333333333	77.3333333333333	1	1	1	34	1	1	1	1	1	1	1	1	1323	2175	40461.4733003709
0.561	0.933	7.89	103	4.15	2.28	110	98	104	72	68	70	25.4	2	2	1	1	804	14.4	85.29	13.44	16	2	5	2.31	2	3	2011-2012	1	3	2	2	2	104	70	1	1	1	34	1	1	1	1	1	1	1	1	1275	666	292713.33799553
0.562	0.871	0.451	406	7.62	8.47	112	110	112	82	82	78	26.44	2	1	1	1	1866	48.73	270.96	67.52	193	1	3	0.08	2	3	2003-2004	1	2	1	2	2	111.333333333333	80.6666666666667	1	1	1	30.6666666666667	1	1	1	1	1	1	1	1	1786	2858	21017.9910927994
0.562	1.131	15.035	494	5.22	5.93	140	128	122	62	58	66	31.75	1	2	1	3	1044	35.79	117.76	30.71	59	2	3	2.18	2	3	2005-2006	1	2	2	2	3	130	62	1	1	1	68	1	1	1	2	2	0	0	1	1535	1918	79190.8226729532
0.562	1.006	6.89	320	2.64	2.98	108	98	94	60	54	56	27.69	2	2	1	3	792	22.47	76.95	45.74	56	1	2	2.14	2	3	2007-2008	1	2	2	2	2	100	56.6666666666667	1	1	1	43.3333333333333	1	1	1	1	2	1	1	1	1241	1573	10171.0793765739
0.562	0.354	7.286	57	4.29	3.03	130	132	118	78	68	78	21.2	2	1	1	3	763	52.72	119.59	6.44	145	2	2	0.99	2	3	2013-2014	1	2	1	2	1	126.666666666667	74.6666666666667	1	1	1	52	1	1	1	1	2	1	1	1	517	1470	19379.6
0.562	0.512	45.838	598	4.86	3.48	103	115	112	82	86	84	33.3	2	2	1	1	1313	27.89	194.82	49.41	168	1	2	2.31	2	4	2017-2020	2	2	2	2	3	110	84	1	1	1	26	1	1	1	4	1	1	1	1	538	1463	33401.3
0.563	1.17	13.18	589	7.46	5.14	122	116	120	78	80	82	28.46	2	2	1	1	1316	46.45	195.49	52.12	181	2	5	3.2	2	4	2005-2006	2	3	3	2	2	119.333333333333	80	1	1	1	39.3333333333333	1	1	1	1	1	1	1	1	2817	2144	57261.361442753
0.563	1.301	17.385	530	8.57	6.35	112	108	110	66	70	70	27.84	2	2	1	1	1561	52.72	188.69	49.15	128	1	3	1.65	2	3	2005-2006	1	2	2	2	2	110	68.6666666666667	1	1	1	41.3333333333333	1	1	2	2	1	1	1	1	1479	1605	42080.1
0.563	1.58	57.54	776	4.51	5.79	160	138	144	82	80	74	28.03	2	2	1	3	1539	74	180.51	60.68	192	1	5	5	2	4	2007-2008	2	3	3	2	2	147.333333333333	78.6666666666667	0	1	1	68.6666666666667	0	1	2	4	2	0	0	0	3414	1421	12418.3464671113
0.563	0.958	3.702	400	6.75	7.75	140	132	122	54	58	58	23.19	1	2	1	3	1089	36.67	127.18	41.33	138	2	2	1.96	2	3	2007-2008	1	2	2	2	1	131.333333333333	56.6666666666667	1	1	1	74.6666666666667	1	1	1	1	2	0	0	1	1294	1474	50263.1440921706
0.563	0.874	14.341	611	7.98	5.94	102	104	100	52	50	52	27.28	2	2	1	3	1471	63.96	102.61	69.04	165	2	4	5	3	3	2009-2010	1	3	3	2	2	102	51.3333333333333	1	1	1	50.6666666666667	1	1	1	1	2	1	1	1	2187	3241	81576.0057675823
0.563	1.02	14.468	467	8.57	12.03	100	92	102	54	58	58	24.7	2	2	1	1	1601	67.48	213.08	56.17	167	2	5	3.58	2	4	2011-2012	2	3	3	2	1	98	56.6666666666667	1	1	1	41.3333333333333	1	1	1	1	1	1	1	1	1846	1517	14395.6811914135
0.563	0.363	4.498	540	4.07	2.06	171	162	151	97	102	98	22.8	2	2	1	3	1033	19.37	184.52	18.14	41	1	3	3.34	2	4	2017-2020	2	2	3	2	1	161.333333333333	99	1	1	0	62.3333333333333	0	1	1	1	2	0	0	0	4173	999	21141.6
0.563	0.531	25.44	377	4.27	3.81	111	116	112	66	58	67	25.6	2	2	1	3	1012	33.69	101.58	53.05	258	2	4	2.8	2	4	2017-2020	2	3	2	2	2	113	63.6666666666667	1	1	1	49.3333333333333	1	1	1	3	2	1	1	1	801	1611	14600
0.563	1.239	14.27	705	20.22	19.98	137	133	132	52	53	52	42.4	2	2	1	3	3099	94.82	329.27	162.33	393	2	3	0.58	2	3	2017-2020	1	2	1	2	3	134	52.3333333333333	1	1	1	81.6666666666667	1	1	1	1	2	0	0	1	2756	4434	68663.6
0.563	0.688	23.782	617	5.65	4.26	168	174	170	79	77	76	28.5	2	2	1	3	798	39.79	122.31	19.27	76	2	4	1.85	2	3	2021-2023	1	3	2	2	2	170.666666666667	77.3333333333333	0	1	1	93.3333333333333	0	1	1	3	2	0	0	0	1600	1247	14988
0.564	1.491	13.357	194	4.34	2.67	176	168	166	72	80	84	24.93	2	2	1	1	657	25.3	67.05	31.42	377	2	1	1.19	2	1	2003-2004	3	1	2	2	1	170	78.6666666666667	0	1	1	91.3333333333333	0	1	2	1	1	0	0	0	875	671	1860.15580257478
0.564	1.569	28.23	1022	8.26	5.97	124	118	116	82	82	78	38.01	2	2	1	1	2137	41.24	392.35	50.65	280	2	2	0.65	2	1	2003-2004	3	2	1	2	3	119.333333333333	80.6666666666667	1	1	1	38.6666666666667	1	1	2	3	1	1	1	1	1773	1662	9439.09956586346
0.564	0.671	11.609	199	7	4.98	150	148	142	68	66	68	23.11	2	2	1	3	1055	38.57	124.07	48.13	75	2	3	2.39	1	3	2005-2006	1	2	2	1	1	146.666666666667	67.3333333333333	0	1	1	79.3333333333333	0	1	1	1	2	0	0	0	932	2762	34892.305428981
0.564	0.676	12.501	127	5.49	5.27	120	126	128	74	74	72	24.38	2	2	1	3	894	30.91	136.97	26.58	80	1	4	2.12	2	3	2007-2008	1	3	2	2	1	124.666666666667	73.3333333333333	1	1	1	51.3333333333333	1	1	1	1	2	1	1	1	1302	918	59623.6804796027
0.564	1.241	13.077	490	4.28	3.74	144	144	142	52	64	58	36.21	2	1	1	3	1053	25.86	118.99	53.66	116	2	4	0.05	3	3	2009-2010	1	3	1	2	3	143.333333333333	58	0	1	1	85.3333333333333	0	1	1	1	2	0	0	0	1893	2294	13877.5750519431
0.564	0.614	6.046	313	5.84	2.78	134	130	136	84	84	84	31.5	2	2	1	1	775	19.92	112.52	28.16	34	2	4	0.26	2	5	2021-2023	4	3	1	2	3	133.333333333333	84	1	1	1	49.3333333333333	1	1	1	1	1	1	1	1	1136	1728	14375
0.564	0.426	37.677	258	5.76	5.6	108	111	106	62	58	61	33.6	1	2	1	1	1454	28.93	230.16	48.95	64	2	4	3.06	2	3	2021-2023	1	3	3	2	3	108.333333333333	60.3333333333333	1	1	1	48	1	1	1	4	1	1	1	1	564	1328	34197.8
0.565	0.519	22.372	110	6.64	1.94	136	132	134	72	74	74	37.99	2	2	1	3	470	13.16	88.34	9.35	44	2	4	3.3	2	4	2005-2006	2	3	3	2	3	134	73.3333333333333	1	1	1	60.6666666666667	1	1	1	3	2	0	0	1	733	2245	14241.9621642978
0.565	1.341	25.298	339	4.86	6.45	136	120	130	80	84	80	29.13	2	2	1	3	651	42.28	81.05	20.05	119	2	3	1.93	2	3	2009-2010	1	2	2	2	2	128.666666666667	81.3333333333333	1	1	1	47.3333333333333	1	1	2	3	2	1	1	1	1814	1148	49556.2011867626
0.565	0.941	12.77	321	4.53	3.54	129	125	125	66	64	72	33.5	2	1	1	1	1652	27.8	147.73	108.44	62	2	4	5	2	3	2017-2020	1	3	3	2	3	126.333333333333	67.3333333333333	1	1	1	59	1	1	1	1	1	1	1	1	1789	1156	22228.2
0.566	1.181	11.508	870	4.02	4.42	124	116	116	68	62	60	33.14	2	2	1	1	615	39.23	54.73	25.81	90	2	3	3.39	2	3	2007-2008	1	2	3	2	3	118.666666666667	63.3333333333333	1	1	1	55.3333333333333	1	1	1	1	1	1	1	1	854	1498	123529.222540132
0.566	0.637	9.619	187	5.97	4.77	166	162	160	104	96	88	22.05	2	2	1	1	1378	35.76	166.7	53.31	77	2	2	0.55	2	3	2009-2010	1	2	1	2	1	162.666666666667	96	1	1	0	66.6666666666667	0	1	1	1	1	0	0	0	1989	1572	42309.6099584027
0.566	0.697	16.485	581	6.58	6.33	160	178	180	70	60	60	27	2	1	1	3	1133	32.6	154.96	43.48	123	2	2	3.58	2	4	2011-2012	2	2	3	2	2	172.666666666667	63.3333333333333	0	1	1	109.333333333333	0	1	1	2	2	0	0	0	778	1168	11961.8762051601
0.566	2.126	16.087	376	5.78	6.41	133	136	128	89	90	87	36.5	2	2	1	1	2346	51.39	239.91	45.55	430	1	3	1.71	2	3	2017-2020	1	2	2	2	3	132.333333333333	88.6666666666667	1	1	1	43.6666666666667	1	1	3	2	1	1	1	1	1969	2147	69638.5
0.567	0.8	30.106	741	9.34	6.99	132	124	122	0	0	0	38.18	2	2	1	3	1279	39.79	134.29	66.09	160	1	4	2.32	1	3	2007-2008	1	3	2	1	3	126	0	1	1	1	126	1	1	1	3	2	0	0	1	1375	1518	57953.8961723175
0.567	0.981	20.907	535	6.02	3.67	148	154	138	64	66	76	31.74	2	2	1	3	941	26.49	90.36	36.73	71	1	5	4.37	1	2	2009-2010	4	3	3	1	3	146.666666666667	68.6666666666667	0	1	1	78	0	1	1	2	2	0	0	0	1016	2006	8060.27686179313
0.567	1.72	21.021	636	5.34	5.12	114	114	110	66	70	68	20.9	2	2	1	3	1440	33.39	115.78	79.19	68	2	4	4.41	2	3	2011-2012	1	3	3	2	1	112.666666666667	68	1	1	1	44.6666666666667	1	1	2	2	2	1	1	1	1762	1500	347618.43579965
0.567	0.455	17.983	142	2.4	2.27	124	132	128	80	76	80	35.4	2	2	1	3	484	20.2	70.55	14.67	146	1	3	4.05	3	3	2013-2014	1	2	3	2	3	128	78.6666666666667	1	1	1	49.3333333333333	1	1	1	2	2	1	1	1	1142	1545	84923.1
0.567	0.937	2.98	631	3.87	4.17	90	124	122	50	48	56	34.3	2	2	1	1	979	36.01	97.36	52.03	264	2	4	3.3	2	4	2013-2014	2	3	3	2	3	112	51.3333333333333	1	1	1	60.6666666666667	1	1	1	1	1	0	0	1	1551	1820	13764.7
0.567	0.534	16.504	234	5.16	3.87	104	104	107	82	82	82	33.1	2	2	1	1	1115	19.88	208.3	23.7	22	2	2	0.26	2	4	2017-2020	2	2	1	2	3	105	82	1	1	1	23	1	1	1	2	1	1	1	1	435	1500	20117.2
0.567	0.706	16.299	139	4.86	3.67	158	157	156	109	106	109	37	2	2	1	3	1336	35.44	187.59	24.17	80	1	4	2.07	2	4	2017-2020	2	3	2	2	3	157	108	1	1	0	49	0	1	1	2	2	1	1	0	1385	2185	9325.53
0.568	1.157	8.252	392	6.52	5.62	166	158	164	80	80	80	17.44	2	2	1	3	936	39.1	117.62	35.44	289	1	2	1.66	1	4	2003-2004	2	2	2	1	1	162.666666666667	80	0	1	1	82.6666666666667	0	1	1	1	2	0	0	0	1502	1553	5431.9909377571
0.568	1.139	14.24	249	8.86	8.79	100	104	94	70	64	72	27.58	2	2	1	3	1196	69.84	125.71	45.91	225	2	4	0.63	2	3	2005-2006	1	3	1	2	2	99.3333333333333	68.6666666666667	1	1	1	30.6666666666667	1	1	1	1	2	1	1	1	1945	4002	56911.5500859594
0.568	1.215	19.526	695	12.91	10.93	112	98	104	68	68	70	21.76	2	2	1	3	1736	67.01	253.41	55.54	203	2	1	1.14	2	3	2007-2008	1	1	2	2	1	104.666666666667	68.6666666666667	1	1	1	36	1	1	1	2	2	1	1	1	2113	2534	190499.775493153
0.569	0.884	13.423	342	14.33	3.83	112	118	112	72	74	68	23.02	2	2	1	3	840	69.59	56.54	36.63	267	1	1	0.91	2	4	2005-2006	2	1	1	2	1	114	71.3333333333333	1	1	1	42.6666666666667	1	1	1	1	2	1	1	1	1321	1372	27373.0017740894
0.569	2.244	9.491	1137	12.08	13.7	116	118	118	72	70	70	24.86	2	2	1	1	1951	102.43	160.58	65.61	287	2	4	1.26	2	5	2005-2006	4	3	2	2	1	117.333333333333	70.6666666666667	1	1	1	46.6666666666667	1	1	3	1	1	1	1	1	2672	3689	32505.942618547
0.569	1.015	6.061	457	9.33	4.91	120	126	122	80	82	80	40	2	2	1	3	1223	43.17	143.77	54.37	449	2	2	0.75	1	4	2011-2012	2	2	1	1	3	122.666666666667	80.6666666666667	1	1	1	42	1	1	1	1	2	1	1	1	603	2443	34393.2759723001
0.569	0.851	18.316	267	7.68	6.62	112	113	113	79	73	75	30	2	2	1	2	1742	41.44	211.67	84.66	82	1	5	5	3	3	2021-2023	1	3	3	2	3	112.666666666667	75.6666666666667	1	1	1	37	1	1	1	2	1	1	1	1	1380	1580	59771.4
0.569	1.422	18.144	1015	3.77	6.65	116	125	123	65	70	67	31.6	2	2	1	3	1104	55.51	109.97	49.54	130	2	4	2.61	2	3	2021-2023	1	3	2	2	3	121.333333333333	67.3333333333333	1	1	1	54	1	1	2	2	2	1	1	1	1752	1950	17084.8
0.57	0.63	26.93	195.59	5.2	3.37	124	126	120	70	68	60	21.73	2	2	1	1	1543.42	49.93	211.97	36.79	87.78	1	5	3.24	2	3	1999-2000	1	3	3	2	1	123.333333333333	66	1	1	1	57.3333333333333	1	1	1	3	1	1	1	1	1950.9	1119.8	126566.142003412
0.57	1.163	17.072	445	7.93	10.93	104	104	102	78	72	74	32.91	2	2	1	3	1070	72.02	85.44	50	189	2	4	4.31	2	1	2001-2002	3	3	3	2	3	103.333333333333	74.6666666666667	1	1	1	28.6666666666667	1	1	1	2	2	1	1	1	1376	1837	3313.27337217165
0.57	0.557	4.343	44	1.33	1.48	106	106	112	64	60	68	18.72	2	2	1	1	423	15.16	71.51	12	26	1	3	1.53	2	3	2001-2002	1	2	2	2	1	108	64	1	1	1	44	1	1	1	1	1	1	1	1	1167	80	73213.8927822939
0.57	1.842	22.579	463	8.59	16.01	130	126	124	54	54	58	23.21	2	2	1	1	2571	85.35	231.06	57.82	231	1	4	3.57	2	3	2005-2006	1	3	3	2	1	126.666666666667	55.3333333333333	1	1	1	71.3333333333333	1	1	2	3	1	0	0	1	2070	1657	73475.4325041926
0.57	1.071	30.176	447	6.83	4.01	102	102	98	70	72	72	39.75	2	2	1	1	1068	53.18	140.38	34.99	61	2	3	0.32	2	3	2009-2010	1	2	1	2	3	100.666666666667	71.3333333333333	1	1	1	29.3333333333333	1	1	1	3	1	1	1	1	2306	2978	200059.81405887
0.57	0.51	28.75	270	4.69	2.27	134	134	136	76	76	70	42.6	2	2	1	3	1188	33.62	198.42	20.47	68	2	5	4.66	1	4	2011-2012	2	3	3	1	3	134.666666666667	74	1	1	1	60.6666666666667	1	1	1	3	2	0	0	1	1802	1725	21978.3736066597
0.57	0.448	13.183	72	2.91	4.28	132	122	126	58	54	60	27.3	2	1	1	3	810	22.07	119.9	27.14	68	1	1	1.03	2	3	2013-2014	1	1	2	2	2	126.666666666667	57.3333333333333	1	1	1	69.3333333333333	1	1	1	1	2	0	0	1	1058	662	12745.8
0.57	1.344	8.592	310	5.7	7.39	103	103	105	67	66	71	26.1	2	2	1	1	2240	100.87	141.31	132.62	568	1	4	4.35	2	4	2017-2020	2	3	3	2	2	103.666666666667	68	1	1	1	35.6666666666667	1	1	2	1	1	1	1	1	2038	5257	5696.72
0.57	1.379	11.881	479	4.21	4.02	146	140	142	88	86	99	31	2	2	1	3	1226	43.35	110.22	68.61	286	2	4	1.02	2	3	2017-2020	1	3	2	2	3	142.666666666667	91	1	1	0	51.6666666666667	0	1	2	1	2	1	1	0	1555	1199	49958.3
0.571	0.637	12.852	217	6.79	4.93	134	132	130	74	72	72	40.28	2	2	1	3	1259	59.84	116.84	60.18	140	2	4	4.17	2	4	2005-2006	2	3	3	2	3	132	72.6666666666667	1	1	1	59.3333333333333	1	1	1	1	2	1	1	1	974	2743	22378.9913248915
0.571	0.759	15.08	433	6.26	4.94	116	108	106	80	78	80	25.1	2	2	1	1	1240	39.14	134.51	62.35	258	2	3	5	2	1	2011-2012	3	2	3	2	2	110	79.3333333333333	1	1	1	30.6666666666667	1	1	1	2	1	1	1	1	1724	2248	28562.0280292956
0.571	1.127	9.726	141	10.99	7.62	130	128	136	58	62	68	22.8	2	2	1	1	1245	50.19	162.54	46.23	106	1	3	0.48	2	4	2011-2012	2	2	1	2	1	131.333333333333	62.6666666666667	1	1	1	68.6666666666667	1	1	1	1	1	0	0	1	1371	1788	31876.0450474717
0.571	0.322	21.722	62	3.1	1.8	100	96	102	60	56	56	24.6	2	2	1	1	587	20.3	91.69	15.16	32	2	4	1.99	2	5	2013-2014	4	3	2	2	1	99.3333333333333	57.3333333333333	1	1	1	42	1	1	1	3	1	1	1	1	524	1032	15901.9
0.571	0.847	19.727	474	7.34	10.3	110	108	106	74	74	70	20.9	2	2	1	3	1096	60.26	70.66	52.66	153	2	5	5	2	3	2013-2014	1	3	3	2	1	108	72.6666666666667	1	1	1	35.3333333333333	1	1	1	2	2	1	1	1	1709	1950	169924
0.571	0.578	4.058	133	8.3	7.17	125	114	130	85	79	81	25.7	2	2	1	1	852	30.74	105.04	35.3	89	1	2	1.44	2	4	2017-2020	2	2	2	2	2	123	81.6666666666667	1	1	1	41.3333333333333	1	1	1	1	1	1	1	1	541	950	10845.7
0.571	1.309	15.129	576	5.8	4.71	126	140	133	72	74	72	41.4	2	2	1	3	1025	37.89	119.88	44.82	876	2	3	1.81	2	3	2021-2023	1	2	2	2	3	133	72.6666666666667	1	1	1	60.3333333333333	1	1	2	2	2	0	0	1	1394	1035	55339.7
0.572	2.249	40.406	357	10.6	8.48	148	144	138	70	72	72	37.83	2	2	1	1	1973	97.9	271.89	66.8	258	2	1	1.55	2	3	2001-2002	1	1	2	2	3	143.333333333333	71.3333333333333	0	1	1	72	0	1	3	4	1	0	0	0	3861	1771	72201.6191685729
0.572	0.513	12.108	242	7.85	3.69	78	84	80	58	58	56	26.88	2	2	1	2	1356	23.84	280.98	17.41	67	2	3	3.77	2	3	2007-2008	1	2	3	2	2	80.6666666666667	57.3333333333333	1	1	1	23.3333333333333	1	1	1	1	1	1	1	1	621	617	127355.264007397
0.572	2.379	6.599	593	6.24	14.29	116	120	114	64	66	70	37.49	2	2	1	1	2062	91.14	154.55	43.01	240	2	3	3.96	2	3	2007-2008	1	2	3	2	3	116.666666666667	66.6666666666667	1	1	1	50	1	1	3	1	1	1	1	1	2383	1235	136349.909104784
0.572	0.843	41.077	396	2.97	3.66	102	100	96	48	44	48	31.09	2	2	1	1	827	24.61	64.82	57.11	5	2	2	1.31	2	3	2009-2010	1	2	2	2	3	99.3333333333333	46.6666666666667	1	1	1	52.6666666666667	1	1	1	4	1	1	1	1	1405	274	30283.2268784989
0.572	0.588	22.207	415	5.4	4.08	100	104	110	72	74	72	40.9	2	2	1	1	1650	28.69	228.88	37.51	53	2	4	0.27	3	1	2013-2014	3	3	1	2	3	104.666666666667	72.6666666666667	1	1	1	32	1	1	1	3	1	1	1	1	567	1382	16174
0.572	0.553	20.888	234	3.35	3.94	132	128	140	74	76	76	23.2	1	2	1	1	828	26.09	107.89	35.73	54	1	2	2.67	2	4	2013-2014	2	2	2	2	1	133.333333333333	75.3333333333333	1	1	1	58	1	1	1	2	1	1	1	1	1352	1275	44104.5
0.572	0.719	5.88	334	5.86	4.49	117	115	119	79	75	75	20.7	2	2	1	3	2281	33.08	374.57	75.83	11	2	4	0.77	2	3	2021-2023	1	3	1	2	1	117	76.3333333333333	1	1	1	40.6666666666667	1	1	1	1	2	1	1	1	1137	757	19326.3
0.572	0.952	20.672	1065	5.41	6.47	132	133	129	90	89	88	33.3	2	2	1	3	1097	45.86	107.18	53.6	119	2	5	3.75	1	3	2021-2023	1	3	3	1	3	131.333333333333	89	1	1	1	42.3333333333333	1	1	1	2	2	1	1	1	1089	2578	52317.6
0.572	0.565	20.856	321	3.85	3.94	82	85	80	48	49	53	43.6	1	2	1	1	1396	20.82	231.2	45.73	151	2	4	1.52	1	3	2021-2023	1	3	2	1	3	82.3333333333333	50	1	1	1	32.3333333333333	1	1	1	2	1	1	1	1	338	854	40587.4
0.573	1.316	14.4	555	9.26	16.69	110	112	112	46	54	50	35.3	2	2	1	3	2653	65.93	138.2	100.12	207	1	3	1.04	1	3	2007-2008	1	2	2	1	3	111.333333333333	50	1	1	1	61.3333333333333	1	1	2	1	2	0	0	1	1750	3714	17327.7675526741
0.573	0.904	16.897	1106	7.82	8.43	120	126	132	74	72	76	22.57	2	2	1	1	951	51.46	117.33	34.16	72	1	4	0.09	1	3	2009-2010	1	3	1	1	1	126	74	1	1	1	52	1	1	1	2	1	1	1	1	2604	2320	38710.2537669516
0.573	0.655	18.838	327	9.01	9.1	94	98	90	66	62	64	32.52	2	2	1	2	936	75.42	115.13	17.65	543	2	1	0.68	2	2	2009-2010	4	1	1	2	3	94	64	1	1	1	30	1	1	1	2	1	1	1	1	1233	1507	39049.9572598251
0.573	0.531	5.84	224	3.5	2.53	104	106	106	60	52	68	34.5	2	2	1	1	834	27.08	112.44	31.46	121	2	2	0.42	2	4	2013-2014	2	2	1	2	3	105.333333333333	60	1	1	1	45.3333333333333	1	1	1	1	1	1	1	1	325	1029	63876.1
0.573	1.158	42.767	836	4.16	5.34	116	112	116	62	68	68	25.1	2	2	1	1	986	55.14	68.34	35.65	160	2	2	0.25	2	3	2015-2016	1	2	1	2	2	114.666666666667	66	1	1	1	48.6666666666667	1	1	1	4	1	1	1	1	1175	1898	128485
0.574	1.163	12.263	772	5.39	7.48	156	164	154	86	80	84	30.09	2	1	1	1	1152	67.78	86.57	60.24	260	2	2	0.37	2	4	2001-2002	2	2	1	2	3	158	83.3333333333333	0	1	1	74.6666666666667	0	1	1	1	1	0	0	0	1478	1259	24827.5186318688
0.574	1.239	11.877	255	6.55	6.55	124	118	124	76	82	80	29.82	2	2	1	3	1137	59.84	124.58	47.45	113	2	4	5	2	3	2001-2002	1	3	3	2	2	122	79.3333333333333	1	1	1	42.6666666666667	1	1	1	1	2	1	1	1	2103	1841	109110.219899077
0.574	0.783	13.467	152	8.46	14.25	162	166	172	96	96	96	29.64	2	2	1	3	1206	61.27	123.98	52.79	188	1	5	4.13	2	3	2003-2004	1	3	3	2	2	166.666666666667	96	1	1	0	70.6666666666667	0	1	1	1	2	0	0	0	1043	1569	120706.67441874
0.574	0.837	12.955	315	7.81	6.47	110	102	102	70	72	74	23.02	2	2	1	3	972	48.49	110.06	39.14	314	2	3	4.86	2	4	2007-2008	2	2	3	2	1	104.666666666667	72	1	1	1	32.6666666666667	1	1	1	1	2	1	1	1	1184	2228	45490.7797571931
0.574	0.489	4.917	188	1.9	2.51	114	114	116	74	70	70	28.67	2	2	1	2	623	17.91	101.98	15.72	103	2	5	1.92	2	4	2009-2010	2	3	2	2	2	114.666666666667	71.3333333333333	1	1	1	43.3333333333333	1	1	1	1	1	1	1	1	553	875	23069.6447782219
0.574	0.419	6.685	226	4.32	2.82	124	134	116	78	78	82	54.2	1	2	1	3	883	32.3	86.9	45.38	66	2	3	1.29	1	3	2013-2014	1	2	2	1	3	124.666666666667	79.3333333333333	1	1	1	45.3333333333333	1	1	1	1	2	1	1	1	775	1507	71480.2
0.574	0.795	12.524	832	9.79	8.74	106	108	114	76	76	78	32.4	2	2	1	2	1929	45.04	250.4	84.69	118	1	2	0.67	2	1	2015-2016	3	2	1	2	3	109.333333333333	76.6666666666667	1	1	1	32.6666666666667	1	1	1	1	1	1	1	1	837	2782	33773.1
0.574	0.775	21.344	372	5.17	6.15	120	122	118	58	64	62	23.1	2	2	1	3	1533	62.47	57.74	37.08	146	2	4	3.83	2	4	2015-2016	2	3	3	2	1	120	61.3333333333333	1	1	1	58.6666666666667	1	1	1	2	2	1	1	1	1074	3813	9989.96
0.574	0.231	5.679	448	3.12	2.63	139	142	140	78	78	81	32.2	2	2	1	3	911	12.18	160.71	26.31	28	2	3	0.74	2	3	2017-2020	1	2	1	2	3	140.333333333333	79	0	1	1	61.3333333333333	0	1	1	1	2	0	0	0	1436	1526	18444.9
0.575	0.586	12.676	231	13.82	7.11	146	144	148	86	78	82	35.8	2	2	1	3	1400	48.25	114.38	82.34	154	2	2	1.26	2	2	2001-2002	4	2	2	2	3	146	82	0	1	1	64	0	1	1	1	2	0	0	0	853	2194	8056.41452493211
0.575	2.041	14.862	2101	7.5	11.76	94	102	94	60	58	52	32.27	2	2	1	3	2171	67.68	262.95	97.14	175	2	5	5	2	3	2005-2006	1	3	3	2	3	96.6666666666667	56.6666666666667	1	1	1	40	1	1	3	2	2	1	1	1	1823	5385	46913.1824026251
0.575	1.761	11.461	1157	7.36	10.59	126	132	128	78	74	76	26.01	2	2	1	1	1828	61.51	257.22	64.77	132	2	3	2.14	2	3	2007-2008	1	2	2	2	2	128.666666666667	76	1	1	1	52.6666666666667	1	1	2	1	1	1	1	1	2324	2070	52723.8149497521
0.575	1.462	17.641	786	6.22	5.68	130	130	130	76	72	68	44.1	2	2	1	1	1435	34.65	211.08	51.79	98	2	3	2.12	2	2	2015-2016	4	2	2	2	3	130	72	1	1	1	58	1	1	2	2	1	1	1	1	1896	2420	8232.8
0.576	0.747	24.311	333	7.54	4.84	132	130	132	76	74	80	26.33	2	2	1	3	2171	59.98	166.85	61.94	225	1	4	5	2	4	2003-2004	2	3	3	2	2	131.333333333333	76.6666666666667	1	1	1	54.6666666666667	1	1	1	3	2	1	1	1	1950	1245	18105.5310114589
0.576	0.424	11.372	137	12.85	3.03	154	144	146	54	54	52	28.64	2	2	1	3	604	30.93	76.39	20.5	39	2	4	5	2	3	2005-2006	1	3	3	2	2	148	53.3333333333333	0	1	1	94.6666666666667	0	1	1	1	2	0	0	0	1440	1274	46715.1549236925
0.576	1.287	6.647	422	4.53	3.52	140	150	148	100	100	100	20.68	2	2	1	1	1766	23.89	378.99	21.75	43	2	3	1.24	2	3	2007-2008	1	2	2	2	1	146	100	1	1	0	46	0	1	1	1	1	1	1	0	1397	1482	17210.243010098
0.576	0.971	31.618	687	7.74	12.17	168	156	148	70	84	70	27.34	2	2	1	1	2325	64.05	295.21	49.21	177	1	1	1.6	2	3	2009-2010	1	1	2	2	2	157.333333333333	74.6666666666667	0	1	1	82.6666666666667	0	1	1	4	1	0	0	0	1582	1726	19661.3114960963
0.576	0.994	13.713	297	5.48	5.31	120	115	124	79	78	81	29.2	2	2	1	3	1301	55.82	35.87	55.62	558	1	5	5	2	3	2017-2020	1	3	3	2	2	119.666666666667	79.3333333333333	1	1	1	40.3333333333333	1	1	1	1	2	1	1	1	1328	1589	86025.8
0.576	0.681	16.205	161	5	6.93	137	140	141	82	83	85	34.8	2	2	1	3	1737	33.85	157.85	60.02	122	2	3	5	2	2	2021-2023	4	2	3	2	3	139.333333333333	83.3333333333333	1	1	1	56	1	1	1	2	2	1	1	1	1412	1686	50206.6
0.577	0.678	11.391	172	7.38	4.28	132	124	122	88	88	90	50.41	2	2	1	1	1584	31.16	265.1	47.56	57	1	4	5	2	4	2001-2002	2	3	3	2	3	126	88.6666666666667	1	1	1	37.3333333333333	1	1	1	1	1	1	1	1	1709	3565	52303.8252287152
0.577	0.794	9.632	216	6.26	3.69	158	160	154	82	82	78	33.9	2	2	1	3	1009	36.24	141.3	34.41	149	2	4	1.41	2	5	2013-2014	4	3	2	2	3	157.333333333333	80.6666666666667	0	1	1	76.6666666666667	0	1	1	1	2	0	0	0	1394	2106	16455.9
0.577	0.989	8.036	653	7.05	4.57	110	114	112	62	58	68	33.6	2	2	1	1	1239	31.88	151.5	46.45	201	1	3	2.78	2	4	2015-2016	2	2	2	2	3	112	62.6666666666667	1	1	1	49.3333333333333	1	1	1	1	1	1	1	1	613	1953	73801.9
0.577	1.416	14.753	672	7.71	6.01	117	128	127	85	93	92	19.1	2	2	1	1	1739	48.8	207.13	82.22	721	2	3	1.46	2	3	2021-2023	1	2	2	2	1	124	90	1	0	1	34	0	1	2	2	1	1	1	0	982	2422	28305.9
0.578	1.436	31.169	422	8.01	5.31	122	128	120	78	60	78	25.06	2	2	1	1	1519	67.03	170.11	67.38	630	2	2	0.24	2	4	2003-2004	2	2	1	2	2	123.333333333333	72	1	1	1	51.3333333333333	1	1	2	4	1	1	1	1	1362	1487	29394.2356724803
0.578	0.596	9.429	90	5.22	3.26	120	118	120	60	66	62	26.18	2	2	1	1	956	25.86	168.5	21.12	166	1	3	0.28	2	2	2007-2008	4	2	1	2	2	119.333333333333	62.6666666666667	1	1	1	56.6666666666667	1	1	1	1	1	1	1	1	1164	2038	14809.8869658859
0.578	2.303	16.251	697	10.69	10.81	134	130	130	74	72	70	30.9	2	2	1	3	1312	95.98	16.65	95.78	1076	1	5	2.02	2	2	2011-2012	4	3	2	2	3	131.333333333333	72	1	1	1	59.3333333333333	1	1	3	2	2	1	1	1	2305	2370	148089.749995115
0.578	0.383	29.07	193	4.05	1.41	146	159	151	109	104	102	22.9	2	2	1	3	486	14.14	93.12	5.79	4	2	2	0.07	2	2	2017-2020	4	2	1	2	1	152	105	1	1	0	47	0	1	1	3	2	1	1	0	747	802	8481.02
0.579	1.02	21.817	448	7.01	4.16	118	114	126	74	82	74	31.4	2	1	1	1	1170	40.61	139.79	38.93	304	1	4	5	2	4	2011-2012	2	3	3	2	3	119.333333333333	76.6666666666667	1	1	1	42.6666666666667	1	1	1	3	1	1	1	1	2112	3470	19263.1196242316
0.579	1.09	7.105	186	5.42	4.46	166	166	162	72	52	56	31.7	2	1	1	1	1107	29.06	170.9	33.81	53	1	2	1.19	1	3	2015-2016	1	2	2	1	3	164.666666666667	60	0	1	1	104.666666666667	0	1	1	1	1	0	0	0	1474	1491	102575
0.579	0.805	46.269	418	4.54	3.4	116	118	118	64	72	58	44.9	2	2	1	3	1784	50.44	183.4	97.18	160	2	4	1.58	2	1	2015-2016	3	3	2	2	3	117.333333333333	64.6666666666667	1	1	1	52.6666666666667	1	1	1	4	2	1	1	1	2125	3397	14895.2
0.58	1.43	15.76	445.55	7.77	9.21	116	110	116	56	58	62	23.86	2	2	1	1	1597.97	73.03	153.7	78.53	634.91	1	3	4.24	2	4	1999-2000	2	2	3	2	1	114	58.6666666666667	1	1	1	55.3333333333333	1	1	2	2	1	1	1	1	2158.36	2061.57	9377.10801920863
0.58	0.61	15.99	117.62	8.12	11.61	134	134	122	80	72	72	22.02	2	2	1	1	1250.88	61.92	144.43	48.02	193.05	1	4	5	2	3	1999-2000	1	3	3	2	1	130	74.6666666666667	1	1	1	55.3333333333333	1	1	1	2	1	1	1	1	2054.32	1542.26	48362.5978614964
0.58	1.416	11.589	538	8.59	4.06	104	108	108	68	66	66	20.69	2	2	1	1	1474	54.42	175.48	61.25	656	2	3	4.12	2	5	2001-2002	4	2	3	2	1	106.666666666667	66.6666666666667	1	1	1	40	1	1	2	1	1	1	1	1	1906	2569	34961.8489745114
0.58	1.54	11.248	477	8.96	10.83	110	114	110	84	76	70	36.62	2	2	1	1	1387	63.34	142.55	67.23	543	2	3	1.02	2	3	2001-2002	1	2	2	2	3	111.333333333333	76.6666666666667	1	1	1	34.6666666666667	1	1	2	1	1	1	1	1	2695	3221	28027.8459470642
0.58	0.892	3.236	543	9.95	7.17	144	136	136	80	76	80	26.01	2	2	1	1	1182	42.37	172.17	39.64	210	1	1	4.17	2	1	2005-2006	3	1	3	2	2	138.666666666667	78.6666666666667	1	1	1	60	1	1	1	1	1	0	0	1	1592	760	9349.68906826267
0.58	1.158	41.42	318	6.55	6.81	107	119	115	67	71	67	36.4	2	2	1	3	1093	40.51	114.4	52.65	436	1	5	1.08	1	3	2017-2020	1	3	2	1	3	113.666666666667	68.3333333333333	1	1	1	45.3333333333333	1	1	1	4	2	1	1	1	1994	1907	69424.2
0.581	1.196	9.554	173	10.42	10.99	124	118	118	68	58	56	23.93	2	2	1	3	1018	77.56	62.09	52.06	350	1	1	2.51	2	1	2001-2002	3	1	2	2	1	120	60.6666666666667	1	1	1	59.3333333333333	1	1	1	1	2	1	1	1	2033	1494	4005.22119095176
0.581	1.334	17.343	166	13.57	23.95	120	126	122	78	78	82	31.99	2	2	1	3	2690	123.98	43.51	203.16	855	1	5	5	1	3	2003-2004	1	3	3	1	3	122.666666666667	79.3333333333333	1	1	1	43.3333333333333	1	1	2	2	2	1	1	1	1935	2911	129816.878865171
0.581	2.006	31.845	346	9.15	13.56	136	136	135	77	75	76	42	2	2	1	3	2404	102.92	165.7	116.34	796	1	5	4.54	2	3	2021-2023	1	3	3	2	3	135.666666666667	76	1	1	1	59.6666666666667	1	1	3	4	2	1	1	1	2537	3144	25835.2
0.582	1.168	13.322	865	8.39	6.99	110	112	128	70	64	76	25.89	2	2	1	2	2095	46.69	347.21	51.7	238	1	5	4.18	2	1	2005-2006	3	3	3	2	2	116.666666666667	70	1	1	1	46.6666666666667	1	1	1	1	1	1	1	1	1577	4571	19262.0869697888
0.582	0.568	10.712	194	6.14	5.17	158	158	154	66	60	58	27.09	2	2	1	3	933	31.44	93.39	48.22	91	2	3	1.29	2	3	2007-2008	1	2	2	2	2	156.666666666667	61.3333333333333	0	1	1	95.3333333333333	0	1	1	1	2	0	0	0	1173	1628	67813.9197474296
0.582	1.509	22.51	207	6.15	5.61	152	152	150	76	68	66	23.91	2	2	1	1	1178	38.93	112.99	64.59	486	1	2	1.46	1	3	2007-2008	1	2	2	1	1	151.333333333333	70	0	1	1	81.3333333333333	0	1	2	3	1	0	0	0	1322	1751	93906.1775297232
0.582	1.168	8.725	814	7.23	8.92	146	142	144	56	56	52	41.26	2	2	1	3	1327	53.69	99.9	79.31	474	2	4	1.1	2	3	2009-2010	1	3	2	2	3	144	54.6666666666667	0	1	1	89.3333333333333	0	1	1	1	2	0	0	0	948	1357	47628.0621989982
0.582	0.973	24.165	202	2.54	2.54	140	124	118	88	88	82	27.9	2	2	1	3	1181	53.26	78.74	38.21	118	1	4	1.47	2	3	2013-2014	1	3	2	2	2	127.333333333333	86	1	1	1	41.3333333333333	1	1	1	3	2	1	1	1	1449	1110	9890.66
0.582	0.753	13.345	361	6.82	4.56	116	110	108	74	70	70	35.3	2	2	1	1	1197	34.45	150.52	52.63	322	2	3	1.7	2	1	2015-2016	3	2	2	2	3	111.333333333333	71.3333333333333	1	1	1	40	1	1	1	1	1	1	1	1	855	1821	9407.62
0.582	0.334	9.327	247	3.43	3.16	127	132	131	84	84	84	30.1	2	1	1	3	769	12.63	171.36	6.02	0	2	2	1.51	1	1	2021-2023	3	2	2	1	3	130	84	1	1	1	46	1	1	1	1	2	1	1	1	1859	334	11849.3
0.583	1.446	24.477	179	8.94	8.25	116	112	110	76	68	74	33.32	2	2	1	2	1280	76.53	161.77	39.74	339	1	3	2.27	2	3	2001-2002	1	2	2	2	3	112.666666666667	72.6666666666667	1	1	1	40	1	1	2	3	1	1	1	1	2070	6056	175002.381775857
0.583	0.576	25.528	207	6.41	2.99	166	156	168	66	70	68	31.78	2	2	1	3	921	42.41	131.34	26.32	130	2	1	0.8	2	2	2003-2004	4	1	1	2	3	163.333333333333	68	0	1	1	95.3333333333333	0	1	1	3	2	0	0	0	1005	483	12272.8072681477
0.583	1.185	3.7	768	4.5	3.65	186	184	180	74	78	76	28.15	1	9	1	1	660	27.11	118.85	10.28	25	2	2	0.67	2	1	2003-2004	3	2	1	2	2	183.333333333333	76	0	1	1	107.333333333333	0	1	1	1	1	0	0	0	1301	1558	11830.7038279429
0.583	0.881	22.189	250	5.77	5.04	130	124	120	74	76	74	16.64	2	2	1	1	1183	33.34	118.87	49.74	72	2	2	0.63	2	4	2007-2008	2	2	1	2	1	124.666666666667	74.6666666666667	1	1	1	50	1	1	1	3	1	1	1	1	980	1474	9774.60836843951
0.583	2.058	18.982	1219	8.3	9.81	128	122	124	52	50	0	45.2	2	2	1	3	1213	67.41	81.65	70.61	738	2	5	1.84	2	2	2011-2012	4	3	2	2	3	124.666666666667	34	1	1	1	90.6666666666667	1	1	3	2	2	0	0	1	1917	2711	15617.9978469383
0.583	0.728	7.168	366	5.28	3.5	174	180	180	98	92	88	26.2	2	1	1	3	1134	30.44	140.5	52.92	92	2	2	1.11	1	3	2013-2014	1	2	2	1	2	178	92.6666666666667	1	1	0	85.3333333333333	0	1	1	1	2	0	0	0	784	1715	50976.8
0.583	2.098	21.099	826	4.18	6.96	102	102	104	60	56	62	23.6	2	2	1	1	1417	40.46	166.98	67.11	400	2	3	0.77	2	3	2013-2014	1	2	1	2	1	102.666666666667	59.3333333333333	1	1	1	43.3333333333333	1	1	3	2	1	1	1	1	2372	1334	69676.3
0.583	1.316	14.873	377	3.61	3.45	129	130	132	58	57	57	26.9	2	2	1	3	912	24.92	100.93	45.36	127	2	4	3.04	1	5	2021-2023	4	3	3	1	2	130.333333333333	57.3333333333333	1	1	1	73	1	1	2	2	2	0	0	1	1626	3797	40877.8
0.584	2.511	22.655	289	2.95	3.16	120	114	118	70	78	74	19.36	2	2	1	1	961	38.5	65.51	16.19	137	1	2	0.02	2	3	2007-2008	1	2	1	2	1	117.333333333333	74	1	1	1	43.3333333333333	1	1	3	3	1	1	1	1	1998	888	40014.679473054
0.584	2.35	5.141	2506	5.6	14.39	92	92	98	52	50	48	32.64	2	2	1	3	1611	109.27	97.73	90.63	264	2	4	0.55	2	3	2009-2010	1	3	1	2	3	94	50	1	1	1	44	1	1	3	1	2	1	1	1	2648	4046	33337.3423629215
0.584	1.114	38.26	225	8.67	4.07	110	110	110	64	68	72	28.9	2	2	1	1	3449	85.35	643.6	66.39	309	1	3	0.22	2	3	2011-2012	1	2	1	2	2	110	68	1	1	1	42	1	1	1	4	1	1	1	1	1845	3023	72136.9907888279
0.584	0.542	13.984	244	6.9	2.69	100	104	104	58	58	62	21.6	2	2	1	1	1482	28.37	170.68	78.52	55	2	4	1.2	2	5	2011-2012	4	3	2	2	1	102.666666666667	59.3333333333333	1	1	1	43.3333333333333	1	1	1	1	1	1	1	1	1067	2734	22322.445533855
0.584	0.957	11.639	333	7.65	19.73	160	160	164	86	82	88	17.9	2	2	1	1	1447	56.85	113.71	64.32	278	2	3	1.79	2	4	2015-2016	2	2	2	2	1	161.333333333333	85.3333333333333	0	1	1	76	0	1	1	1	1	0	0	0	1133	2661	52705.9
0.585	1.4	28.044	901	9.61	6.5	120	116	110	80	74	76	40.09	2	2	1	3	1317	74.63	138.39	53.93	541	2	4	4.05	3	4	2009-2010	2	3	3	2	3	115.333333333333	76.6666666666667	1	1	1	38.6666666666667	1	1	2	3	2	1	1	1	2942	3689	18629.3508017779
0.585	1.194	7.899	544	7.21	7.6	106	118	114	64	58	66	43.44	2	2	1	3	1354	83.07	162.87	42.93	306	2	4	4.54	2	4	2009-2010	2	3	3	2	3	112.666666666667	62.6666666666667	1	1	1	50	1	1	1	1	2	1	1	1	2436	2365	37299.9244888989
0.585	0.763	23.799	595	4.72	6.87	124	130	126	84	86	72	34.11	2	2	1	2	799	48.91	42.58	50.65	142	1	4	3.88	2	3	2009-2010	1	3	3	2	3	126.666666666667	80.6666666666667	1	1	1	46	1	1	1	3	1	1	1	1	1165	1764	109760.423477349
0.585	0.9	10.117	262	4.86	3.02	120	122	114	70	68	72	24.9	2	2	1	3	1105	29.37	127.69	16.26	88	1	1	0.75	2	2	2013-2014	4	1	1	2	1	118.666666666667	70	1	1	1	48.6666666666667	1	1	1	1	2	1	1	1	1477	1271	16235.3
0.586	1.297	6.613	450	7.03	5.71	140	136	138	98	98	88	32.35	2	2	1	1	1272	45.91	159.84	52.36	98	2	4	3.34	2	3	2003-2004	1	3	3	2	3	138	94.6666666666667	1	0	1	43.3333333333333	0	1	2	1	1	1	1	0	2284	2251	36334.9382625384
0.586	0.507	6.756	164	6.85	6.26	116	116	108	64	64	58	31.56	2	1	1	3	830	32.49	98.4	33.82	93	2	1	0.33	2	1	2003-2004	3	1	1	2	3	113.333333333333	62	1	1	1	51.3333333333333	1	1	1	1	2	1	1	1	1073	1935	8504.28122177008
0.586	1.16	46.992	234	10.8	3.03	128	132	126	64	68	62	33.6	2	2	1	3	985	24.67	156.74	29.99	377	1	3	2.26	2	3	2013-2014	1	2	2	2	3	128.666666666667	64.6666666666667	1	1	1	64	1	1	1	4	2	0	0	1	571	1232	464860
0.587	1.058	9.607	143	6.93	4.29	104	100	100	54	52	52	24.71	1	2	1	1	854	44.53	112.93	25.99	489	1	2	1.91	2	3	2001-2002	1	2	2	2	1	101.333333333333	52.6666666666667	1	1	1	48.6666666666667	1	1	1	1	1	1	1	1	888	1376	55833.2554728563
0.587	1.156	10.36	277	6.78	3.03	122	118	118	64	64	66	27.86	2	2	1	1	1019	42.63	142.85	32.09	288	2	2	0	2	3	2007-2008	1	2	1	2	2	119.333333333333	64.6666666666667	1	1	1	54.6666666666667	1	1	1	1	1	1	1	1	965	1473	125304.768519876
0.587	0.817	13.506	401	9.45	32.48	124	120	116	50	58	62	31.02	2	2	1	2	751	53.68	90.27	19.84	192	2	5	2.95	2	4	2009-2010	2	3	2	2	3	120	56.6666666666667	1	1	1	63.3333333333333	1	1	1	1	1	0	0	1	1522	1796	17997.5702960927
0.587	0.85	13.704	867	4.02	2.61	100	102	104	52	58	70	39.9	2	2	1	1	1509	55.28	170.76	69.61	176	2	3	0.28	1	3	2011-2012	1	2	1	1	3	102	60	1	1	1	42	1	1	1	1	1	1	1	1	1688	2648	31087.8910383381
0.588	2.743	14.471	876	6.48	5.03	122	120	120	78	80	76	22.48	2	2	1	2	1779	55.47	210.4	72.91	127	1	5	1.92	2	4	2007-2008	2	3	2	2	1	120.666666666667	78	1	1	1	42.6666666666667	1	1	4	1	1	1	1	1	2794	4872	33481.676679286
0.588	0.354	24.107	242	5.5	1.96	104	116	100	82	76	74	28.17	2	2	1	1	537	17.94	76.27	18.45	2	1	4	0	2	3	2007-2008	1	3	1	2	2	106.666666666667	77.3333333333333	1	1	1	29.3333333333333	1	1	1	3	1	1	1	1	562	1149	35632.4126502855
0.588	0.917	32.319	431	6.02	2.78	156	154	156	72	76	72	28.16	2	2	1	3	1339	52.32	133.4	54.39	359	2	3	2.31	1	4	2009-2010	2	2	2	1	2	155.333333333333	73.3333333333333	0	1	1	82	0	1	1	4	2	0	0	0	975	1663	10768.4541570967
0.588	0.53	10.842	191	4.03	3.1	146	132	128	42	0	0	26.8	2	2	1	3	1438	56.14	85.11	68.59	169	2	5	3.48	2	3	2013-2014	1	3	3	2	2	135.333333333333	14	1	1	1	121.333333333333	1	1	1	1	2	0	0	1	1187	1980	22481.5
0.588	0.471	46.942	318	8.07	5.82	100	102	104	70	64	78	25.8	2	2	1	2	1200	35.96	153.78	25.95	27	1	2	0.47	2	1	2013-2014	3	2	1	2	2	102	70.6666666666667	1	1	1	31.3333333333333	1	1	1	4	1	1	1	1	1788	1520	14090.3
0.588	0.517	29.76	402	5.1	5.4	144	136	139	96	103	95	31	2	2	1	2	1137	35.42	147.18	45.19	105	2	4	2.94	2	5	2017-2020	4	3	2	2	3	139.666666666667	98	1	0	1	41.6666666666667	0	1	1	3	1	1	1	0	860	1475	8213.62
0.589	2.041	21.358	171	3.86	2.7	120	114	116	84	78	82	29.3	2	2	1	3	1029	29.01	103.18	59.09	70	1	3	2.86	2	3	2011-2012	1	2	2	2	2	116.666666666667	81.3333333333333	1	1	1	35.3333333333333	1	1	3	2	2	1	1	1	3244	1101	340835.376822063
0.589	1.072	19.97	160	5.05	2.59	108	90	104	74	56	76	31	2	2	1	1	1339	16.04	179.1	65.75	34	2	4	0.47	2	3	2013-2014	1	3	1	2	3	100.666666666667	68.6666666666667	1	1	1	32	1	1	1	2	1	1	1	1	1011	874	68099.4
0.589	1.069	11.892	673	8.32	6.22	116	108	110	50	56	54	30.7	2	2	1	3	1438	41.48	50.72	121.14	203	1	1	3.16	1	1	2015-2016	3	1	3	1	3	111.333333333333	53.3333333333333	1	1	1	58	1	1	1	1	2	1	1	1	1998	2787	5247.57
0.589	1.237	8.549	314	8.8	2.93	164	165	172	66	66	66	31.7	2	2	1	3	1202	20.01	157.45	56.98	14	2	2	0.82	2	4	2017-2020	2	2	1	2	3	167	66	0	1	1	101	0	1	1	1	2	0	0	0	1640	3574	4582.13
0.589	0.722	21.337	476	3.28	2.05	198	202	219	101	105	113	23.7	2	2	1	3	475	17.88	51.68	23.24	238	2	1	0.4	2	4	2017-2020	2	1	1	2	1	206.333333333333	106.333333333333	1	1	0	100	0	1	1	2	2	0	0	0	827	781	5551.7
0.589	0.918	6.264	727	1.63	3.51	105	104	110	54	56	58	23.2	2	2	1	3	481	29.22	51.89	17.8	96	1	3	2.11	3	3	2017-2020	1	2	2	2	1	106.333333333333	56	1	1	1	50.3333333333333	1	1	1	1	2	1	1	1	1018	749	255754
0.59	1.01	11.76	456.71	4.46	4.08	100	110	106	64	66	70	26.14	2	2	1	1	1329.13	32.89	188.98	50.83	170.97	2	2	1.08	2	3	1999-2000	1	2	2	2	2	105.333333333333	66.6666666666667	1	1	1	38.6666666666667	1	1	1	1	1	1	1	1	1222.24	593.34	120558.14167853
0.59	1.51	20.16	721.71	7.5	12.22	124	114	120	80	80	82	32.62	1	2	1	1	1649.13	71.26	134.24	65.68	232.31	1	4	0.67	2	5	1999-2000	4	3	1	2	3	119.333333333333	80.6666666666667	1	1	1	38.6666666666667	1	1	2	2	1	1	1	1	1873.83	1930.32	43413.8139284544
0.59	1.15	11.77	408.64	10.61	13.73	124	122	126	64	58	62	25.28	2	2	1	3	1410.15	67.09	107.32	81.16	195.47	2	1	0.86	2	1	1999-2000	3	1	1	2	2	124	61.3333333333333	1	1	1	62.6666666666667	1	1	1	1	2	0	0	1	2541.56	1773.84	12295.3585132211
0.59	0.71	8.1	116.43	7.32	4.09	156	150	150	74	76	76	23.89	2	2	1	3	871.35	25.03	139.03	24.3	119.8	1	1	1.82	2	1	1999-2000	3	1	2	2	1	152	75.3333333333333	0	1	1	76.6666666666667	0	1	1	1	2	0	0	0	667.08	609.3	3990.43644930382
0.59	1.04	14.94	137.59	8.63	6.74	114	116	114	54	66	70	22.31	2	2	1	1	1437.77	47.15	194.36	42.16	134.57	1	3	0.3	2	3	1999-2000	1	2	1	2	1	114.666666666667	63.3333333333333	1	1	1	51.3333333333333	1	1	1	2	1	1	1	1	1135.75	2496.94	120567.901762666
0.59	0.67	6.09	357.27	5.02	3.33	128	122	120	64	68	62	29.01	2	2	1	3	896.21	22.82	145.83	28.18	23.04	2	2	3.39	2	1	1999-2000	3	2	3	2	2	123.333333333333	64.6666666666667	1	1	1	58.6666666666667	1	1	1	1	2	1	1	1	1025.25	808.68	12207.2897061525
0.59	0.54	7.58	216.28	7	2.24	124	122	120	72	70	72	35.95	2	2	1	3	1345.48	35.44	219.01	38.69	160.94	2	4	1.94	3	4	1999-2000	2	3	2	2	3	122	71.3333333333333	1	1	1	50.6666666666667	1	1	1	1	2	1	1	1	932.1	1594.14	29462.6609571138
0.59	0.99	17.315	595	6.78	6.33	152	142	136	82	88	86	28.87	2	1	1	3	1321	40.91	175.76	51.87	108	1	2	2.83	1	4	2007-2008	2	2	2	1	2	143.333333333333	85.3333333333333	0	1	1	58	1	1	1	2	2	1	1	0	1311	2626	41501.3940159068
0.59	0.771	15.625	497	2.24	2.83	158	150	148	80	80	74	30.03	2	2	1	3	536	30.96	59.02	19.53	81	1	1	3.29	2	4	2007-2008	2	1	3	2	3	152	78	0	1	1	74	0	1	1	2	2	0	0	0	865	916	24578.174568162
0.59	1.348	29.912	210	11.15	15.31	128	132	136	70	70	74	30.1	2	1	1	1	814	97.66	57.45	21.95	237	1	1	0.9	1	3	2011-2012	1	1	1	1	3	132	71.3333333333333	1	1	1	60.6666666666667	1	1	2	3	1	0	0	1	1928	2261	33199.0493974934
0.59	1.695	23.815	560	9.65	12.86	94	93	95	59	62	59	21.8	2	2	1	1	1551	63.84	144.31	87.35	536	2	4	1.44	2	3	2017-2020	1	3	2	2	1	94	60	1	1	1	34	1	1	2	3	1	1	1	1	3206	1213	37199.8
0.591	1.189	5.784	384	6.37	4.47	136	126	122	72	60	52	28.66	2	2	1	2	1028	38.41	123.66	47.8	394	2	2	1.17	1	1	2001-2002	3	2	2	1	2	128	61.3333333333333	1	1	1	66.6666666666667	1	1	1	1	1	0	0	1	2213	1415	4143.0133030425
0.591	0.786	18.676	374	7.8	4.15	128	134	126	72	70	66	24.66	2	2	1	1	1131	42.78	134.89	45.38	281	2	5	1.29	2	3	2003-2004	1	3	2	2	1	129.333333333333	69.3333333333333	1	1	1	60	1	1	1	2	1	0	0	1	1828	2363	14634.0490695861
0.591	0.839	10.177	457	7.58	5.05	110	108	108	50	56	50	44.11	2	2	1	3	911	70.14	102.41	24.45	168	2	5	1.18	2	2	2007-2008	4	3	2	2	3	108.666666666667	52	1	1	1	56.6666666666667	1	1	1	1	2	1	1	1	1352	1050	12691.5568311627
0.591	0.663	23.76	314	3.7	4.8	140	122	130	82	70	84	37.6	2	2	1	3	1082	36.93	124.94	50.84	109	2	3	4.38	1	4	2007-2008	2	2	3	1	3	130.666666666667	78.6666666666667	1	1	1	52	1	1	1	3	2	1	1	1	1793	1463	7559.51180709833
0.591	0.812	7.184	504	4.91	3.76	114	114	108	56	52	56	26.4	1	1	1	3	846	39.77	103.83	32.4	124	2	4	1.38	1	3	2013-2014	1	3	2	1	2	112	54.6666666666667	1	1	1	57.3333333333333	1	1	1	1	2	1	1	1	1547	1719	46933.2
0.591	1.134	30.917	258	12.67	19.22	144	156	142	78	64	42	31.9	2	2	1	3	1831	94.39	184.36	80.37	594	1	1	0.84	2	4	2013-2014	2	1	1	2	3	147.333333333333	61.3333333333333	0	1	1	86	0	1	1	4	2	0	0	0	1442	2429	29478.2
0.591	1.121	34.856	707	6.82	6.05	116	109	108	69	69	69	30.1	2	2	1	3	1044	39.22	109.92	49.37	85	1	4	3.6	2	3	2017-2020	1	3	3	2	3	111	69	1	1	1	42	1	1	1	4	2	1	1	1	1458	1963	8952.45
0.592	0.723	10.479	335	7.25	8.13	108	108	108	68	74	80	29.83	2	2	1	1	899	43.42	84.07	42.88	124	2	3	0.16	2	3	2001-2002	1	2	1	2	2	108	74	1	1	1	34	1	1	1	1	1	1	1	1	839	2949	92688.1965843705
0.592	0.814	16.172	488	6.68	8.6	158	148	152	80	76	78	38.34	2	2	1	1	944	47.95	100.09	38.75	132	2	2	3.48	2	3	2003-2004	1	2	3	2	3	152.666666666667	78	0	1	1	74.6666666666667	0	1	1	2	1	0	0	0	574	1600	124248.579487907
0.592	0.784	15.783	230	8.02	8.34	152	150	148	72	76	74	29.51	2	2	1	1	1105	60.53	98.27	50.88	160	1	3	1.48	2	4	2003-2004	2	2	2	2	2	150	74	0	1	1	76	0	1	1	2	1	0	0	0	852	1864	18530.342117153
0.592	1.455	23.775	438	9.6	6.71	120	128	128	70	64	66	24.37	2	2	1	3	1587	85.93	84.23	90.33	566	1	5	2.34	2	3	2005-2006	1	3	2	2	1	125.333333333333	66.6666666666667	1	1	1	58.6666666666667	1	1	2	3	2	1	1	1	1422	4214	41439.2852654951
0.592	1.34	11.866	435	4.19	2.61	166	162	156	56	60	56	40.24	1	2	1	3	415	21.11	62.84	8.75	40	2	2	0.41	1	3	2007-2008	1	2	1	1	3	161.333333333333	57.3333333333333	0	1	1	104	0	1	2	1	2	0	0	0	988	746	48803.3416384834
0.592	0.789	10.182	476	3.42	2	120	118	116	78	74	76	33.7	2	2	1	3	1323	26.35	142.86	7.97	26	1	1	0.47	2	1	2009-2010	3	1	1	2	3	118	76	1	1	1	42	1	1	1	1	2	1	1	1	1192	1163	7500.75116537077
0.592	0.799	19.029	508	5.97	5.66	116	116	118	62	60	58	28.08	2	2	1	3	1230	57.42	101.2	35.98	132	1	4	1.2	2	4	2009-2010	2	3	2	2	2	116.666666666667	60	1	1	1	56.6666666666667	1	1	1	2	2	1	1	1	1733	2311	22037.0895441897
0.592	1.559	60.245	451	8.71	10.75	130	126	126	66	64	68	33.5	2	2	1	3	1555	94.02	128.41	62.55	356	1	4	3.84	2	5	2013-2014	4	3	3	2	3	127.333333333333	66	1	1	1	61.3333333333333	1	1	2	4	2	0	0	1	1799	2927	37477.3
0.592	1.55	17.741	348	5.06	3.84	102	103	98	71	70	69	27.5	2	2	1	3	1045	32.76	78.43	67.71	92	2	4	0.97	2	3	2017-2020	1	3	1	2	2	101	70	1	1	1	31	1	1	2	2	2	1	1	1	1723	1819	15543.5
0.593	0.723	10.718	392	7.86	13.41	134	130	120	54	50	58	41.96	2	2	1	3	1569	64.11	183.54	65.75	231	2	2	0.8	2	4	2005-2006	2	2	1	2	3	128	54	1	1	1	74	1	1	1	1	2	0	0	1	1355	2986	9964.16338809086
0.593	1.249	6.41	675	4.51	4.81	138	120	104	70	64	32	26.55	2	2	1	3	796	52.37	55.13	41.19	307	1	5	4.9	2	2	2007-2008	4	3	3	2	2	120.666666666667	55.3333333333333	1	1	1	65.3333333333333	1	1	1	1	2	0	0	1	1149	1465	7974.5293069235
0.593	0.976	6.223	678	7.81	11.36	126	120	116	74	74	66	41.81	2	2	1	2	1217	63.03	111.14	57.84	180	2	2	0.28	2	2	2007-2008	4	2	1	2	3	120.666666666667	71.3333333333333	1	1	1	49.3333333333333	1	1	1	1	1	1	1	1	919	1682	21846.0883954037
0.593	1.553	18.345	1127	12.79	16.57	114	110	114	74	70	70	27.1	2	2	1	3	1341	107.25	101.95	61.14	268	2	1	1.04	1	1	2011-2012	3	1	2	1	2	112.666666666667	71.3333333333333	1	1	1	41.3333333333333	1	1	2	2	2	1	1	1	2602	3063	76936.8169837611
0.593	1.976	27.142	851	9.07	12.96	122	126	126	70	74	68	29.9	2	2	1	3	1542	86.47	69.36	76.41	221	1	5	5	2	3	2013-2014	1	3	3	2	2	124.666666666667	70.6666666666667	1	1	1	54	1	1	3	3	2	1	1	1	2333	2310	268114
0.593	1.093	53.225	828	3.6	4.54	92	93	92	57	56	62	28	2	2	1	3	909	34.4	77.01	52.97	62	2	5	2.77	2	3	2021-2023	1	3	2	2	2	92.3333333333333	58.3333333333333	1	1	1	34	1	1	1	4	2	1	1	1	1085	1072	50215.3
0.594	1.118	19.405	153	5.63	5.65	134	146	136	84	82	78	32.5	2	2	1	3	1248	71.59	170.71	36.45	227	1	3	4.66	2	4	2001-2002	2	2	3	2	3	138.666666666667	81.3333333333333	1	1	1	57.3333333333333	1	1	1	2	2	1	1	1	1943	1815	19156.128183161
0.594	0.794	3.422	381	4.76	2.91	134	138	126	76	64	76	36.03	2	2	1	3	919	34.16	117.35	36.24	106	2	1	2.18	2	1	2005-2006	3	1	2	2	3	132.666666666667	72	1	1	1	60.6666666666667	1	1	1	1	2	0	0	1	1203	983	2173.43840997744
0.594	0.918	28.488	393	4.44	5.41	150	146	150	56	50	54	30.07	2	2	1	3	1561	28.28	225.91	64.01	74	1	3	3.43	2	3	2007-2008	1	2	3	2	3	148.666666666667	53.3333333333333	0	1	1	95.3333333333333	0	1	1	3	2	0	0	0	1648	1776	4455.79409078186
0.594	1.21	13.997	371	4.45	3.32	184	184	194	78	66	72	33.3	2	2	1	3	799	44.98	76.33	35.18	124	2	3	2.53	2	3	2013-2014	1	2	2	2	3	187.333333333333	72	0	1	1	115.333333333333	0	1	1	1	2	0	0	0	1314	1409	29525.4
0.594	0.283	13.583	201	4.17	4.46	104	106	102	62	60	58	27.1	2	2	1	1	804	28.47	121.55	24.13	26	1	4	2.2	2	5	2015-2016	4	3	2	2	2	104	60	1	1	1	44	1	1	1	1	1	1	1	1	622	2062	44784.5
0.594	1.044	27.667	606	6.53	8.33	104	106	102	60	56	60	40.1	2	2	1	1	1725	103.64	175.48	68.11	723	2	3	3.79	2	4	2015-2016	2	2	3	2	3	104	58.6666666666667	1	1	1	45.3333333333333	1	1	1	3	1	1	1	1	1901	3950	15345
0.595	1.321	7.368	884	6.06	7.65	118	114	114	74	72	80	34	2	2	1	1	859	50.53	82.42	36.82	107	2	4	4.31	2	3	2001-2002	1	3	3	2	3	115.333333333333	75.3333333333333	1	1	1	40	1	1	2	1	1	1	1	1	1508	2133	59870.6529736724
0.595	0.947	16.356	490	7.64	5.47	178	174	176	60	64	56	31.78	2	2	1	3	1307	65.68	215.31	24.5	83	2	5	5	2	4	2003-2004	2	3	3	2	3	176	60	0	1	1	116	0	1	1	2	2	0	0	0	1768	1767	40937.2564109854
0.595	0.957	9.381	487	3.78	3.42	107	103	112	78	80	79	52.8	2	2	1	1	801	43.87	87.88	29.38	140	2	4	2.41	2	1	2017-2020	3	3	2	2	3	107.333333333333	79	1	1	1	28.3333333333333	1	1	1	1	1	1	1	1	896	1418	13083
0.596	0.672	29.277	216	8.16	4.3	116	118	116	92	92	94	32.42	2	2	1	3	1251	77.6	135.19	44.07	450	1	3	4.44	2	4	2001-2002	2	2	3	2	3	116.666666666667	92.6666666666667	1	0	1	24	0	1	1	3	2	1	1	0	960	2128	9441.89119460253
0.596	0.987	12.698	357	12.1	12.34	132	124	110	56	56	52	48.37	2	2	1	3	907	47.8	47.31	58.51	150	2	2	1.16	1	3	2001-2002	1	2	2	1	3	122	54.6666666666667	1	1	1	67.3333333333333	1	1	1	1	2	0	0	1	752	1998	30052.016119478
0.596	0.621	17.751	119	3.15	2.85	108	108	106	52	46	54	35.9	2	2	1	1	980	20.18	86.04	33	44	1	4	3.12	2	4	2015-2016	2	3	3	2	3	107.333333333333	50.6666666666667	1	1	1	56.6666666666667	1	1	1	2	1	1	1	1	617	1446	26724.5
0.596	0.899	9.754	128	6.48	7.35	169	168	163	89	91	85	23.4	2	2	1	3	600	36.5	59.84	23.92	302	2	5	0.77	1	3	2017-2020	1	3	1	1	1	166.666666666667	88.3333333333333	0	1	1	78.3333333333333	0	1	1	1	2	0	0	0	783	961	19884.4
0.597	0.737	12.192	230	5.71	5.27	116	116	116	56	60	62	47.89	2	2	1	1	931	41.26	78.83	49.91	110	2	3	1.13	2	4	2001-2002	2	2	2	2	3	116	59.3333333333333	1	1	1	56.6666666666667	1	1	1	1	1	1	1	1	970	1995	29911.1997080981
0.597	1.556	15.663	650	7.57	8.96	140	134	130	74	78	78	30	2	2	1	1	1605	56.56	226.71	57.2	158	1	2	1.2	2	3	2003-2004	1	2	2	2	3	134.666666666667	76.6666666666667	1	1	1	58	1	1	2	2	1	1	1	1	2513	1771	33669.5379445028
0.597	1.125	7.908	739	7.51	5.56	120	116	120	46	50	48	26.8	2	2	1	3	1890	58.03	215.12	89.04	279	1	4	5	2	4	2005-2006	2	3	3	2	2	118.666666666667	48	1	1	1	70.6666666666667	1	1	1	1	2	0	0	1	1200	4091	8293.79790437899
0.597	0.993	16.193	438	5.14	5.1	104	104	102	62	60	56	25.96	2	2	1	1	1592	29.49	284.33	40.65	70	2	3	0.75	2	3	2007-2008	1	2	1	2	2	103.333333333333	59.3333333333333	1	1	1	44	1	1	1	2	1	1	1	1	2160	1339	120528.780777958
0.597	0.918	4.948	441	4.81	4.37	124	128	122	64	66	72	31.23	2	2	1	3	878	44.95	103.37	31.42	106	2	1	1.16	1	2	2007-2008	4	1	2	1	3	124.666666666667	67.3333333333333	1	1	1	57.3333333333333	1	1	1	1	2	1	1	1	841	1225	6697.2674577582
0.597	1.09	21.007	400	16.76	11.37	120	116	114	74	70	72	28.67	2	2	1	3	1432	74.21	168.57	52.32	171	1	4	1.57	1	4	2009-2010	2	3	2	1	2	116.666666666667	72	1	1	1	44.6666666666667	1	1	1	2	2	1	1	1	1603	1963	5996.55816035226
0.597	0.74	3.675	178	6.73	5.92	116	110	120	72	72	76	18.2	2	2	1	1	1206	43.22	180.09	36.28	162	2	3	0.92	2	3	2011-2012	1	2	1	2	1	115.333333333333	73.3333333333333	1	1	1	42	1	1	1	1	1	1	1	1	1319	2073	209202.519228094
0.598	0.843	15.871	332	8.04	9.64	170	166	178	74	88	94	29.17	2	2	1	3	1252	80.12	111.77	55.34	313	2	3	3.07	2	4	2007-2008	2	2	3	2	2	171.333333333333	85.3333333333333	0	1	1	86	0	1	1	2	2	0	0	0	1328	1958	28378.4764797503
0.598	1.098	46.196	598	8.11	5.28	120	102	106	64	60	56	26.1	2	2	1	3	1720	80.2	161.43	89.6	224	2	5	3.92	2	4	2013-2014	2	3	3	2	2	109.333333333333	60	1	1	1	49.3333333333333	1	1	1	4	2	1	1	1	2693	2284	10695.4
0.598	2.192	6.562	652	4.76	5.32	114	129	124	80	77	73	36.4	2	2	1	3	1942	82.73	211.92	86	389	2	4	1.01	2	3	2021-2023	1	3	2	2	3	122.333333333333	76.6666666666667	1	1	1	45.6666666666667	1	1	3	1	2	1	1	1	1593	1834	19686.6
0.599	0.661	16.889	428	4.01	2.83	114	114	102	44	38	28	27.6	2	2	1	1	1108	19.16	181.85	35.26	12	1	4	1.26	2	3	2013-2014	1	3	2	2	2	110	36.6666666666667	1	1	1	73.3333333333333	1	1	1	2	1	0	0	1	1587	829	210784
0.6	1.15	8.98	583.07	8.77	5.6	130	122	122	80	78	80	35.93	2	2	1	1	1678.62	40.25	253.11	57.56	516.15	2	3	3.89	2	1	1999-2000	3	2	3	2	3	124.666666666667	79.3333333333333	1	1	1	45.3333333333333	1	1	1	1	1	1	1	1	1090.56	1463.65	20828.8454039025
0.6	0.67	12.12	251.94	7.27	7.12	120	124	112	72	80	80	19.72	2	2	1	1	1296.63	39.28	168.89	51.75	137.13	1	3	1.36	2	3	1999-2000	1	2	2	2	1	118.666666666667	77.3333333333333	1	1	1	41.3333333333333	1	1	1	1	1	1	1	1	953.18	1497.1	71368.842332485
0.6	0.78	15.15	277.22	6.9	7.18	142	142	150	84	80	82	42.85	2	2	1	3	771.68	50.46	61.3	35.6	133.79	2	3	1.1	2	3	1999-2000	1	2	2	2	3	144.666666666667	82	0	1	1	62.6666666666667	0	1	1	2	2	0	0	0	1299.24	1798.16	74496.441620741
0.6	1.49	15.97	893.63	5.52	5.34	116	110	112	60	58	60	23.01	2	2	1	1	1933.21	35.27	275.65	53.81	82.66	2	3	1.8	2	3	1999-2000	1	2	2	2	1	112.666666666667	59.3333333333333	1	1	1	53.3333333333333	1	1	2	2	1	1	1	1	2921.19	1467.88	84462.7151696263
0.6	1.258	14.589	258	4.88	4.77	104	102	100	74	72	78	26.31	2	2	1	3	2115	36.82	189.4	27.23	58	1	1	0.74	2	1	2009-2010	3	1	1	2	2	102	74.6666666666667	1	1	1	27.3333333333333	1	1	1	2	2	1	1	1	1761	1751	10546.0595904332
0.6	0.856	18.868	327	6.13	7.19	104	106	104	56	56	48	29.3	2	2	1	2	1363	48.02	160.88	51.27	186	2	1	0.33	2	4	2011-2012	2	1	1	2	2	104.666666666667	53.3333333333333	1	1	1	51.3333333333333	1	1	1	2	1	1	1	1	1899	1580	13304.7339183761
0.6	0.569	2.219	156	5.53	9.89	123	128	122	84	90	83	29.7	2	2	1	3	916	46.8	91.93	39.55	127	1	1	0.8	1	2	2021-2023	4	1	1	1	2	124.333333333333	85.6666666666667	1	1	1	38.6666666666667	1	1	1	1	2	1	1	1	799	1391	82014.8
0.601	1.032	13.954	162	7.31	6.18	130	136	136	74	72	74	26.89	2	2	1	3	887	52.49	104.79	32.66	161	1	2	1.03	2	3	2001-2002	1	2	2	2	2	134	73.3333333333333	1	1	1	60.6666666666667	1	1	1	1	2	0	0	1	2069	1559	19699.2338444494
0.601	1.028	43.13	751	5.62	4.9	134	128	124	80	82	76	27.48	2	2	1	3	1628	36.69	255.93	38.19	90	1	3	2.45	2	3	2007-2008	1	2	2	2	2	128.666666666667	79.3333333333333	1	1	1	49.3333333333333	1	1	1	4	2	1	1	1	1817	1789	57934.5178253078
0.601	3.261	9.995	144	0.99	1.86	118	114	116	74	70	72	33.3	2	2	1	3	242	7.58	21.25	13.23	0	1	5	3.62	2	3	2011-2012	1	3	3	2	3	116	72	1	1	1	44	1	1	4	1	2	1	1	1	2764	307	54205.9183336404
0.601	0.791	5.044	265	4.1	2.62	123	130	129	76	82	81	33.6	2	2	1	3	886	25.98	127.32	30.61	98	2	3	0.74	2	4	2017-2020	2	2	1	2	3	127.333333333333	79.6666666666667	1	1	1	47.6666666666667	1	1	1	1	2	1	1	1	676	1297	2191.94
0.602	0.803	15.673	480	10.88	14.97	124	126	122	68	78	68	31.88	2	2	1	1	1697	91.28	181.21	69.31	317	1	3	1.16	2	1	2007-2008	3	2	2	2	3	124	71.3333333333333	1	1	1	52.6666666666667	1	1	1	2	1	1	1	1	1555	2156	18274.1957910071
0.602	0.387	11.139	112	3.67	2.76	108	104	94	70	74	76	37.42	2	2	1	1	907	32.19	167.75	14.51	71	2	4	3.39	2	3	2009-2010	1	3	3	2	3	102	73.3333333333333	1	1	1	28.6666666666667	1	1	1	1	1	1	1	1	1268	981	30462.4950839635
0.602	2.088	26.694	975	7.54	11.97	108	100	102	64	66	70	36	2	2	1	3	1422	144.3	108.83	46.23	350	2	4	4.39	2	3	2015-2016	1	3	3	2	3	103.333333333333	66.6666666666667	1	1	1	36.6666666666667	1	1	3	3	2	1	1	1	2601	3628	52268.8
0.602	1.581	34.274	863	7.63	13.92	104	102	104	66	68	74	28.3	2	2	1	3	1460	74.17	191.17	24.78	220	2	1	1.24	2	1	2015-2016	3	1	2	2	2	103.333333333333	69.3333333333333	1	1	1	34	1	1	2	4	2	1	1	1	2491	1790	14774.4
0.602	0.859	17.559	146	4.99	2.43	108	104	106	56	62	64	30.4	2	2	1	1	728	14.7	101.47	29.7	22	2	4	1.62	2	3	2015-2016	1	3	2	2	3	106	60.6666666666667	1	1	1	45.3333333333333	1	1	1	2	1	1	1	1	784	948	39901.7
0.602	0.743	24.329	418	5.45	3.33	156	165	174	86	90	88	23.4	2	2	1	3	975	19.69	129.36	27.39	81	2	4	4.44	2	3	2017-2020	1	3	3	2	1	165	88	0	1	1	77	0	1	1	3	2	0	0	0	1295	727	12021.7
0.603	1.1	13.834	679	7.57	5.05	94	90	92	52	56	54	18.81	2	2	1	3	1648	42.27	234.09	63.89	108	2	4	1.27	2	3	2003-2004	1	3	2	2	1	92	54	1	1	1	38	1	1	1	1	2	1	1	1	1249	2169	21326.9073357921
0.603	0.874	19.092	420	6.49	3.41	154	140	130	70	66	64	30.78	2	2	1	3	1147	28.62	176.65	37.56	406	1	1	1.28	2	1	2007-2008	3	1	2	2	3	141.333333333333	66.6666666666667	0	1	1	74.6666666666667	0	1	1	2	2	0	0	0	1059	1065	7752.1850849458
0.604	1.412	27.789	430	4.29	6.39	120	116	116	0	0	0	25.42	2	2	1	2	1515	80.05	101.85	35.88	215	1	5	4.8	2	3	2001-2002	1	3	3	2	2	117.333333333333	0	1	1	1	117.333333333333	1	1	2	3	1	0	0	1	1510	1378	98108.6049711076
0.604	0.998	14.231	523	9.96	13.92	110	112	106	74	78	76	34.82	2	2	1	3	1519	63.87	136.96	81.67	166	2	3	3.86	2	1	2003-2004	3	2	3	2	3	109.333333333333	76	1	1	1	33.3333333333333	1	1	1	1	2	1	1	1	2247	2205	191187.110331982
0.604	0.879	13.262	281	6.84	3.64	106	102	100	64	66	70	51.02	2	2	1	3	1044	53.05	135.54	33.13	452	2	2	0.62	1	1	2005-2006	3	2	1	1	3	102.666666666667	66.6666666666667	1	1	1	36	1	1	1	1	2	1	1	1	1084	1236	4753.92465779703
0.604	1.157	19.112	539	10.29	11.56	122	124	112	80	74	74	30.49	2	2	1	3	1530	89.31	133.15	71.51	259	1	5	5	2	1	2007-2008	3	3	3	2	3	119.333333333333	76	1	1	1	43.3333333333333	1	1	1	2	2	1	1	1	3406	4222	15152.6526439551
0.604	1.149	23.854	575	8.73	12.99	152	156	142	92	84	86	36.26	2	2	1	3	1177	73.85	123.64	43.63	225	1	2	1.23	2	3	2009-2010	1	2	2	2	3	150	87.3333333333333	0	1	1	62.6666666666667	0	1	1	3	2	0	0	0	1558	1448	47557.9968418929
0.604	1.108	40.07	476	8.86	7.69	136	130	122	62	54	52	29.76	2	2	1	1	1705	113.14	168.55	64.55	718	1	1	1.94	2	1	2009-2010	3	1	2	2	2	129.333333333333	56	1	1	1	73.3333333333333	1	1	1	4	1	0	0	1	2293	2152	5564.77846472872
0.604	0.946	16.475	473	4.85	3.85	102	104	106	68	66	68	37.6	2	2	1	1	904	30.72	115.08	36.76	80	2	2	1.55	2	3	2011-2012	1	2	2	2	3	104	67.3333333333333	1	1	1	36.6666666666667	1	1	1	2	1	1	1	1	1376	1212	42090.2882925082
0.604	0.501	19.74	228	6.45	5.1	102	106	106	60	56	58	27.5	2	2	1	2	1196	26.52	147.81	56.69	68	2	4	2.82	1	3	2013-2014	1	3	2	1	2	104.666666666667	58	1	1	1	46.6666666666667	1	1	1	2	1	1	1	1	896	1822	64875.7
0.604	0.956	25.518	388	5.8	4.49	102	112	108	78	76	76	29.5	2	2	1	1	974	27.33	147.2	30.61	245	2	4	4.61	3	3	2013-2014	1	3	3	2	2	107.333333333333	76.6666666666667	1	1	1	30.6666666666667	1	1	1	3	1	1	1	1	667	1343	49236.6
0.605	0.733	20.162	317	8.83	4.21	126	118	116	68	62	64	26.96	2	2	1	1	2395	69.18	429.67	49.78	220	2	2	1.25	2	4	2001-2002	2	2	2	2	2	120	64.6666666666667	1	1	1	55.3333333333333	1	1	1	2	1	1	1	1	2802	1062	9293.18154449269
0.605	1.5	10.862	670	6.38	4.08	178	180	168	72	76	76	26.45	2	2	1	3	1315	33.62	158.18	28.46	232	1	1	1.32	2	3	2005-2006	1	1	2	2	2	175.333333333333	74.6666666666667	0	1	1	100.666666666667	0	1	2	1	2	0	0	0	1719	3467	38384.3624799153
0.605	1.436	22.731	597	9.27	5.03	126	126	120	64	56	56	27.33	2	2	1	3	1126	50.87	113.87	39.23	507	1	3	1.79	2	3	2007-2008	1	2	2	2	2	124	58.6666666666667	1	1	1	65.3333333333333	1	1	2	3	2	0	0	1	1817	1814	29184.4976955093
0.605	1.959	97.47	408	5.6	5.74	110	114	110	50	48	50	24	2	2	1	2	893	33.63	115.87	32.76	95	2	4	2.94	2	3	2011-2012	1	3	2	2	1	111.333333333333	49.3333333333333	1	1	1	62	1	1	3	4	1	0	0	1	640	1984	172677.428159245
0.605	0.673	25.433	309	3.48	3.42	160	160	162	76	68	74	54	2	2	1	3	1262	42.89	103.71	79.58	192	1	4	1.38	1	4	2015-2016	2	3	2	1	3	160.666666666667	72.6666666666667	0	1	1	88	0	1	1	3	2	0	0	0	1584	3031	65331.7
0.605	1.232	48.844	444	4.34	2.71	130	120	125	67	57	57	29	2	1	1	3	652	24.75	55.41	37.18	227	1	4	2.46	2	3	2017-2020	1	3	2	2	2	125	60.3333333333333	1	1	1	64.6666666666667	1	1	1	4	2	0	0	1	962	1353	16357.9
0.605	0.908	18.448	203	8.27	3.74	123	141	135	83	84	84	22.5	2	2	1	1	1252	21.41	133.35	28.12	26	2	4	5	2	3	2017-2020	1	3	3	2	1	133	83.6666666666667	1	1	1	49.3333333333333	1	1	1	2	1	1	1	1	1433	1328	34066.3
0.605	1.729	53.567	384	6.83	8.72	115	115	114	80	77	76	19.4	2	2	1	1	2923	70.11	277.04	41.27	126	2	3	0.79	2	3	2017-2020	1	2	1	2	1	114.666666666667	77.6666666666667	1	1	1	37	1	1	2	4	1	1	1	1	2373	1735	9660.99
0.605	0.547	30.073	217	7.37	3.29	98	96	93	69	74	70	36.7	2	2	1	1	871	18.5	167.55	18.06	0	2	2	0.77	1	4	2017-2020	2	2	1	1	3	95.6666666666667	71	1	1	1	24.6666666666667	1	1	1	3	1	1	1	1	1197	741	21363
0.605	1.497	26.431	596	6.01	6.62	158	164	157	64	62	60	23.9	2	2	1	1	1455	43.9	202.31	55.72	282	2	3	1.67	2	3	2017-2020	1	2	2	2	1	159.666666666667	62	0	1	1	97.6666666666667	0	1	2	3	1	0	0	0	1763	1363	14498
0.605	1.436	24.174	1024	6.21	10.31	122	127	119	60	78	62	22.2	2	2	1	1	2011	89.16	74.29	139.35	218	2	5	5	2	3	2021-2023	1	3	3	2	1	122.666666666667	66.6666666666667	1	1	1	56	1	1	2	3	1	1	1	1	2407	3257	21006.5
0.605	0.759	20.224	318	4.42	3.12	135	134	123	62	54	55	28.5	1	2	1	3	990	28.39	119.49	44.84	132	2	5	3.09	1	3	2021-2023	1	3	3	1	2	130.666666666667	57	1	1	1	73.6666666666667	1	1	1	2	2	0	0	1	1228	1878	21163.5
0.606	0.907	19.329	429	8.55	4.43	110	108	112	76	84	86	24.62	2	2	1	1	1701	82.63	222.75	33.82	226	1	4	1.52	2	3	2005-2006	1	3	2	2	1	110	82	1	1	1	28	1	1	1	2	1	1	1	1	1584	1894	51859.1170862467
0.606	1.689	33.494	634	6.5	5.19	126	126	128	64	62	58	22.8	1	2	1	1	1209	41.16	135.28	56.93	407	2	4	1.77	2	3	2015-2016	1	3	2	2	1	126.666666666667	61.3333333333333	1	1	1	65.3333333333333	1	1	2	4	1	0	0	1	1512	1681	83506.3
0.606	1.865	17.065	273	6.09	3.56	150	150	148	80	78	78	29.3	2	2	1	3	1577	76.27	88.73	57.65	188	1	4	5	2	1	2015-2016	3	3	3	2	2	149.333333333333	78.6666666666667	0	1	1	70.6666666666667	0	1	2	2	2	0	0	0	3392	2247	13738.9
0.606	1.07	13.218	235	5.86	8.17	113	113	112	75	75	77	17.4	2	2	1	1	1570	39.03	208.42	43.41	148	1	3	1.22	2	5	2017-2020	4	2	2	2	1	112.666666666667	75.6666666666667	1	1	1	37	1	1	1	1	1	1	1	1	1139	2023	19434.3
0.606	0.776	22.421	304	6.7	4.88	114	117	120	87	91	83	40.6	2	2	1	3	1096	20.57	191.32	29.98	85	2	4	2.47	3	3	2021-2023	1	3	2	2	3	117	87	1	1	1	30	1	1	1	3	2	1	1	1	931	1043	42614.2
0.606	0.6	28.595	805	6.28	3.15	121	125	116	69	68	65	27.6	2	2	1	1	851	34.78	87.77	40.42	64	1	4	0.7	2	2	2021-2023	4	3	1	2	2	120.666666666667	67.3333333333333	1	1	1	53.3333333333333	1	1	1	3	1	1	1	1	846	1680	38859.9
0.607	1.278	19.797	611	9.65	11.6	114	106	114	86	78	74	31.16	2	2	1	3	1932	87.5	154.74	112	236	2	4	3.59	2	5	2001-2002	4	3	3	2	3	111.333333333333	79.3333333333333	1	1	1	32	1	1	1	2	2	1	1	1	2507	2385	44358.4377459717
0.607	1.32	14.722	498	7.95	5.29	120	116	112	68	58	66	23.52	2	2	1	1	1717	47.92	235.58	67.47	631	2	3	0.64	2	3	2003-2004	1	2	1	2	1	116	64	1	1	1	52	1	1	2	2	1	1	1	1	1571	2251	169910.672217131
0.607	1.23	10.62	392	5.87	4.94	138	140	138	70	68	64	28.26	2	9	1	3	816	47.81	83.09	33.72	430	1	3	2.5	2	3	2005-2006	1	2	2	2	2	138.666666666667	67.3333333333333	1	1	1	71.3333333333333	1	1	1	1	2	0	0	1	2033	1195	35768.3422531565
0.607	0.933	19.217	183	5.75	3.44	158	158	154	78	86	88	27.65	2	2	1	3	790	36.85	125.15	17.66	255	2	1	1.73	1	1	2007-2008	3	1	2	1	2	156.666666666667	84	0	1	1	72.6666666666667	0	1	1	2	2	0	0	0	1940	1165	20298.6855905826
0.607	1.509	17.654	506	6.75	9.94	154	152	150	68	70	68	25.7	2	1	1	3	1396	68.26	116.38	74.63	260	1	4	2.98	1	1	2015-2016	3	3	2	1	2	152	68.6666666666667	0	1	1	83.3333333333333	0	1	2	2	2	0	0	0	1940	2540	2891.62
0.607	1.294	11.696	334	6.1	7.88	115	115	118	74	72	70	34.3	2	2	1	1	777	50.8	91.41	22.84	116	2	3	2.88	2	3	2017-2020	1	2	2	2	3	116	72	1	1	1	44	1	1	2	1	1	1	1	1	1818	1539	23497.9
0.607	1.102	19.762	549	6.66	7.03	145	151	166	90	92	89	64.7	2	2	1	1	2236	63.97	214.5	101.61	464	2	2	0.57	1	4	2021-2023	2	2	1	1	3	154	90.3333333333333	1	1	0	63.6666666666667	0	1	1	2	1	0	0	0	1186	3139	12614.9
0.608	0.843	15.498	242	3.27	1.62	158	148	152	60	62	64	29.02	2	2	1	3	391	16.1	52.71	13.82	36	2	1	1.2	3	3	2003-2004	1	1	2	2	2	152.666666666667	62	0	1	1	90.6666666666667	0	1	1	2	2	0	0	0	768	827	61974.1389517989
0.608	0.982	19.506	255	9.33	7.84	172	162	160	74	74	80	53.6	2	2	1	3	927	44.38	85.69	44.65	140	1	1	1.2	1	3	2003-2004	1	1	2	1	3	164.666666666667	76	0	1	1	88.6666666666667	0	1	1	2	2	0	0	0	1263	2838	52477.0353797622
0.608	1.506	8.998	284	5.38	6.41	144	146	138	64	66	66	32.79	1	2	1	1	672	32.39	64.23	31.99	96	1	3	1.36	2	3	2005-2006	1	2	2	2	3	142.666666666667	65.3333333333333	0	1	1	77.3333333333333	0	1	2	1	1	0	0	0	1972	912	55122.3277773994
0.608	0.759	62.784	286	7.09	5.69	110	118	118	68	70	66	25.6	2	2	1	3	1418	42.12	120.54	67.63	266	1	3	2.2	2	5	2011-2012	4	2	2	2	2	115.333333333333	68	1	1	1	47.3333333333333	1	1	1	4	2	1	1	1	1433	1918	44783.0457951664
0.608	1.381	14.735	691	5.55	8.74	118	111	112	67	69	67	31.6	2	2	1	1	1097	64.56	97.19	49.24	198	1	4	1.57	2	5	2017-2020	4	3	2	2	3	113.666666666667	67.6666666666667	1	1	1	46	1	1	2	2	1	1	1	1	1074	2509	27601.2
0.608	1.252	12.366	907	10.06	8.25	147	155	145	69	65	79	41.4	1	2	1	3	1433	48.45	205.74	50.92	121	2	4	2.17	1	3	2017-2020	1	3	2	1	3	149	71	0	1	1	78	0	1	1	1	2	0	0	0	1832	1826	9565.42
0.608	0.574	12.197	763	5.94	4.97	128	112	119	75	70	73	31.9	2	2	1	3	947	33.09	142.48	27.77	108	2	1	0.52	2	1	2021-2023	3	1	1	2	3	119.666666666667	72.6666666666667	1	1	1	47	1	1	1	1	2	1	1	1	1372	2417	12574.2
0.609	1.069	5.37	526	5.71	4.19	122	122	118	74	76	74	25.13	2	2	1	2	1368	34.08	245.05	32.86	213	1	2	1.91	2	1	2001-2002	3	2	2	2	2	120.666666666667	74.6666666666667	1	1	1	46	1	1	1	1	1	1	1	1	1633	1078	14832.9
0.609	0.811	19.114	294	7.34	8.74	104	104	102	74	70	72	25.08	2	2	1	2	1660	41.57	253	56.03	155	2	4	3.26	2	4	2003-2004	2	3	3	2	2	103.333333333333	72	1	1	1	31.3333333333333	1	1	1	2	1	1	1	1	1626	1730	43501.7076451497
0.609	1.494	10.835	458	5.86	4.66	142	142	140	80	70	80	31.21	2	2	1	3	841	34.52	79.86	45.96	66	1	4	3.41	2	3	2005-2006	1	3	3	2	3	141.333333333333	76.6666666666667	0	1	1	64.6666666666667	0	1	2	1	2	0	0	0	2248	2723	29211.1242586203
0.609	1.395	13.711	418	7.55	4.86	136	136	136	84	86	80	34.61	2	2	1	3	1912	52.66	177.64	84.95	758	2	3	5	2	3	2005-2006	1	2	3	2	3	136	83.3333333333333	1	1	1	52.6666666666667	1	1	2	1	2	1	1	1	1406	2307	47393.3887563508
0.609	1.073	21.226	235	8.54	6.75	122	124	120	84	92	78	27.6	2	2	1	1	1757	38.34	231.97	77.56	116	2	4	1.46	2	3	2015-2016	1	3	2	2	2	122	84.6666666666667	1	1	1	37.3333333333333	1	1	1	2	1	1	1	1	1375	2393	69562.1
0.609	2.594	7.534	715	1.83	3.45	107	106	110	67	67	67	20.3	2	2	1	1	616	23.04	54.75	34.5	73	2	4	2.08	2	3	2017-2020	1	3	2	2	1	107.666666666667	67	1	1	1	40.6666666666667	1	1	3	1	1	1	1	1	2113	874	36007.1
0.61	1.27	15.33	247.45	6.89	5.34	110	116	112	78	70	72	25.93	2	2	1	1	1677.59	34.59	227.03	28.33	33.5	2	3	2.67	2	3	1999-2000	1	2	2	2	2	112.666666666667	2	1	1	1	39.3333333333333	1	1	1	2	1	1	1	1	2563.35	2811.52	105168
0.61	0.88	7.95	382	7.57	4.9	140	128	126	88	90	88	29.64	2	2	1	3	1587.73	27.68	255.94	55.24	127.23	1	3	2.61	1	1	1999-2000	3	2	2	1	2	131.333333333333	88.6666666666667	1	1	1	42.6666666666667	1	1	1	1	2	1	1	1	972.34	2015.2	5209.79778675448
0.61	1.22	27.43	307.73	7.64	5.85	128	126	128	70	74	74	20.54	2	2	1	3	1514.78	86.31	181	48.27	631.44	1	1	1.23	2	1	1999-2000	3	1	2	2	1	127.333333333333	72.6666666666667	1	1	1	54.6666666666667	1	1	1	3	2	1	1	1	1066.43	1674.83	3702.30799270589
0.61	1.331	14.327	489	9.28	11.41	150	150	142	62	60	56	35.81	2	2	1	1	1409	78.39	127.16	66.16	509	1	2	2.49	2	1	2009-2010	3	2	2	2	3	147.333333333333	59.3333333333333	0	1	1	88	0	1	2	1	1	0	0	0	2136	2107	16577.7297877703
0.61	1.085	18.139	408	7.47	11.45	110	115	111	74	77	81	55.1	2	2	1	3	2210	97.03	156.85	110.18	403	2	3	1.15	2	4	2017-2020	2	2	2	2	3	112	77.3333333333333	1	1	1	34.6666666666667	1	1	1	2	2	1	1	1	2238	2599	7249.14
0.61	0.664	26.296	447	3.86	3.47	140	148	152	96	95	94	24.2	2	2	1	2	1165	27.55	127.63	63.15	95	2	2	0.69	2	4	2021-2023	2	2	1	2	1	146.666666666667	95	1	1	0	51.6666666666667	0	1	1	3	1	1	1	0	867	1950	22057.1
0.611	0.759	23.25	332	5.76	3.65	168	174	164	96	100	94	31.05	2	2	1	3	918	25.46	120.74	39.3	69	1	5	5	2	3	2003-2004	1	3	3	2	3	168.666666666667	96.6666666666667	1	1	0	72	0	1	1	3	2	0	0	0	928	1866	338853.319011105
0.611	1.199	14.014	341	6.31	4.19	142	142	134	96	90	88	21.9	2	2	1	2	1459	54.39	230.84	36.5	142	1	3	5	2	4	2003-2004	2	2	3	2	1	139.333333333333	91.3333333333333	1	0	1	48	0	1	1	1	1	1	1	0	1197	1361	11416.9893973122
0.611	0.874	11.61	364	6.54	4.46	130	128	126	74	76	78	23.77	2	2	1	1	1151	49.93	159.24	35.84	130	2	5	3.19	2	3	2003-2004	1	3	3	2	1	128	76	1	1	1	52	1	1	1	1	1	1	1	1	836	2044	226406.450493758
0.611	0.821	25.606	346	6.54	3.6	114	112	110	78	78	80	35.1	2	2	1	3	1193	41.17	174.76	39.26	302	1	3	1.36	2	2	2007-2008	4	2	2	2	3	112	78.6666666666667	1	1	1	33.3333333333333	1	1	1	3	2	1	1	1	1491	1386	3847.50910853304
0.611	1.332	16.18	541	6.27	8.53	112	112	104	58	72	54	42.4	2	2	1	1	2147	68.11	148.68	157.94	12	1	4	0.86	1	4	2013-2014	2	3	1	1	3	109.333333333333	61.3333333333333	1	1	1	48	1	1	2	2	1	1	1	1	2652	1299	27761.2
0.611	0.682	26.694	531	5.56	5.25	116	124	118	62	64	66	21.1	2	2	1	1	2643	35.17	238.92	41.61	151	2	3	5	2	3	2013-2014	1	2	3	2	1	119.333333333333	64	1	1	1	55.3333333333333	1	1	1	3	1	1	1	1	725	2370	175001
0.611	1.523	17.089	936	5.34	6.64	116	112	110	62	68	70	39.8	2	2	1	2	2617	57.17	385.97	98.4	273	2	3	2.02	2	3	2013-2014	1	2	2	2	3	112.666666666667	66.6666666666667	1	1	1	46	1	1	2	2	1	1	1	1	1661	3835	64670.5
0.611	1.06	16.991	556	4.05	3.33	186	180	172	52	30	44	28.1	2	2	1	3	1365	38.14	187.68	55.13	216	2	2	1.29	2	3	2013-2014	1	2	2	2	2	179.333333333333	42	0	1	1	137.333333333333	0	1	1	2	2	0	0	0	2111	1115	47631.6
0.611	0.803	51.335	344	6.85	9.06	124	122	122	62	64	66	22.8	2	2	1	3	1293	59.99	107.79	71.92	165	1	3	3.22	1	4	2013-2014	2	2	3	1	1	122.666666666667	64	1	1	1	58.6666666666667	1	1	1	4	2	1	1	1	1410	2481	11507.7
0.611	1.034	30.358	186	8.94	18.89	118	120	116	66	68	66	21.2	2	2	1	1	1556	80.93	187.06	54.97	286	1	5	5	2	5	2013-2014	4	3	3	2	1	118	66.6666666666667	1	1	1	51.3333333333333	1	1	1	3	1	1	1	1	2162	1884	7137.92
0.611	2.702	7.879	504	3.94	3.6	108	108	102	66	66	68	26.2	2	2	1	1	1921	37.63	232.26	33.16	102	2	3	1.36	2	3	2015-2016	1	2	2	2	2	106	66.6666666666667	1	1	1	39.3333333333333	1	1	4	1	1	1	1	1	2442	974	117214
0.611	1.09	11.09	441	5.62	3.08	96	100	94	57	50	59	30.3	2	2	1	3	875	34.34	125.24	28.65	259	2	4	0.04	2	3	2017-2020	1	3	1	2	3	96.6666666666667	55.3333333333333	1	1	1	41.3333333333333	1	1	1	1	2	1	1	1	1226	1512	12211.9
0.611	0.715	9.813	282	11.61	11.33	132	130	125	64	61	59	37.2	2	2	1	3	1447	58.39	189.93	54.26	296	2	3	2.41	1	3	2021-2023	1	2	2	1	3	129	61.3333333333333	1	1	1	67.6666666666667	1	1	1	1	2	0	0	1	1490	3480	24450.3
0.611	4.63	81.826	745	7.51	5.65	111	112	114	71	68	70	24.5	2	2	1	1	1593	37.45	167.9	70.21	934	1	2	4.22	2	1	2021-2023	3	2	3	2	1	112.333333333333	69.6666666666667	1	1	1	42.6666666666667	1	1	4	4	1	1	1	1	897	2531	95849
0.612	2.879	14.415	417	2.62	3.2	114	108	96	68	60	52	23.5	2	2	1	1	593	26.31	67.72	25.61	322	1	3	2.92	2	3	2011-2012	1	2	2	2	1	106	60	1	1	1	46	1	1	4	1	1	1	1	1	2210	927	53053.981718661
0.612	0.742	22.729	107	5.28	5.31	131	113	125	83	81	86	20.8	2	2	1	3	892	54.72	79.1	33.44	256	1	2	0.98	2	4	2017-2020	2	2	1	2	1	123	83.3333333333333	1	1	1	39.6666666666667	1	1	1	3	2	1	1	1	891	1859	25815.7
0.612	0.483	6.585	285	4.92	4.2	111	107	113	61	62	62	48.2	2	2	1	3	1097	66.35	106.76	43.6	313	2	2	1.57	1	4	2017-2020	2	2	2	1	3	110.333333333333	61.6666666666667	1	1	1	48.6666666666667	1	1	1	1	2	1	1	1	1267	1925	3648.53
0.613	1.462	8.446	390	14.71	6.02	126	128	124	66	68	64	21.05	1	2	1	3	1234	36.18	154.34	53.74	680	1	1	1.34	2	3	2003-2004	1	1	2	2	1	126	66	1	1	1	60	1	1	2	1	2	0	0	1	922	1354	15859.9343619981
0.613	1.149	18.764	301	8.92	7.84	106	108	102	60	62	56	29.06	2	2	1	1	1803	85.12	295.35	33.58	215	1	2	0.99	2	3	2007-2008	1	2	1	2	2	105.333333333333	59.3333333333333	1	1	1	46	1	1	1	2	1	1	1	1	2573	2158	19527.7432359618
0.613	2.196	44.982	636	6.51	5.71	120	132	130	64	76	78	27.9	2	2	1	1	3722	38.36	331.94	45.26	28	1	5	3.55	2	3	2013-2014	1	3	3	2	2	127.333333333333	72.6666666666667	1	1	1	54.6666666666667	1	1	3	4	1	1	1	1	2923	4965	119791
0.613	0.991	15.759	318	4.21	2.91	180	182	170	98	84	84	29.9	2	2	1	3	973	36.77	122.76	38.05	83	2	5	5	2	3	2015-2016	1	3	3	2	2	177.333333333333	88.6666666666667	0	1	1	88.6666666666667	0	1	1	2	2	0	0	0	939	1897	161442
0.613	1.221	56.174	1085	6.84	6.03	119	115	112	75	78	76	39.3	2	2	1	3	962	52.45	104.16	36.99	80	2	5	5	1	3	2017-2020	1	3	3	1	3	115.333333333333	76.3333333333333	1	1	1	39	1	1	1	4	2	1	1	1	938	1713	188699
0.613	1.132	15.617	766	6.72	4.43	106	108	106	62	66	64	30.5	1	2	1	3	826	37	100.41	33.83	53	1	4	4.52	2	3	2017-2020	1	3	3	2	3	106.666666666667	64	1	1	1	42.6666666666667	1	1	1	2	2	1	1	1	1634	1631	39037.4
0.613	0.893	7.509	501	4.79	4.76	157	153	145	97	97	92	23.6	2	2	1	3	993	44.57	134.47	31.9	334	1	1	1.72	2	2	2021-2023	4	1	2	2	1	151.666666666667	95.3333333333333	1	1	0	56.3333333333333	0	1	1	1	2	1	1	0	1363	1433	11289.6
0.614	0.782	24.266	131	11.06	21.21	140	142	144	80	80	82	38.88	2	2	1	1	1833	118.16	88.08	65.89	369	1	4	4.12	3	4	2009-2010	2	3	3	2	3	142	80.6666666666667	0	1	1	61.3333333333333	0	1	1	3	1	0	0	0	2338	2213	8583.2890813674
0.614	0.893	16.995	96	4.57	3.68	146	144	146	104	100	96	38.73	2	2	1	1	806	33.13	139.55	13.78	110	1	4	4.43	2	4	2009-2010	2	3	3	2	3	145.333333333333	100	1	1	0	45.3333333333333	0	1	1	2	1	1	1	0	1010	1623	10691.709295879
0.614	1.011	25.098	479	4.36	3.9	113	111	111	74	75	73	28.3	2	2	1	3	1215	34.34	141.62	58.63	65	2	3	5	2	3	2017-2020	1	2	3	2	2	111.666666666667	74	1	1	1	37.6666666666667	1	1	1	3	2	1	1	1	1013	1183	270555
0.615	1.142	43.189	595	13.73	20.04	108	110	104	68	72	74	19.31	2	2	1	1	2366	88.49	325.82	82.41	255	1	2	1.33	2	3	2003-2004	1	2	2	2	1	107.333333333333	71.3333333333333	1	1	1	36	1	1	1	4	1	1	1	1	1942	1962	18445.5710000888
0.615	1.091	12.584	322	3.29	3.74	124	116	120	86	88	86	28.7	2	2	1	3	1508	30.65	170.72	45.44	113	1	4	3.87	2	1	2015-2016	3	3	3	2	2	120	86.6666666666667	1	1	1	33.3333333333333	1	1	1	1	2	1	1	1	1401	2034	16211.2
0.615	0.956	14.006	445	5.37	3.13	122	124	130	78	74	76	35.4	2	2	1	1	772	25.94	80.56	38.67	34	2	2	1.15	2	3	2015-2016	1	2	2	2	3	125.333333333333	76	1	1	1	49.3333333333333	1	1	1	1	1	1	1	1	547	1772	38489
0.615	0.926	24.034	894	7.6	8.88	161	173	163	73	71	68	27.4	1	2	1	3	1242	52.23	117.28	63.43	165	2	2	0.92	1	1	2017-2020	3	2	1	1	2	165.666666666667	70.6666666666667	0	1	1	95	0	1	1	3	2	0	0	0	2120	1874	6218.43
0.616	0.807	11.551	386	5.83	2.73	102	104	100	62	58	60	24.19	2	2	1	2	1039	56.11	89.61	50.99	204	2	4	1.69	2	4	2005-2006	2	3	2	2	1	102	60	1	1	1	42	1	1	1	1	1	1	1	1	1312	2345	33399.8846049982
0.616	1.106	15.055	449	6.43	7.49	108	112	108	66	66	54	26	2	2	1	1	1895	100.93	259.34	52.45	511	1	2	2.08	2	2	2015-2016	4	2	2	2	2	109.333333333333	62	1	1	1	47.3333333333333	1	1	1	2	1	1	1	1	1412	2971	24799.5
0.616	2.308	19.586	1964	10.04	10.29	110	112	106	68	70	66	23.1	2	2	1	3	2219	74.33	137.3	122.35	1064	2	3	1.06	2	3	2015-2016	1	2	2	2	1	109.333333333333	68	1	1	1	41.3333333333333	1	1	3	2	2	1	1	1	2596	3961	134462
0.616	0.79	16.235	355	5.06	3.57	115	113	112	68	71	72	23.9	2	2	1	1	627	46.87	64.88	20.52	101	2	4	5	2	1	2017-2020	3	3	3	2	1	113.333333333333	70.3333333333333	1	1	1	43	1	1	1	2	1	1	1	1	1993	1889	19248.4
0.616	1.789	22.356	1220	5.53	8.12	100	108	118	62	65	64	38	2	2	1	3	1414	70.08	120.39	73.17	197	2	5	5	2	3	2021-2023	1	3	3	2	3	108.666666666667	63.6666666666667	1	1	1	45	1	1	2	3	2	1	1	1	1806	3268	29673.6
0.617	1.873	13.421	964	6.49	7.01	108	104	100	56	56	56	26.96	2	2	1	1	1355	46.89	144.18	46.54	94	2	3	1.2	2	3	2009-2010	1	2	2	2	2	104	56	1	1	1	48	1	1	2	1	1	1	1	1	2320	2088	9915.38010947659
0.617	2.194	33.132	853	12.44	18.66	122	121	118	86	77	82	39.6	2	2	1	3	1644	119.14	33.25	95.62	1134	1	3	4.45	2	3	2017-2020	1	2	3	2	3	120.333333333333	81.6666666666667	1	1	1	38.6666666666667	1	1	3	4	2	1	1	1	1738	2900	67699.5
0.617	1.31	14.211	699	7.51	8.44	137	131	138	89	85	83	31.8	2	2	1	3	1540	50.38	207.63	57.58	470	2	4	3.49	2	3	2017-2020	1	3	3	2	3	135.333333333333	85.6666666666667	1	1	1	49.6666666666667	1	1	2	1	2	1	1	1	1125	1659	124757
0.617	0.81	9.897	281	5.56	4.94	170	163	166	130	129	134	28.6	2	2	1	3	1115	62.95	90.52	32.71	222	1	4	3.11	2	4	2021-2023	2	3	3	2	2	166.333333333333	131	1	1	0	35.3333333333333	0	1	1	1	2	1	1	0	1132	1452	35050.5
0.618	0.68	10.814	97	9.28	5.6	130	126	132	74	78	72	20.69	2	2	1	1	955	51.16	86.13	46.49	150	1	1	0.92	2	2	2001-2002	4	1	1	2	1	129.333333333333	74.6666666666667	1	1	1	54.6666666666667	1	1	1	1	1	1	1	1	1351	1552	10758.3361934439
0.618	0.971	25.235	467	6.75	6.18	118	116	112	66	66	78	30.29	2	2	1	2	1576	73.84	173.49	54.44	200	1	2	0.47	2	1	2001-2002	3	2	1	2	3	115.333333333333	70	1	1	1	45.3333333333333	1	1	1	3	1	1	1	1	1630	1935	9848.59935730628
0.618	0.292	24.345	185	6.09	2.43	134	130	134	76	74	78	50.8	2	2	1	1	1186	36.21	227.59	13.47	54	2	4	1.98	1	3	2011-2012	1	3	2	1	3	132.666666666667	76	1	1	1	56.6666666666667	1	1	1	3	1	1	1	1	1710	4479	140845.211612831
0.618	0.745	35.651	522	8.52	9.78	116	106	104	78	72	72	28.7	2	2	1	3	1004	57.71	96.41	44.88	81	1	3	5	2	3	2013-2014	1	2	3	2	2	108.666666666667	74	1	1	1	34.6666666666667	1	1	1	4	2	1	1	1	2023	2886	165583
0.618	1.193	12.827	237	3.15	3.51	136	136	134	84	82	84	35.5	2	2	1	2	769	39.31	105.58	23.8	116	2	4	1.09	2	3	2015-2016	1	3	2	2	3	135.333333333333	83.3333333333333	1	1	1	52	1	1	1	1	1	1	1	1	1349	1310	16476.8
0.618	1.52	21.397	569	5.3	1.79	111	117	120	75	77	77	26.1	2	2	1	1	525	14.24	87.03	12.86	26	1	4	1.71	1	3	2021-2023	1	3	2	1	2	116	76.3333333333333	1	1	1	39.6666666666667	1	1	2	3	1	1	1	1	1125	521	38562.8
0.619	0.754	7.623	330	7.04	4.67	102	104	104	58	52	54	26.48	2	2	1	2	1185	28.27	116.62	55.6	119	2	4	4.25	2	3	2001-2002	1	3	3	2	2	103.333333333333	54.6666666666667	1	1	1	48.6666666666667	1	1	1	1	1	1	1	1	1443	2140	3558.66100177243
0.619	1.153	17.443	711	9.67	5.2	128	134	124	72	74	60	25.13	2	2	1	3	1281	42.77	176.52	48.19	84	1	3	1.51	2	3	2005-2006	1	2	2	2	2	128.666666666667	68.6666666666667	1	1	1	60	1	1	1	2	2	0	0	1	1050	1449	30238.8171228691
0.619	0.549	12.479	120	8.25	14.88	116	112	118	54	58	60	25.09	1	2	1	1	1926	84.35	235.31	75.36	248	1	2	1.39	2	3	2009-2010	1	2	2	2	2	115.333333333333	57.3333333333333	1	1	1	58	1	1	1	1	1	1	1	1	2654	2307	16337.345641955
0.619	1.11	9.786	401	7.24	5.8	122	116	116	64	64	64	33.8	2	2	1	3	1567	40.93	214.68	33.45	366	2	4	3.42	2	1	2011-2012	3	3	3	2	3	118	64	1	1	1	54	1	1	1	1	2	1	1	1	1475	2644	14849.8
0.619	4.646	61.887	339	7.82	13.42	112	112	110	60	68	68	21.6	2	2	1	1	1468	62	194.62	49.6	186	1	3	0.72	2	3	2013-2014	1	2	1	2	1	111.333333333333	65.3333333333333	1	1	1	46	1	1	4	4	1	1	1	1	823	1953	14103.4
0.619	0.731	81.303	449	4.99	3.53	144	126	128	72	70	68	24	2	2	1	3	900	39.32	107.08	36.82	97	2	4	1.44	2	2	2013-2014	4	3	2	2	1	132.666666666667	70	1	1	1	62.6666666666667	1	1	1	4	2	0	0	1	1027	2345	6437.7
0.619	0.711	19.009	191	5	2.59	110	106	108	74	64	72	27.1	2	2	1	1	1393	75.55	144.19	49.17	276	1	3	0.73	2	4	2013-2014	2	2	1	2	2	108	70	1	1	1	38	1	1	1	2	1	1	1	1	1630	1511	44004.6
0.619	2.491	36.63	881	11.55	13.03	137	134	131	82	88	82	27.2	2	2	1	2	1879	67.9	151.01	121.8	120	2	4	1.6	2	3	2017-2020	1	3	2	2	2	134	84	1	1	1	50	1	1	3	4	1	1	1	1	3179	1335	29483.3
0.62	1.3	12.99	399.59	8.91	13.22	164	162	156	78	74	76	26.26	2	1	1	3	948.49	75.16	94.27	28.93	373.32	1	4	2.71	2	3	1999-2000	1	3	2	2	2	160.666666666667	76	0	1	1	84.6666666666667	0	1	2	1	2	0	0	0	1501.91	1353.1	0
0.62	1.04	7.6	565.14	6.81	5.64	116	114	118	72	74	76	25.51	2	2	1	2	1137.99	41.57	102.82	38.81	262.27	2	5	4.19	2	1	1999-2000	3	3	3	2	2	116	74	1	1	1	42	1	1	1	1	1	1	1	1	1713.47	1904.44	17984.1929488112
0.62	0.88	11.39	526.22	6.81	5.16	88	88	88	56	56	62	29.41	2	2	1	1	1225.1	35.36	193.15	38.21	64.77	2	4	1.8	2	3	1999-2000	1	3	2	2	2	88	58	1	1	1	30	1	1	1	1	1	1	1	1	1579.92	1356.78	125390.983333562
0.62	1.25	18.85	256.22	10.36	12.31	120	116	116	66	68	66	43.08	2	2	1	1	1789.58	97.8	184.42	71.46	640.79	2	2	2.43	2	4	1999-2000	2	2	2	2	3	117.333333333333	66.6666666666667	1	1	1	50.6666666666667	1	1	1	2	1	1	1	1	1418.37	3070.41	48686.6610596174
0.62	0.65	15.57	142.81	7.7	8.16	142	144	136	74	76	78	34.98	2	2	1	1	1487.23	64.29	127.62	60.68	220.6	1	2	1.63	2	4	1999-2000	2	2	2	2	3	140.666666666667	76	0	1	1	64.6666666666667	0	1	1	2	1	0	0	0	998.33	2621.53	58658.0510435508
0.62	1.21	8.132	1199	6.11	7.69	158	160	154	90	90	94	28.86	2	2	1	1	1998	76.91	168.88	82.44	337	2	4	5	2	4	2005-2006	2	3	3	2	2	157.333333333333	91.3333333333333	1	1	0	66	0	1	1	1	1	0	0	0	1933	2582	24479.1034031462
0.62	1.454	34.802	664	9.48	12.18	124	122	126	66	62	68	27.08	2	2	1	2	1605	75.6	129.82	87.69	635	1	4	1.46	2	1	2007-2008	3	3	2	2	2	124	65.3333333333333	1	1	1	58.6666666666667	1	1	2	4	1	1	1	1	1053	2433	55894.6606893775
0.62	0.794	2.807	492	7.43	5.97	136	128	130	72	74	80	29.79	2	2	1	1	983	44.57	112.17	39.77	131	2	3	1.39	2	4	2007-2008	2	2	2	2	2	131.333333333333	75.3333333333333	1	1	1	56	1	1	1	1	1	1	1	1	688	1932	8914.43502941393
0.62	0.683	18.44	404	5.88	3.16	114	118	116	72	64	74	19.74	2	2	1	1	2420	17.61	266.31	40.06	2	1	5	3.23	2	3	2009-2010	1	3	3	2	1	116	70	1	1	1	46	1	1	1	2	1	1	1	1	2250	2017	37923.1250663643
0.62	0.909	36.249	262	7.78	4.93	142	142	146	80	84	78	35.08	9	2	1	1	1342	31.27	217.26	40.22	85	2	2	1.09	1	2	2009-2010	4	2	2	1	3	143.333333333333	80.6666666666667	0	1	1	62.6666666666667	0	1	1	4	1	0	0	0	1168	1958	51258.647039229
0.62	1.704	21.139	472	5.18	2.96	124	116	120	76	78	74	30.4	2	2	1	3	1409	32.56	205.14	53.68	213	2	3	2.86	2	3	2011-2012	1	2	2	2	3	120	76	1	1	1	44	1	1	2	2	2	1	1	1	1796	1639	338431.745121611
0.62	1.019	10.995	396	7.09	7.03	128	126	130	82	84	86	36.3	2	2	1	1	1568	35.8	225.6	61.33	103	2	3	3.26	2	4	2013-2014	2	2	3	2	3	128	84	1	1	1	44	1	1	1	1	1	1	1	1	1216	2434	55643.8
0.62	1.845	15.185	726	6.33	5.19	118	116	114	60	58	70	26.5	2	2	1	1	1566	38.15	192.39	73.43	344	2	4	2.04	2	3	2015-2016	1	3	2	2	2	116	62.6666666666667	1	1	1	53.3333333333333	1	1	2	2	1	1	1	1	1592	1922	25217.6
0.62	1.2	21.499	711	7.72	7.92	176	170	174	86	87	88	27.9	2	1	1	3	1342	58.76	124.52	68.61	492	2	4	5	2	1	2017-2020	3	3	3	2	2	173.333333333333	87	0	1	1	86.3333333333333	0	1	1	3	2	0	0	0	1393	2615	7116.85
0.62	1.249	10.289	268	5.53	5.81	156	151	155	60	59	62	29.2	2	2	1	3	898	72.05	41.43	48.17	581	1	3	1.81	2	3	2017-2020	1	2	2	2	2	154	60.3333333333333	0	1	1	93.6666666666667	0	1	1	1	2	0	0	0	1495	1834	16731.3
0.62	0.921	17.593	432	6.33	7.95	114	114	108	74	70	69	31.5	1	2	1	3	1093	43.77	127.25	45.45	307	2	2	2.03	2	3	2021-2023	1	2	2	2	3	112	71	1	1	1	41	1	1	1	2	2	1	1	1	1739	1118	22944
0.62	0.828	7.68	687	8.91	13	125	123	129	75	68	69	47.9	2	2	1	3	2099	57.71	216.55	112.79	236	1	4	1.84	3	3	2021-2023	1	3	2	2	3	125.666666666667	70.6666666666667	1	1	1	55	1	1	1	1	2	1	1	1	1059	2300	14347
0.621	0.748	11.1	354	7.5	9.41	164	174	170	72	72	82	38.46	2	2	1	1	1132	45.89	125.37	49.53	103	1	4	5	2	1	2001-2002	3	3	3	2	3	169.333333333333	75.3333333333333	0	1	1	94	0	1	1	1	1	0	0	0	1541	1414	62078.5079113758
0.621	1.528	53.64	604	3.41	3.22	144	148	146	72	68	70	30.26	2	1	1	1	546	24.14	65.89	20.34	40	2	1	0.88	3	3	2007-2008	1	1	1	2	3	146	70	0	1	1	76	0	1	2	4	1	0	0	0	1108	700	11697.1656934589
0.621	1.108	27.634	265	9.75	16.56	128	122	130	52	0	0	21.6	2	2	1	1	1135	104.07	114.93	30.09	261	1	3	2.45	2	3	2011-2012	1	2	2	2	1	126.666666666667	17.3333333333333	1	1	1	109.333333333333	1	1	1	3	1	0	0	1	2461	2295	162977.66395736
0.621	0.703	9.451	644	4.43	5.48	150	154	156	88	88	86	32.2	2	2	1	3	814	43.42	51.72	48.08	160	1	1	2.04	2	4	2011-2012	2	1	2	2	3	153.333333333333	87.3333333333333	0	1	1	66	0	1	1	1	2	0	0	0	455	1768	46616.0775747899
0.621	1.391	3.911	382	6.98	4.5	112	118	116	70	66	70	44.9	2	2	1	2	1101	37.88	128.42	48.86	612	1	1	1.84	1	1	2013-2014	3	1	2	1	3	115.333333333333	68.6666666666667	1	1	1	46.6666666666667	1	1	2	1	1	1	1	1	770	1314	14421.5
0.621	0.949	19.871	442	4.91	6.24	128	118	118	56	64	66	22.9	2	2	1	1	1618	78.77	255.31	32.81	252	1	1	0.8	2	1	2015-2016	3	1	1	2	1	121.333333333333	62	1	1	1	59.3333333333333	1	1	1	2	1	1	1	1	1967	1378	18448.6
0.621	0.715	12.766	156	7.89	12.11	162	149	153	85	84	84	24.2	2	2	1	3	1276	53.7	125.31	50.54	147	1	2	0.84	2	2	2017-2020	4	2	1	2	1	154.666666666667	84.3333333333333	0	1	1	70.3333333333333	0	1	1	1	2	0	0	0	1561	1656	10771.2
0.621	0.872	14.756	234	9.65	6.93	114	108	103	69	64	66	28.4	2	2	1	1	1141	37.05	137.73	53.02	308	2	3	1.52	2	4	2017-2020	2	2	2	2	2	108.333333333333	66.3333333333333	1	1	1	42	1	1	1	2	1	1	1	1	1531	1702	44420.8
0.621	1.523	14.037	142	4.84	5.18	114	114	108	68	66	68	23.5	2	2	1	1	1698	60.71	195.89	75.56	297	1	3	0.09	2	4	2021-2023	2	2	1	2	1	112	67.3333333333333	1	1	1	44.6666666666667	1	1	2	1	1	1	1	1	2012	2229	9215.68
0.621	1.038	12.81	474	3.84	3.66	151	151	157	79	87	88	28.2	1	1	1	3	1307	62.64	123.22	62.45	340	1	1	1.86	2	3	2021-2023	1	1	2	2	2	153	84.6666666666667	0	1	1	68.3333333333333	0	1	1	1	2	0	0	0	2304	2635	46654.9
0.621	1.487	15.827	196	6.31	8.01	117	112	108	84	81	81	30.3	2	2	1	1	829	49.47	62.61	43.48	184	2	4	2.87	2	3	2021-2023	1	3	2	2	3	112.333333333333	82	1	1	1	30.3333333333333	1	1	2	2	1	1	1	1	1285	1794	28264.1
0.622	0.6	4.789	336	4.49	3.29	118	110	116	78	72	78	38.03	1	2	1	3	948	19.59	170.18	23.33	15	2	1	0.16	2	1	2003-2004	3	1	1	2	3	114.666666666667	76	1	1	1	38.6666666666667	1	1	1	1	2	1	1	1	1784	1558	7009.88996669436
0.622	2.106	9.915	1030	4.93	5.47	120	128	122	74	74	72	26.9	2	2	1	3	1117	73.43	88.55	47.48	398	2	1	0.94	2	2	2011-2012	4	1	1	2	2	123.333333333333	73.3333333333333	1	1	1	50	1	1	3	1	2	1	1	1	2221	2776	8067.78780811202
0.622	1.277	18.804	819	5.59	2.2	98	94	96	52	48	50	30.8	2	2	1	1	991	19.66	144.11	37.97	82	2	5	2.92	2	3	2011-2012	1	3	2	2	3	96	50	1	1	1	46	1	1	1	2	1	1	1	1	909	1745	329050.132179283
0.622	0.869	14.224	506	8.42	9.94	137	135	142	94	101	99	36.5	2	2	1	3	1376	47.3	197.64	47.61	133	1	3	0.41	2	1	2017-2020	3	2	1	2	3	138	98	1	0	1	40	0	1	1	1	2	1	1	0	1332	2065	41213
0.623	1.042	14.894	375	10.58	3.79	176	158	150	74	72	74	28.51	2	2	1	3	1534	27.1	267.67	45.51	251	2	4	1.31	1	4	2003-2004	2	3	2	1	2	161.333333333333	73.3333333333333	0	1	1	88	0	1	1	2	2	0	0	0	1236	1512	7570.94725092046
0.623	0.414	8.44	246	4.09	2.7	114	108	106	66	58	60	25.8	2	2	1	1	864	23.62	171.76	11.25	172	2	2	1.43	2	3	2011-2012	1	2	2	2	2	109.333333333333	61.3333333333333	1	1	1	48	1	1	1	1	1	1	1	1	483	1122	59322.6601118967
0.623	0.607	5.598	382	8.24	7.26	124	120	122	70	64	68	33.3	2	2	1	2	1499	39.65	205.89	58.69	123	2	3	1.07	2	5	2013-2014	4	2	2	2	3	122	67.3333333333333	1	1	1	54.6666666666667	1	1	1	1	1	1	1	1	1066	1787	48859.5
0.623	0.894	11.252	327	4.14	1.95	134	130	138	66	70	64	33.3	2	2	1	3	767	16.86	95.85	36.16	94	2	3	2.25	2	3	2015-2016	1	2	2	2	3	134	66.6666666666667	1	1	1	67.3333333333333	1	1	1	1	2	0	0	1	1225	1295	178295
0.623	0.987	17.615	585	6.89	6.43	120	118	118	64	68	68	26	2	2	1	1	1933	53.73	269.11	42.56	118	1	4	0.25	2	3	2015-2016	1	3	1	2	2	118.666666666667	66.6666666666667	1	1	1	52	1	1	1	2	1	1	1	1	1874	2897	84530.2
0.624	1.401	20.018	766	6.05	21.03	140	134	138	58	60	56	24.87	2	2	1	3	1243	37.59	147.29	40.48	127	1	3	1.39	2	3	2005-2006	1	2	2	2	1	137.333333333333	58	1	1	1	79.3333333333333	1	1	2	2	2	0	0	1	1758	1450	17226.0766709364
0.624	1.371	27.846	549	3.6	5.06	108	98	104	66	62	60	26.11	2	2	1	1	843	22.36	126.15	28.22	41	2	3	0.71	2	3	2005-2006	1	2	1	2	2	103.333333333333	62.6666666666667	1	1	1	40.6666666666667	1	1	2	3	1	1	1	1	1128	1138	59038.6849624228
0.624	1.372	21.262	719	5.24	5.14	126	124	120	58	54	60	28.15	2	2	1	2	1043	45.33	136.97	37.43	116	2	5	3.43	1	3	2007-2008	1	3	3	1	2	123.333333333333	57.3333333333333	1	1	1	66	1	1	2	2	1	0	0	1	2269	1526	58394.7469380943
0.624	0.892	15.721	406	8.08	7.34	102	106	114	62	64	66	25.74	2	2	1	3	1089	66.9	71.17	35.01	310	2	5	5	2	3	2009-2010	1	3	3	2	2	107.333333333333	64	1	1	1	43.3333333333333	1	1	1	2	2	1	1	1	2725	1889	73408.2331922728
0.624	0.693	14.234	188	6.62	2.98	114	114	114	70	72	68	28	2	2	1	3	1289	28.63	180.24	53.09	40	1	4	1.11	2	3	2011-2012	1	3	2	2	2	114	70	1	1	1	44	1	1	1	1	2	1	1	1	1655	1989	12044.6371324906
0.624	1.3	14.197	1043	7.82	6.78	110	114	116	66	66	68	27.1	2	2	1	2	1355	55.4	117.48	80.87	96	2	4	1.4	2	3	2011-2012	1	3	2	2	2	113.333333333333	66.6666666666667	1	1	1	46.6666666666667	1	1	2	1	1	1	1	1	1759	2910	29142.8954716834
0.624	1.666	5.181	728	5.37	4.38	94	94	90	56	56	50	40	2	2	1	1	1740	38.44	252.95	68.04	159	2	4	0.96	2	3	2013-2014	1	3	1	2	3	92.6666666666667	54	1	1	1	38.6666666666667	1	1	2	1	1	1	1	1	1317	1588	72563.7
0.624	0.758	17.205	522	6.74	5.93	132	130	130	76	76	80	36.3	2	2	1	3	1726	60.5	296.88	38.37	157	1	1	4.44	2	2	2013-2014	4	1	3	2	3	130.666666666667	77.3333333333333	1	1	1	53.3333333333333	1	1	1	2	2	1	1	1	1742	2351	37812.9
0.625	1.34	46.537	563	8.03	6.35	122	120	122	76	80	80	23.01	2	2	1	1	1886	76.98	179.79	67.04	629	1	4	2.84	2	4	2007-2008	2	3	2	2	1	121.333333333333	78.6666666666667	1	1	1	42.6666666666667	1	1	2	4	1	1	1	1	1150	3941	13228.5886848818
0.625	1.027	20.311	523	12.64	15.95	156	154	152	94	90	90	29.72	2	2	1	3	1250	72.71	102.26	63.64	176	2	4	2.75	2	4	2009-2010	2	3	2	2	2	154	91.3333333333333	1	1	0	62.6666666666667	0	1	1	2	2	0	0	0	2537	3355	10428.4123696414
0.625	1.282	24.758	316	7.01	9.05	118	112	114	74	74	76	19.4	2	2	1	2	2167	75.58	137.44	64.46	206	2	5	4.13	2	3	2011-2012	1	3	3	2	1	114.666666666667	74.6666666666667	1	1	1	40	1	1	1	3	1	1	1	1	2238	1750	53675.3040650171
0.625	2.288	8.302	1447	6.32	8.04	116	116	116	56	56	58	23.1	2	2	1	3	1590	53.99	188.48	73.24	166	2	4	2	2	3	2013-2014	1	3	2	2	1	116	56.6666666666667	1	1	1	59.3333333333333	1	1	3	1	2	1	1	1	3842	2404	39537.4
0.625	1.149	27.735	458	8.72	9.03	110	114	116	62	62	66	27.5	2	2	1	1	2466	90.95	264.17	120.7	426	2	4	4.89	2	2	2015-2016	4	3	3	2	2	113.333333333333	63.3333333333333	1	1	1	50	1	1	1	3	1	1	1	1	2785	4752	10567.4
0.625	0.751	10.087	741	4.5	3.36	164	152	148	72	68	70	22.7	2	2	1	1	847	26.85	102.79	37.42	67	2	2	1.76	2	4	2015-2016	2	2	2	2	1	154.666666666667	70	0	1	1	84.6666666666667	0	1	1	1	1	0	0	0	853	1587	38165.4
0.625	1.626	12.111	624	6.33	6.32	113	101	120	72	71	67	25.3	2	2	1	3	1347	55.91	142.69	63.4	392	2	3	1.24	1	3	2017-2020	1	2	2	1	2	111.333333333333	70	1	1	1	41.3333333333333	1	1	2	1	2	1	1	1	1525	2575	19064.4
0.625	0.409	10.468	281	5.41	3.91	136	131	133	81	77	76	32.3	2	2	1	3	888	34.09	124.47	28.99	54	2	1	3.9	2	2	2021-2023	4	1	3	2	3	133.333333333333	78	1	1	1	55.3333333333333	1	1	1	1	2	1	1	1	1355	1112	17141.6
0.626	0.751	5.909	322	5.44	4.25	102	102	104	66	66	60	39.75	2	2	1	3	811	25.18	139.46	19.93	34	2	4	1.02	2	2	2001-2002	4	3	2	2	3	102.666666666667	64	1	1	1	38.6666666666667	1	1	1	1	2	1	1	1	887	997	109047.151877237
0.626	2.038	21.395	1009	5.47	9.87	100	102	98	78	80	78	28.2	2	2	1	3	1038	97.6	94.95	29.94	185	2	4	5	2	3	2005-2006	1	3	3	2	2	100	78.6666666666667	1	1	1	21.3333333333333	1	1	3	3	2	1	1	1	2481	1902	167308.072941563
0.626	0.556	16.766	168	4.86	2.95	142	148	150	72	60	72	26.1	2	2	1	1	1025	19.66	132.23	46.57	38	2	3	2.26	2	3	2013-2014	1	2	2	2	2	146.666666666667	68	0	1	1	78.6666666666667	0	1	1	2	1	0	0	0	644	1359	46897.7
0.626	1.399	26.772	744	16.18	3.93	159	150	150	87	84	85	28.2	2	2	1	3	740	23.68	68.07	41.4	134	2	3	1.34	2	4	2021-2023	2	2	2	2	2	153	85.3333333333333	0	1	1	67.6666666666667	0	1	2	3	2	0	0	0	682	1647	67556
0.627	3.047	11.939	267	9.42	7.55	114	116	116	66	70	70	31.75	2	2	1	3	1346	48.82	112.44	79.67	523	2	2	5	2	4	2005-2006	2	2	3	2	3	115.333333333333	68.6666666666667	1	1	1	46.6666666666667	1	1	4	1	2	1	1	1	1381	3295	21255.0768599159
0.627	0.417	6.382	93	4.73	1.43	136	128	128	96	86	90	23.98	2	2	1	3	430	11.06	65.89	13.88	3	2	4	1.1	2	3	2007-2008	1	3	2	2	1	130.666666666667	90.6666666666667	1	0	1	40	0	1	1	1	2	1	1	0	775	1565	17326.3073449227
0.627	1.261	24.602	237	6.75	5.78	126	120	134	62	62	62	21.37	2	2	1	3	924	54.68	65.59	49.1	479	2	2	1.3	2	3	2009-2010	1	2	2	2	1	126.666666666667	62	1	1	1	64.6666666666667	1	1	1	3	2	0	0	1	1527	1937	28366.6124155128
0.627	0.525	18.344	252	6.17	3.5	157	173	174	96	88	93	43.8	2	1	1	1	1373	35.61	206.25	46.02	71	2	2	0.87	2	4	2017-2020	2	2	1	2	3	168	92.3333333333333	1	1	0	75.6666666666667	0	1	1	2	1	0	0	0	1300	2141	2675.96
0.627	1.402	15.381	243	8.19	8.47	115	118	123	83	89	89	26.5	2	2	1	3	992	57.52	83.44	46.71	475	1	4	5	2	3	2017-2020	1	3	3	2	2	118.666666666667	87	1	1	1	31.6666666666667	1	1	2	2	2	1	1	1	1238	1524	144147
0.627	1.012	11.527	604	10.33	12.4	135	136	142	71	69	58	35.5	2	1	1	3	1938	58.48	217.41	96.99	183	1	3	3.24	1	2	2021-2023	4	2	3	1	3	137.666666666667	66	1	1	1	71.6666666666667	1	1	1	1	2	0	0	1	2122	2149	44458.8
0.628	1.24	13.224	761	5.43	4.83	108	106	114	68	64	72	33.71	2	2	1	3	1028	43.84	99.34	51.75	103	2	4	4.96	2	3	2005-2006	1	3	3	2	3	109.333333333333	68	1	1	1	41.3333333333333	1	1	1	1	2	1	1	1	1548	2891	70718.1362531511
0.628	0.951	10.589	298	6.33	6.57	152	144	146	102	98	98	24.1	2	1	1	3	1032	57.57	137.54	26.55	300	1	4	0.72	2	5	2011-2012	4	3	1	2	1	147.333333333333	99.3333333333333	1	1	0	48	0	1	1	1	2	1	1	0	1185	2688	13793.5637627081
0.628	1.346	79.406	759	7.53	11.29	124	126	128	80	78	82	29.1	2	2	1	1	1243	80.41	124.12	47.5	207	1	3	0.09	2	5	2013-2014	4	2	1	2	2	126	80	1	1	1	46	1	1	2	4	1	1	1	1	2123	2530	9328.61
0.628	1.354	8.011	812	6.25	7.83	155	155	151	88	85	83	25.2	2	2	1	3	1596	42.3	167.74	57.12	87	1	5	4.28	2	4	2017-2020	2	3	3	2	2	153.666666666667	85.3333333333333	0	1	1	68.3333333333333	0	1	2	1	2	0	0	0	1778	1612	7903.71
0.628	1.367	7.039	491	10.09	12.36	115	109	112	88	83	79	34.3	2	2	1	3	1597	61.51	157.98	80.49	224	1	4	1.48	2	3	2017-2020	1	3	2	2	3	112	83.3333333333333	1	1	1	28.6666666666667	1	1	2	1	2	1	1	1	1993	2154	166108
0.628	1.209	51.778	707	3.94	3.31	115	117	108	72	75	74	45.8	2	2	1	3	976	30.77	166.21	23.28	36	2	3	1.23	2	3	2021-2023	1	2	2	2	3	113.333333333333	73.6666666666667	1	1	1	39.6666666666667	1	1	1	4	2	1	1	1	1172	1119	145672
0.629	0.632	23.365	216	7.25	4.6	118	114	118	62	64	66	30.2	1	2	1	3	1377	57.42	213.42	34.83	228	2	3	2.21	1	1	2001-2002	3	2	2	1	3	116.666666666667	64	1	1	1	52.6666666666667	1	1	1	3	2	1	1	1	1549	2704	2367.94822929533
0.629	2.17	15.118	178	3.57	2.95	128	128	120	50	54	50	21.58	2	2	1	1	816	23.19	95.37	38.25	75	2	2	0.66	2	1	2009-2010	3	2	1	2	1	125.333333333333	51.3333333333333	1	1	1	74	1	1	3	2	1	0	0	1	1671	1385	22283.813811599
0.629	1.17	15.693	536	5.28	3.38	128	136	136	66	66	68	21.19	2	2	1	3	936	26.64	115.7	33.9	61	2	4	1.85	2	3	2009-2010	1	3	2	2	1	133.333333333333	66.6666666666667	1	1	1	66.6666666666667	1	1	1	2	2	0	0	1	1082	1123	43792.7205053965
0.629	0.566	29.196	371	11.77	2.56	88	93	99	65	65	67	31.7	2	1	1	3	1207	28.68	142.06	60.74	51	2	3	0.92	1	4	2017-2020	2	2	1	1	3	93.3333333333333	65.6666666666667	1	1	1	27.6666666666667	1	1	1	3	2	1	1	1	1274	1705	7856.91
0.629	0.783	14.073	373	6.53	4.11	119	120	122	69	68	67	26.7	2	2	1	3	1104	34.27	163.07	30.72	59	2	3	5	2	2	2021-2023	4	2	3	2	2	120.333333333333	68	1	1	1	52.3333333333333	1	1	1	1	2	1	1	1	1616	1250	30372.4
0.63	1.23	7.15	849.66	5.47	6.51	108	102	110	78	76	84	29.47	2	2	1	3	1049.35	42.29	163.96	25.89	92.29	1	1	0.54	2	1	1999-2000	3	1	1	2	2	106.666666666667	79.3333333333333	1	1	1	27.3333333333333	1	1	1	1	2	1	1	1	1174.19	1094.05	5930.39651811716
0.63	0.91	16.41	222.84	6.62	3.71	144	144	148	76	74	78	28.32	2	2	1	3	791.24	41	87.45	32.52	290.55	2	2	5	1	1	1999-2000	3	2	3	1	2	145.333333333333	76	0	1	1	69.3333333333333	0	1	1	2	2	0	0	0	1949.36	1822.84	3464.02423627247
0.63	1.38	14.35	397.07	7.91	4.43	134	132	130	82	82	86	39.45	2	2	1	1	1676.4	48.16	259.87	56.22	573.64	2	4	1.59	2	3	1999-2000	1	3	2	2	3	132	83.3333333333333	1	1	1	48.6666666666667	1	1	2	1	1	1	1	1	2387.04	2430.76	114802.222000683
0.63	1.14	5.92	519.08	5.9	3.13	154	156	150	86	82	84	26.78	2	2	1	3	1024.66	27.27	133.36	44.43	48.03	2	5	3.84	2	3	1999-2000	1	3	3	2	2	153.333333333333	84	0	1	1	69.3333333333333	0	1	1	1	2	0	0	0	1283.09	2597.63	26335.8682378333
0.63	1.37	21.87	551.26	18.69	15.59	130	126	128	82	84	84	25.56	2	2	1	3	1272.75	83.59	129.13	28.78	178.96	1	4	3.53	2	3	1999-2000	1	3	3	2	2	128	83.3333333333333	1	1	1	44.6666666666667	1	1	2	3	2	1	1	1	3175.03	1789.98	96735.0277002257
0.63	1.99	9.12	856.23	8.49	6.93	122	124	124	68	74	78	40.27	2	2	1	3	2555.37	66.31	305.03	120.86	966.15	1	2	2.16	2	5	1999-2000	4	2	2	2	3	123.333333333333	73.3333333333333	1	1	1	50	1	1	3	1	2	1	1	1	1163.4	2342.02	115769.513095078
0.63	0.687	8.509	325	7.24	22.03	126	122	128	70	66	60	25.96	2	2	1	3	1707	32.86	115.32	126.23	174	1	2	5	2	4	2001-2002	2	2	3	2	2	125.333333333333	65.3333333333333	1	1	1	60	1	1	1	1	2	0	0	1	878	3654	7862.14373881511
0.63	1.137	10.619	154	4.28	2.41	110	106	104	62	64	68	21.67	2	2	1	1	859	76.06	44.16	40.2	178	2	4	4.12	2	3	2009-2010	1	3	3	2	1	106.666666666667	64.6666666666667	1	1	1	42	1	1	1	1	1	1	1	1	1927	1877	7531.78458759454
0.63	1.888	36.621	1054	11.5	14.8	122	120	126	72	72	68	33.6	2	2	1	1	1959	79.77	262.78	73.54	815	2	2	0.38	1	3	2013-2014	1	2	1	1	3	122.666666666667	70.6666666666667	1	1	1	52	1	1	3	4	1	1	1	1	1981	4330	39265.1
0.63	0.861	6.95	580	4.46	5.36	141	136	144	65	64	68	22.5	2	2	1	1	1170	36.84	138.93	37.64	121	2	4	1.67	2	3	2021-2023	1	3	2	2	1	140.333333333333	65.6666666666667	0	1	1	74.6666666666667	0	1	1	1	1	0	0	0	1802	1116	166628
0.631	1.172	25.553	409	7.05	7.84	124	120	126	72	74	70	36.31	2	2	1	3	729	44.12	71.15	29.12	273	2	4	1.71	2	1	2005-2006	3	3	2	2	3	123.333333333333	72	1	1	1	51.3333333333333	1	1	1	3	2	1	1	1	1195	1604	8829.09190774342
0.631	0.276	26.174	189	6.36	2.01	114	108	112	66	68	70	34.1	2	2	1	2	278	10.66	53.13	2.53	3	2	2	1.12	2	4	2011-2012	2	2	2	2	3	111.333333333333	68	1	1	1	43.3333333333333	1	1	1	3	1	1	1	1	82	528	43580.4145108417
0.631	1.156	20.071	381	5.25	6.37	134	130	134	68	68	66	33.6	2	2	1	1	1604	64.8	130.19	94.34	254	1	5	5	2	4	2011-2012	2	3	3	2	3	132.666666666667	67.3333333333333	1	1	1	65.3333333333333	1	1	1	2	1	0	0	1	1612	2825	15852.7327657304
0.631	0.877	28.722	555	7.38	5.09	128	134	126	84	82	86	33.6	2	2	1	1	1746	48.61	175.93	96.26	190	1	2	1.87	2	4	2015-2016	2	2	2	2	3	129.333333333333	84	1	1	1	45.3333333333333	1	1	1	3	1	1	1	1	1009	3294	9181.66
0.632	0.916	41.621	294	7.13	3.35	148	146	148	58	58	56	25.91	2	2	1	3	961	47.75	64.31	39.25	288	1	1	1.52	2	3	2003-2004	1	1	2	2	2	147.333333333333	57.3333333333333	0	1	1	90	0	1	1	4	2	0	0	0	840	1194	22107.8409111364
0.632	1.377	15.457	492	7.78	4.13	118	116	116	60	66	66	29.37	1	2	1	3	1021	27.85	149.3	39.86	283	2	1	1.56	2	3	2003-2004	1	1	2	2	2	116.666666666667	64	1	1	1	52.6666666666667	1	1	2	2	2	1	1	1	1602	1359	80225.7672476389
0.632	1.345	31.725	893	6.9	6.79	120	124	118	74	70	72	23.84	2	2	1	3	1013	55.1	105.01	44.05	276	2	4	2.34	2	3	2005-2006	1	3	2	2	1	120.666666666667	72	1	1	1	48.6666666666667	1	1	2	4	2	1	1	1	1394	1282	71887.5750169885
0.632	0.548	13.025	388	8.2	6.14	112	112	108	74	78	74	34.78	2	2	1	3	1024	37.28	187.88	17.34	72	2	2	0.44	2	1	2005-2006	3	2	1	2	3	110.666666666667	75.3333333333333	1	1	1	35.3333333333333	1	1	1	1	2	1	1	1	1625	1862	97691.6346117191
0.632	1.122	17.217	2402	9.66	8.67	122	130	120	74	82	84	45.27	2	2	1	2	2119	55.55	181.98	65.01	197	2	2	0.39	2	4	2009-2010	2	2	1	2	3	124	80	1	1	1	44	1	1	1	2	1	1	1	1	2389	3460	59210.5952420496
0.632	0.86	28.072	302	4.58	3.8	160	162	156	82	84	82	29.5	2	2	1	3	705	65.27	76.76	14.55	177	1	2	1.33	1	5	2011-2012	4	2	2	1	2	159.333333333333	82.6666666666667	0	1	1	76.6666666666667	0	1	1	3	2	0	0	0	1355	1694	7532.34724022558
0.632	2.191	18.287	1193	8.29	11.08	128	122	118	82	84	76	41.6	1	2	1	3	2765	160.25	171.67	131.11	892	1	1	1.69	2	3	2015-2016	1	1	2	2	3	122.666666666667	80.6666666666667	1	1	1	42	1	1	3	2	2	1	1	1	4082	4982	54704.8
0.632	1.185	14.382	732	6.86	4.06	132	135	125	86	82	81	33.7	2	2	1	1	1421	46.8	234.31	35.82	340	2	3	1.08	2	4	2017-2020	2	2	2	2	3	130.666666666667	83	1	1	1	47.6666666666667	1	1	1	1	1	1	1	1	1828	1862	2117.11
0.632	1.527	12.591	729	5.66	4.72	120	125	121	82	80	80	32.5	2	2	1	3	1053	46.4	101.1	52.41	96	2	4	2.2	2	3	2017-2020	1	3	2	2	3	122	80.6666666666667	1	1	1	41.3333333333333	1	1	2	1	2	1	1	1	1844	1989	9488.43
0.632	0.803	17.187	286	4.64	4.16	121	117	117	62	61	58	27.6	1	2	1	3	764	40.78	99.78	23.07	336	1	2	1.03	2	2	2017-2020	4	2	2	2	2	118.333333333333	60.3333333333333	1	1	1	58	1	1	1	2	2	1	1	1	1857	1727	6202.11
0.632	0.743	23.691	668	5.44	6.59	114	114	115	84	83	79	28.8	2	2	1	3	1983	48.86	340.43	51.03	124	2	4	1.87	2	3	2021-2023	1	3	2	2	2	114.333333333333	82	1	1	1	32.3333333333333	1	1	1	3	2	1	1	1	1749	2237	91210.5
0.632	0.914	25.626	673	4.34	4.94	138	142	145	75	70	71	30.1	1	1	1	3	917	33.24	114.96	36.24	64	1	3	2.33	2	3	2021-2023	1	2	2	2	3	141.666666666667	72	0	1	1	69.6666666666667	0	1	1	3	2	0	0	0	963	1487	20562.7
0.633	2.077	9.548	1054	11.98	17.56	124	118	118	70	76	78	31.38	2	2	1	3	2557	112.39	307.96	100.73	735	1	5	3.2	2	3	2003-2004	1	3	3	2	3	120	74.6666666666667	1	1	1	45.3333333333333	1	1	3	1	2	1	1	1	1849	2231	37439.1440192733
0.633	1.22	12.555	544	7.04	8.43	116	118	112	70	66	68	24.57	2	2	1	1	1803	62.37	71.13	142.81	198	1	3	0.86	2	3	2003-2004	1	2	1	2	1	115.333333333333	68	1	1	1	47.3333333333333	1	1	1	1	1	1	1	1	1040	3001	29067.3540991252
0.633	1.756	27.116	230	8.35	8.56	120	116	114	76	80	82	21.25	2	2	1	1	1331	43.49	228.9	29.09	127	1	3	0.64	2	3	2003-2004	1	2	1	2	1	116.666666666667	79.3333333333333	1	1	1	37.3333333333333	1	1	2	3	1	1	1	1	2112	2699	70759.1457246604
0.633	1.689	18.918	864	11.4	20.15	96	108	104	76	70	74	26.4	2	2	1	3	2713	125.42	123.66	205.01	171	2	4	5	2	3	2003-2004	1	3	3	2	2	102.666666666667	73.3333333333333	1	1	1	29.3333333333333	1	1	2	2	2	1	1	1	3653	3196	136907.280489433
0.633	1.197	9.619	502	7.04	8.85	180	160	170	88	90	76	18.69	2	2	1	1	1423	57.59	143.44	58.66	337	2	4	3.56	2	3	2005-2006	1	3	3	2	1	170	84.6666666666667	0	1	1	85.3333333333333	0	1	1	1	1	0	0	0	1641	1879	49521.0761292954
0.633	0.569	34.215	284	5.14	4.34	103	106	105	51	49	48	24.7	2	2	1	1	1141	32.01	181.27	35.71	64	1	2	1.12	2	1	2017-2020	3	2	2	2	1	104.666666666667	49.3333333333333	1	1	1	55.3333333333333	1	1	1	4	1	1	1	1	734	1579	11162.3
0.634	2.306	28.102	1875	9.88	12	108	104	104	52	50	34	37.82	2	2	1	3	2404	108.55	190.29	136.87	379	2	2	1.63	1	3	2009-2010	1	2	2	1	3	105.333333333333	45.3333333333333	1	1	1	60	1	1	3	3	2	0	0	1	2965	5434	78037.6471596928
0.634	2.031	21.577	321	12.78	16.76	126	126	126	68	62	72	29.3	2	2	1	1	1893	69.66	194.6	98.34	194	1	4	5	2	3	2011-2012	1	3	3	2	2	126	67.3333333333333	1	1	1	58.6666666666667	1	1	3	3	1	1	1	1	3760	1879	252457.149199342
0.634	0.869	14.605	301	6.04	3.01	128	128	124	78	80	80	24.7	2	2	1	3	1140	53.75	176.61	24.79	104	2	4	2.04	2	3	2011-2012	1	3	2	2	1	126.666666666667	79.3333333333333	1	1	1	47.3333333333333	1	1	1	2	2	1	1	1	1488	1972	29929.0640731363
0.634	2.289	23.529	625	8.52	12.64	127	126	129	80	80	72	30.9	2	2	1	3	1812	100.73	77.19	123.74	745	2	4	5	1	3	2017-2020	1	3	3	1	3	127.333333333333	77.3333333333333	1	1	1	50	1	1	3	3	2	1	1	1	2414	3258	3639.07
0.635	1.458	14.873	1214	5.6	6.12	220	210	212	72	52	50	25.65	2	2	1	3	1479	57.16	143.98	76.77	319	2	1	1.29	2	1	2003-2004	3	1	2	2	2	214	58	0	1	1	156	0	1	2	2	2	0	0	0	1398	1662	2754.67161467602
0.635	1.176	18.036	294	8.24	6.02	154	144	156	88	84	94	39.7	2	2	1	3	1612	100.64	153.12	64.96	650	1	2	3.17	2	4	2003-2004	2	2	3	2	3	151.333333333333	88.6666666666667	0	1	1	62.6666666666667	0	1	1	2	2	0	0	0	1093	1638	5188.75631495847
0.635	0.711	13.762	255	9.2	12.04	148	138	146	70	66	68	31.98	2	2	1	3	1086	56.07	73.21	62.56	204	1	1	0.75	2	1	2005-2006	3	1	1	2	3	144	68	0	1	1	76	0	1	1	1	2	0	0	0	751	1959	6465.63971317184
0.635	0.896	15.499	221	6.13	3.32	164	160	154	92	86	70	32.41	2	2	1	3	855	28.54	140.03	22.54	210	1	3	1.25	2	3	2005-2006	1	2	2	2	3	159.333333333333	82.6666666666667	0	1	1	76.6666666666667	0	1	1	2	2	0	0	0	1455	979	14048.5048226229
0.635	0.942	20.599	375	6.72	9.16	168	172	170	96	92	88	27.5	2	2	1	3	982	63.94	79.4	45.47	336	1	2	5	2	4	2011-2012	2	2	3	2	2	170	92	1	1	0	78	0	1	1	2	2	0	0	0	1270	2226	16782.010374862
0.635	1.432	4.219	379	5.78	4.9	116	120	117	68	67	68	24	2	2	1	3	1453	39.4	153.09	44.85	50	2	5	5	2	3	2017-2020	1	3	3	2	1	117.666666666667	67.6666666666667	1	1	1	50	1	1	2	1	2	1	1	1	1703	1549	43166.9
0.635	0.705	14.957	176	4.53	3.24	101	103	104	69	72	69	23.8	2	2	1	2	723	36.33	68.71	34.33	172	1	3	5	2	3	2021-2023	1	2	3	2	1	102.666666666667	70	1	1	1	32.6666666666667	1	1	1	2	1	1	1	1	1640	2732	40622.9
0.636	0.826	18.27	296	11.14	11.65	150	136	140	70	76	74	21.65	2	2	1	1	1667	77.43	183.96	69.93	182	1	5	4.95	2	5	2003-2004	4	3	3	2	1	142	73.3333333333333	0	1	1	68.6666666666667	0	1	1	2	1	0	0	0	2059	2120	37573.8712459581
0.636	0.716	10.341	136	4.35	2.79	112	110	110	50	52	50	27	2	2	1	3	2109	44.15	233.85	112.64	146	1	4	1.9	2	3	2015-2016	1	3	2	2	2	110.666666666667	50.6666666666667	1	1	1	60	1	1	1	1	2	0	0	1	2038	2567	100187
0.636	1.262	14.916	864	8.28	5.95	108	102	97	65	64	64	22.3	2	2	1	3	1140	39.12	135.49	53.3	106	2	3	2.08	2	3	2017-2020	1	2	2	2	1	102.333333333333	64.3333333333333	1	1	1	38	1	1	1	2	2	1	1	1	2813	1600	60441.3
0.636	2.327	48.741	736	4.65	5.82	150	156	149	96	101	89	31.7	2	2	1	3	1102	48.72	50.65	77.41	553	2	5	4.16	2	3	2017-2020	1	3	3	2	3	151.666666666667	95.3333333333333	1	1	0	56.3333333333333	0	1	3	4	2	1	1	0	1689	1427	141646
0.636	0.783	15.428	220	6.68	10.68	117	112	113	74	77	82	33.5	2	2	1	2	1345	89.44	71.87	62.16	220	2	4	0	2	3	2021-2023	1	3	1	2	3	114	77.6666666666667	1	1	1	36.3333333333333	1	1	1	2	1	1	1	1	1933	2149	57913.4
0.637	0.961	32.018	350	7.42	7.89	132	124	122	58	64	66	23.46	1	2	1	3	1257	74.85	127.86	49	220	1	4	1.2	2	3	2003-2004	1	3	2	2	1	126	62.6666666666667	1	1	1	63.3333333333333	1	1	1	4	2	0	0	1	1518	2073	21588.0134515184
0.637	0.82	29.581	650	6.34	4.36	142	148	146	90	96	88	27.47	2	2	1	3	946	29.02	115.9	40.56	119	1	1	0.66	1	1	2009-2010	3	1	1	1	2	145.333333333333	91.3333333333333	1	1	0	54	0	1	1	3	2	1	1	0	888	1673	20122.9365676417
0.637	0.729	13.687	391	4.63	2.88	148	148	146	72	50	60	27.87	2	2	1	3	563	27.83	67.77	19.98	201	1	2	1.61	2	4	2009-2010	2	2	2	2	2	147.333333333333	60.6666666666667	0	1	1	86.6666666666667	0	1	1	1	2	0	0	0	821	1261	10744.0821486794
0.637	0.578	12.253	457	6.4	4.75	116	122	124	78	78	82	39	2	2	1	1	1279	36.11	159.64	57.17	64	2	2	0.43	2	3	2013-2014	1	2	1	2	3	120.666666666667	79.3333333333333	1	1	1	41.3333333333333	1	1	1	1	1	1	1	1	1550	2836	84662.7
0.637	3.778	29.737	1034	7.46	7.82	126	126	112	0	52	58	28.4	2	2	1	1	1856	45.86	270	68.84	190	1	3	1.31	2	4	2013-2014	2	2	2	2	2	121.333333333333	36.6666666666667	1	1	1	84.6666666666667	1	1	4	3	1	0	0	1	1927	1914	6433.57
0.637	0.82	13.856	344	13.84	91.89	116	123	117	73	77	72	31.6	2	2	1	3	1505	51.43	192.6	58.54	264	1	5	4.06	3	4	2017-2020	2	3	3	2	3	118.666666666667	74	1	1	1	44.6666666666667	1	1	1	1	2	1	1	1	2468	1817	2918.58
0.637	0.852	7.838	709	7.24	5.84	103	110	106	77	76	77	35	2	2	1	1	582	32.31	50.05	29	117	2	4	0.74	1	3	2021-2023	1	3	1	1	3	106.333333333333	76.6666666666667	1	1	1	29.6666666666667	1	1	1	1	1	1	1	1	903	866	34086.9
0.637	0.648	10.984	132	6.44	1.92	147	135	140	93	90	87	25.4	2	2	1	1	1070	25.02	132.94	48.99	59	2	3	3.12	2	3	2021-2023	1	2	3	2	2	140.666666666667	90	1	1	0	50.6666666666667	0	1	1	1	1	1	1	0	712	1283	90372.9
0.638	1.366	2.584	473	11.03	4.24	134	126	134	72	82	78	21.69	2	2	1	1	2470	46.22	358.54	50.9	776	2	3	3.37	2	3	2005-2006	1	2	3	2	1	131.333333333333	77.3333333333333	1	1	1	54	1	1	2	1	1	1	1	1	1174	3491	69771.2688381537
0.638	0.806	8.582	448	5.4	8.63	88	88	90	60	62	60	27.9	2	2	1	3	912	45.75	71.41	48.78	141	2	4	2.27	2	3	2015-2016	1	3	2	2	2	88.6666666666667	60.6666666666667	1	1	1	28	1	1	1	1	2	1	1	1	692	1752	32569.8
0.639	1.155	24.24	502	8.57	8.59	142	144	136	88	98	94	42.46	2	2	1	1	1769	77.94	181.57	65.57	302	2	3	0.46	2	4	2003-2004	2	2	1	2	3	140.666666666667	93.3333333333333	1	1	0	47.3333333333333	0	1	1	3	1	1	1	0	1404	2647	99302.7605635603
0.639	1.135	11.9	570	8.76	5.7	92	98	96	56	62	56	22.8	2	2	1	1	1880	61.2	93.23	83.12	294	2	4	3.2	2	3	2003-2004	1	3	3	2	1	95.3333333333333	58	1	1	1	37.3333333333333	1	1	1	1	1	1	1	1	1683	3028	185414.13430525
0.639	2.183	15.274	748	6.02	6.49	122	118	122	68	66	68	33.62	2	2	1	3	1002	55.12	90.33	45.79	207	2	5	5	2	4	2007-2008	2	3	3	2	3	120.666666666667	67.3333333333333	1	1	1	53.3333333333333	1	1	3	2	2	1	1	1	2260	1851	10957.1368127276
0.639	0.557	22.39	758	6.62	5.42	90	92	94	56	56	52	27.3	2	2	1	3	1103	41.21	132.12	50.6	84	2	4	4.76	2	1	2011-2012	3	3	3	2	2	92	54.6666666666667	1	1	1	37.3333333333333	1	1	1	3	2	1	1	1	1338	2290	34707.8482010566
0.639	1.884	27.024	309	7.08	12.45	160	152	138	52	60	54	29.9	1	2	1	3	1290	70.29	67.73	81.77	491	1	1	2.23	1	3	2013-2014	1	1	2	1	2	150	55.3333333333333	0	1	1	94.6666666666667	0	1	2	3	2	0	0	0	2355	3226	10113
0.639	0.661	30.211	355	7.19	5.39	156	154	146	78	76	74	36.8	2	2	1	1	1802	45.08	247.29	74.92	142	2	2	0.99	1	4	2015-2016	2	2	1	1	3	152	76	0	1	1	76	0	1	1	3	1	0	0	0	1916	2169	6015.4
0.639	0.384	14.662	173	5.38	1.9	120	119	121	73	76	74	20.2	2	2	1	1	722	17.49	98.68	29.74	27	1	4	0.24	2	4	2017-2020	2	3	1	2	1	120	74.3333333333333	1	1	1	45.6666666666667	1	1	1	2	1	1	1	1	383	1663	19617.4
0.64	0.71	6.61	182.41	4.95	2.06	150	140	138	78	70	72	24.98	2	2	1	3	604.99	20.45	72.67	25.8	221.17	1	1	0.98	2	3	1999-2000	1	1	1	2	1	142.666666666667	73.3333333333333	0	1	1	69.3333333333333	0	1	1	1	2	0	0	0	943.57	1315.66	34126.3178117754
0.64	0.92	25.36	402.06	6.92	5.65	114	116	114	78	74	74	27.91	2	2	1	2	978.81	100.65	84.97	25.6	355.51	2	4	2.59	2	4	1999-2000	2	3	2	2	2	114.666666666667	75.3333333333333	1	1	1	39.3333333333333	1	1	1	3	1	1	1	1	2031.44	2822.21	68360.7537289504
0.64	0.8	10.06	606.9	7.65	7.39	100	100	98	62	62	62	36.15	2	2	1	1	1110.11	50.47	110.81	52.46	121.68	2	3	1.69	2	3	1999-2000	1	2	2	2	3	99.3333333333333	62	1	1	1	37.3333333333333	1	1	1	1	1	1	1	1	1232.23	2160.51	126159.085438196
0.64	0.917	38.493	111	7.39	7.37	100	98	96	62	60	62	19.24	2	2	1	1	1572	118.14	92.96	78.06	406	2	3	3.9	2	4	2003-2004	2	2	3	2	1	98	61.3333333333333	1	1	1	36.6666666666667	1	1	1	4	1	1	1	1	1042	1534	51704.9942851085
0.64	2.344	6.761	224	2.88	1.72	112	108	110	70	68	64	24.23	2	2	1	1	388	14.74	61.96	7.97	5	2	3	1.72	2	3	2005-2006	1	2	2	2	1	110	67.3333333333333	1	1	1	42.6666666666667	1	1	3	1	1	1	1	1	2061	689	28074.4958302484
0.64	0.931	11.012	291	5.44	4.45	116	122	116	80	82	74	28.1	2	2	1	2	1128	46.68	116.33	53.23	268	2	4	3	1	4	2013-2014	2	3	3	1	2	118	78.6666666666667	1	1	1	39.3333333333333	1	1	1	1	1	1	1	1	1222	1909	13335.8
0.64	1.222	9.496	234	6.89	6.26	126	131	120	75	72	73	37.8	2	2	1	3	1067	39.75	98.58	57.71	286	2	3	0.13	2	5	2021-2023	4	2	1	2	3	125.666666666667	73.3333333333333	1	1	1	52.3333333333333	1	1	1	1	2	1	1	1	1213	1817	31539.6
0.64	0.566	55.374	302	6.41	2.71	99	98	100	66	68	64	42.7	2	1	1	3	685	22.82	100.39	22.01	44	2	4	3.04	2	3	2021-2023	1	3	3	2	3	99	66	1	1	1	33	1	1	1	4	2	1	1	1	1808	2056	74750.5
0.641	0.517	7.974	187	8.84	3.53	126	124	106	84	78	74	29.75	2	2	1	1	725	36.13	114.95	15	187	2	3	3.45	2	5	2001-2002	4	2	3	2	2	118.666666666667	78.6666666666667	1	1	1	40	1	1	1	1	1	1	1	1	2282	1339	49132.7027034856
0.641	0.636	9.269	303	6.07	3.34	138	144	154	52	50	54	33.04	2	2	1	3	577	36.69	75.68	14.49	195	2	3	2.89	2	3	2003-2004	1	2	2	2	3	145.333333333333	52	0	1	1	93.3333333333333	0	1	1	1	2	0	0	0	1540	1322	45806.2144800069
0.641	0.837	8.727	769	6.21	3.89	126	124	122	66	70	68	42.08	2	2	1	3	1690	41.37	192.76	86.1	210	2	1	0.66	2	1	2009-2010	3	1	1	2	3	124	68	1	1	1	56	1	1	1	1	2	1	1	1	2018	3221	5504.27754737691
0.641	0.666	11.054	131	4	3.5	205	194	198	134	126	124	23.3	2	2	1	1	1003	48.32	106.98	42.65	215	2	4	0.04	2	4	2017-2020	2	3	1	2	1	199	128	1	1	0	71	0	1	1	1	1	0	0	0	2179	1286	5163.42
0.642	0.754	6.868	466	4.75	2.36	136	136	136	72	60	66	31.78	2	1	1	1	864	21.92	124.24	32.32	30	2	3	1.86	1	3	2001-2002	1	2	2	1	3	136	66	1	1	1	70	1	1	1	1	1	0	0	1	1210	1414	44777.1603557511
0.642	1.608	19.363	392	15.93	16.36	132	134	122	80	76	82	27.37	2	2	1	2	1873	84.32	232.8	35.98	208	1	5	1.52	2	1	2003-2004	3	3	2	2	2	129.333333333333	79.3333333333333	1	1	1	50	1	1	2	2	1	1	1	1	2557	2283	25762.3831676299
0.642	0.925	11.302	462	5.88	3.59	190	178	188	90	92	88	31.62	2	2	1	1	777	36.48	100.12	26.94	69	2	3	1.55	1	3	2005-2006	1	2	2	1	3	185.333333333333	90	1	1	0	95.3333333333333	0	1	1	1	1	0	0	0	1391	2561	85252.2313254226
0.642	0.735	12.469	210	4.48	2.9	124	124	120	88	90	86	40.2	2	2	1	3	1337	37.53	142.46	57.87	117	2	3	3.71	2	4	2015-2016	2	2	3	2	3	122.666666666667	88	1	1	1	34.6666666666667	1	1	1	1	2	1	1	1	1409	2484	8869.84
0.642	1.087	20.595	425	5.49	3.9	120	118	114	68	74	70	24.1	2	2	1	1	1098	30.14	105.65	51.21	287	1	3	2.69	2	4	2015-2016	2	2	2	2	1	117.333333333333	70.6666666666667	1	1	1	46.6666666666667	1	1	1	2	1	1	1	1	1110	1757	9547.91
0.642	1.496	47.786	647	8.5	8.9	125	122	130	64	60	60	25	2	2	1	1	1283	43.66	161.58	52.48	132	1	4	2.1	3	1	2017-2020	3	3	2	2	2	125.666666666667	61.3333333333333	1	1	1	64.3333333333333	1	1	2	4	1	0	0	1	1301	1708	56155.8
0.643	1.337	13.383	347	7.31	3.2	152	146	148	94	102	94	29.48	2	2	1	1	1212	46.5	104.73	37.61	571	2	3	1.92	2	4	2001-2002	2	2	2	2	2	148.666666666667	96.6666666666667	1	1	0	52	0	1	2	1	1	1	1	0	982	1715	33340.2599750751
0.643	0.944	20.078	191	7.61	4.32	154	148	146	68	68	70	30.3	2	2	1	1	1662	55.72	197.25	75.73	169	2	4	5	2	4	2001-2002	2	3	3	2	3	149.333333333333	68.6666666666667	0	1	1	80.6666666666667	0	1	1	2	1	0	0	0	1440	1604	14424.0843488335
0.643	0.53	11.904	112	4.86	1.93	100	102	106	56	58	56	30.71	2	2	1	3	710	27.17	99.53	24.27	53	2	3	2.06	2	3	2003-2004	1	2	2	2	3	102.666666666667	56.6666666666667	1	1	1	46	1	1	1	1	2	1	1	1	865	970	3530.2784391072
0.643	0.552	28.639	1052	5.75	5.25	104	92	94	58	64	62	34.5	2	2	1	3	1193	29.68	157.78	49.52	70	1	5	3.21	2	3	2011-2012	1	3	3	2	3	96.6666666666667	61.3333333333333	1	1	1	35.3333333333333	1	1	1	3	2	1	1	1	1017	2155	68400.9856261045
0.643	1.073	52.388	186	9.08	10.24	116	116	118	56	56	50	21.2	2	2	1	1	1654	105.8	142.2	72.34	307	1	4	0.95	2	5	2013-2014	4	3	1	2	1	116.666666666667	54	1	1	1	62.6666666666667	1	1	1	4	1	0	0	1	1759	2456	10721.3
0.643	1.343	22.093	1331	2.03	5.03	100	102	98	65	65	65	33.6	2	2	1	1	933	37.95	118.22	34.82	111	2	4	0.94	2	5	2017-2020	4	3	1	2	3	100	65	1	1	1	35	1	1	2	3	1	1	1	1	1615	1875	9303.92
0.643	1.836	22.503	214	5.38	5.81	112	115	107	69	70	67	20.4	2	2	1	1	1250	55.68	127.81	57.11	379	2	3	1	2	3	2017-2020	1	2	2	2	1	111.333333333333	68.6666666666667	1	1	1	42.6666666666667	1	1	2	3	1	1	1	1	1569	2191	10896
0.643	1.129	8.945	493	6.03	3.91	175	180	172	91	89	96	31.9	2	2	1	1	1227	43.97	132.64	60.3	119	2	4	1.4	2	3	2017-2020	1	3	2	2	3	175.666666666667	92	1	1	0	83.6666666666667	0	1	1	1	1	0	0	0	2245	1748	47426.4
0.644	0.723	24.465	288	7.82	6.05	130	124	120	74	76	72	30.27	2	2	1	3	1453	27.62	263.45	36.92	88	1	3	2.27	2	3	2005-2006	1	2	2	2	3	124.666666666667	74	1	1	1	50.6666666666667	1	1	1	3	2	1	1	1	1428	963	17544.9423276953
0.644	1.351	1.962	500	8.11	6.49	140	130	132	100	94	94	20.17	2	1	1	1	1957	64.58	141.09	56.5	514	1	2	0.71	2	4	2007-2008	2	2	1	2	1	134	96	1	0	1	38	0	1	2	1	1	1	1	0	1147	2432	68796.631856327
0.644	0.942	22.587	652	7.14	6.46	138	138	144	54	0	46	40.81	2	2	1	3	1608	38.32	188.73	66.97	173	2	4	5	2	3	2009-2010	1	3	3	2	3	140	33.3333333333333	0	1	1	106.666666666667	0	1	1	3	2	0	0	0	2263	2044	74598.6201568551
0.644	0.648	16.043	228	7.06	7.97	118	118	114	68	70	66	33.11	2	2	1	1	1439	68.68	208.84	36.89	158	2	2	0.73	2	4	2009-2010	2	2	1	2	3	116.666666666667	68	1	1	1	48.6666666666667	1	1	1	2	1	1	1	1	1112	2595	105415.59525579
0.644	0.707	20.883	322	7.69	8.11	128	128	128	70	68	70	39.4	1	2	1	3	1530	50.91	253.43	39.84	119	2	3	2.45	1	3	2011-2012	1	2	2	1	3	128	69.3333333333333	1	1	1	58.6666666666667	1	1	1	2	2	1	1	1	2292	1660	41135.5439049413
0.644	0.969	22.775	903	6.29	6.04	124	122	124	74	78	78	43.9	2	2	1	1	1549	48.96	207.52	65.24	129	1	5	2.1	2	4	2015-2016	2	3	2	2	3	123.333333333333	76.6666666666667	1	1	1	46.6666666666667	1	1	1	3	1	1	1	1	1797	2156	53194.8
0.644	0.467	12.27	387	4.83	4.15	100	98	108	68	70	72	39.3	2	2	1	1	1946	32.47	138.57	25.68	86	2	4	1.24	2	3	2015-2016	1	3	2	2	3	102	70	1	1	1	32	1	1	1	1	1	1	1	1	1410	2112	13789.1
0.644	0.508	67.453	335	3.88	3.44	98	93	100	70	69	66	48.6	2	2	1	3	1190	24.38	135.41	63.02	50	2	4	2.48	2	3	2017-2020	1	3	2	2	3	97	68.3333333333333	1	1	1	28.6666666666667	1	1	1	4	2	1	1	1	2059	2217	32569.1
0.645	1.51	29.422	343	7.28	4.96	124	122	112	76	80	74	28.28	2	2	1	3	1517	98.47	149.38	49.53	156	1	4	5	2	3	2001-2002	1	3	3	2	2	119.333333333333	76.6666666666667	1	1	1	42.6666666666667	1	1	2	3	2	1	1	1	1866	3353	41943.8059947056
0.645	0.971	16.41	748	4.57	3.54	114	104	104	66	60	62	23.87	2	2	1	1	1100	29.94	110.44	54.07	133	2	3	0.55	2	3	2009-2010	1	2	1	2	1	107.333333333333	62.6666666666667	1	1	1	44.6666666666667	1	1	1	2	1	1	1	1	1331	1490	31062.3377654885
0.645	0.527	8.775	151	7.31	6.63	134	140	138	76	74	74	24	2	2	1	1	924	41.25	112.46	37.47	77	1	4	1.53	2	4	2013-2014	2	3	2	2	1	137.333333333333	74.6666666666667	1	1	1	62.6666666666667	1	1	1	1	1	0	0	1	1567	1549	5075.27
0.645	0.441	11.26	289	5.31	2.19	116	108	106	68	68	62	38.8	2	2	1	1	649	21.63	62.08	34.47	95	2	4	1.65	2	3	2015-2016	1	3	2	2	3	110	66	1	1	1	44	1	1	1	1	1	1	1	1	558	1699	58562
0.646	0.582	15.75	119	4.25	4.45	116	112	114	74	66	64	23.15	2	1	1	1	540	46.7	40.81	20.29	181	1	1	0.71	2	3	2005-2006	1	1	1	2	1	114	68	1	1	1	46	1	1	1	2	1	1	1	1	749	1869	44396.0419294464
0.646	1.614	35.186	264	6.79	3.86	96	94	98	56	56	60	25.41	2	2	1	1	1403	95.28	142.29	52.5	288	1	1	0.58	2	1	2007-2008	3	1	1	2	2	96	57.3333333333333	1	1	1	38.6666666666667	1	1	2	4	1	1	1	1	1541	1802	14543.5159016187
0.646	0.64	19.907	220	5.04	3.81	118	112	114	76	74	78	26.52	2	2	1	3	928	26.8	91.97	50.38	87	2	4	1.93	2	4	2007-2008	2	3	2	2	2	114.666666666667	76	1	1	1	38.6666666666667	1	1	1	2	2	1	1	1	1077	1609	11632.7123952552
0.646	0.729	13.659	129	5.79	4.75	109	111	111	74	77	78	34	2	2	1	1	1195	45.84	122.78	58.79	212	2	3	0.72	2	4	2017-2020	2	2	1	2	3	110.333333333333	76.3333333333333	1	1	1	34	1	1	1	1	1	1	1	1	883	1579	9501.94
0.646	0.485	9.938	240	3.99	3.46	105	111	99	79	78	70	32.2	2	2	1	1	1252	30.08	215.98	29.86	103	2	4	1.91	2	3	2021-2023	1	3	2	2	3	105	75.6666666666667	1	1	1	29.3333333333333	1	1	1	1	1	1	1	1	1941	1486	141582
0.647	1.115	17.455	543	4.41	4.1	154	140	146	86	86	84	30.74	2	2	1	3	768	52.48	89.76	12.17	92	2	3	1.22	3	3	2001-2002	1	2	2	2	3	146.666666666667	85.3333333333333	0	1	1	61.3333333333333	0	1	1	2	2	0	0	0	1374	856	53809.3717628595
0.647	0.873	7.958	553	11.73	12.1	124	128	124	76	76	72	24.64	2	2	1	1	2146	84.61	245.54	81.03	284	2	2	1.17	2	3	2009-2010	1	2	2	2	1	125.333333333333	74.6666666666667	1	1	1	50.6666666666667	1	1	1	1	1	1	1	1	2314	2192	9037.2657565687
0.647	1.386	13.76	251	5.65	4.74	166	168	168	40	36	34	33.5	2	2	1	3	1270	28.02	142	37.79	165	2	5	2.02	2	3	2015-2016	1	3	2	2	3	167.333333333333	36.6666666666667	0	1	1	130.666666666667	0	1	2	1	2	0	0	0	1041	1001	113615
0.647	0.888	18.943	1337	7.18	6.06	146	140	142	80	84	78	35	2	2	1	1	2142	53	106.31	64.38	220	1	4	3.29	2	4	2015-2016	2	3	3	2	3	142.666666666667	80.6666666666667	0	1	1	62	0	1	1	2	1	0	0	0	1347	3664	13224.6
0.647	0.726	13.571	1117	11.37	4.87	110	116	110	81	80	76	30.8	2	2	1	3	1155	56.98	118.43	51.59	142	1	4	1.54	2	5	2017-2020	4	3	2	2	3	112	79	1	1	1	33	1	1	1	1	2	1	1	1	1399	3179	51955.6
0.647	1.57	17.44	597	11.14	5.13	124	124	117	63	63	62	26.2	2	2	1	1	1545	47.32	164.71	79.32	480	1	4	3.09	2	3	2021-2023	1	3	3	2	2	121.666666666667	62.6666666666667	1	1	1	59	1	1	2	2	1	1	1	1	1871	2123	21121.2
0.648	0.841	17.322	308	6.49	3.41	146	136	132	76	74	72	23.76	9	2	1	1	1534	23.27	165.95	65.91	62	2	1	2.27	2	3	2005-2006	1	1	2	2	1	138	74	1	1	1	64	1	1	1	2	1	0	0	1	1366	2272	127006.468653035
0.648	1.014	17.457	907	7.3	8.25	122	120	122	68	64	66	31.96	2	2	1	3	1476	78.92	68.7	98.68	198	2	4	1.39	2	3	2005-2006	1	3	2	2	3	121.333333333333	66	1	1	1	55.3333333333333	1	1	1	2	2	1	1	1	1014	2931	71322.2542488453
0.648	1.693	25.221	246	5.53	5.34	138	142	140	84	84	86	24.16	2	2	1	1	1009	34.28	129.13	41.29	79	2	1	5	2	3	2007-2008	1	1	3	2	1	140	84.6666666666667	0	1	1	55.3333333333333	1	1	2	3	1	1	1	0	1883	1961	176593.450209811
0.648	0.679	29.318	281	8.87	12.15	114	114	108	74	76	74	25.22	2	2	1	3	1383	53.03	203.51	47.37	92	2	5	5	2	4	2007-2008	2	3	3	2	2	112	74.6666666666667	1	1	1	37.3333333333333	1	1	1	3	2	1	1	1	1874	2056	15579.3871832624
0.648	0.742	7.765	418	6.23	4.63	132	128	130	52	62	56	27.92	2	1	1	3	1183	39.94	161.13	44.44	97	2	4	1.09	2	5	2009-2010	4	3	2	2	2	130	56.6666666666667	1	1	1	73.3333333333333	1	1	1	1	2	0	0	1	1274	1892	39889.572303677
0.648	0.586	1.295	349	9.56	6.67	96	92	102	60	56	56	28.1	2	1	1	1	1372	22.03	126.46	44.47	5	2	4	1.08	2	3	2011-2012	1	3	2	2	2	96.6666666666667	57.3333333333333	1	1	1	39.3333333333333	1	1	1	1	1	1	1	1	2824	4573	13504.4761224427
0.648	0.872	9.583	369	7.78	6.68	122	128	122	68	72	66	28	2	2	1	1	1650	63.43	200.93	59.94	390	2	4	0.72	2	4	2013-2014	2	3	1	2	2	124	68.6666666666667	1	1	1	55.3333333333333	1	1	1	1	1	1	1	1	1528	1959	14676
0.648	0.702	15.986	195	5.39	5.35	100	96	102	58	56	56	27.3	1	2	1	1	721	33.96	81.37	29.03	98	1	3	2.4	2	4	2015-2016	2	2	2	2	2	99.3333333333333	56.6666666666667	1	1	1	42.6666666666667	1	1	1	2	1	1	1	1	1157	1131	22229.1
0.648	0.839	30.15	489	5.12	4.38	131	143	151	89	90	101	19.6	2	2	1	1	984	29.45	120.74	44.15	81	2	4	1.36	2	2	2017-2020	4	3	2	2	1	141.666666666667	93.3333333333333	1	1	0	48.3333333333333	0	1	1	3	1	1	1	0	1191	1713	10547.8
0.649	2.249	17.733	260	3.99	4.41	108	108	108	62	62	64	35.2	2	2	1	1	996	37.89	168.73	20.85	285	2	3	1.11	2	3	2011-2012	1	2	2	2	3	108	62.6666666666667	1	1	1	45.3333333333333	1	1	3	2	1	1	1	1	1945	1804	72682.0624479747
0.649	0.487	12.611	134	6.34	6.7	136	134	140	48	54	50	30.7	2	2	1	3	1145	40.71	161.34	38.77	85	2	5	2.79	2	4	2015-2016	2	3	2	2	3	136.666666666667	50.6666666666667	1	1	1	86	1	1	1	1	2	0	0	1	1512	1990	13838.6
0.649	0.937	25.193	305	4.05	4.1	130	120	118	76	70	62	35.3	2	2	1	3	1083	51.69	39.14	44.42	380	2	1	0.76	2	4	2015-2016	2	1	1	2	3	122.666666666667	69.3333333333333	1	1	1	53.3333333333333	1	1	1	3	2	1	1	1	1039	2075	8858.59
0.649	0.629	50.442	246	5.09	4.22	95	92	95	60	57	57	18.3	2	2	1	2	1481	49.19	139.9	69.21	275	1	3	0.84	3	4	2017-2020	2	2	1	2	1	94	58	1	1	1	36	1	1	1	4	1	1	1	1	656	1759	16836.6
0.649	1.08	14.182	442	6.61	4.23	117	126	122	75	72	72	19.5	2	2	1	1	1729	39.72	228.24	73.9	319	2	3	0	1	4	2017-2020	2	2	1	1	1	121.666666666667	73	1	1	1	48.6666666666667	1	1	1	1	1	1	1	1	1729	1828	40896.4
0.649	0.715	9.369	400	6.74	4.38	122	130	125	90	94	94	40.7	2	1	1	1	1862	28.96	274.95	42.5	252	2	2	1.18	2	2	2021-2023	4	2	2	2	3	125.666666666667	92.6666666666667	1	0	1	33	0	1	1	1	1	1	1	0	1180	1468	45964.6
0.65	0.9	38.63	336.71	7.89	4.08	106	104	104	68	68	66	23.83	1	2	1	3	1303.29	97.11	100.83	33.15	351.44	1	5	0.89	2	5	1999-2000	4	3	1	2	1	104.666666666667	67.3333333333333	1	1	1	37.3333333333333	1	1	1	4	2	1	1	1	2802.12	1768.01	90932.3676032774
0.65	0.66	12.26	153.01	6.37	4.07	134	138	136	84	92	94	27.11	2	2	1	2	1076.32	32.26	146.46	13.24	107.71	1	2	4.44	2	4	1999-2000	2	2	3	2	2	136	90	1	0	1	46	0	1	1	1	1	1	1	0	788.26	1132.81	9678.07903118227
0.65	1.46	10.51	814.48	6.81	7.29	94	108	102	72	80	72	30.61	2	1	1	1	2459.14	50.82	430.54	67.76	204.67	1	3	1.15	2	2	1999-2000	4	2	2	2	3	101.333333333333	74.6666666666667	1	1	1	26.6666666666667	1	1	2	1	1	1	1	1	1769.56	1749.78	22350.5
0.65	1.03	12.5	413.62	8.16	7.76	116	120	116	82	80	70	28.29	2	2	1	2	1023.25	44.21	96.17	51.07	102.85	1	4	2.58	2	3	1999-2000	1	3	2	2	2	117.333333333333	77.3333333333333	1	1	1	40	1	1	1	1	1	1	1	1	1652.5	1729.98	46363.1639559709
0.65	0.73	8.65	144.18	5.92	6.77	128	132	122	80	76	68	25.67	1	1	1	3	904.48	39.75	86.25	45.93	278.12	2	1	1.02	2	1	1999-2000	3	1	2	2	2	127.333333333333	74.6666666666667	1	1	1	52.6666666666667	1	1	1	1	2	1	1	1	1226.35	1320.35	3117.40742634822
0.65	0.95	6.88	482.33	5.03	3.44	124	120	126	78	78	74	25.66	2	2	1	3	653.32	25.69	102.18	17.08	40.65	2	4	3.02	2	3	1999-2000	1	3	3	2	2	123.333333333333	76.6666666666667	1	1	1	46.6666666666667	1	1	1	1	2	1	1	1	1004.17	1289.08	69997.6332426426
0.65	0.637	4.337	96	2.43	2.2	132	132	130	88	86	94	47.54	2	2	1	2	1118	20.67	224.82	19.09	72	2	4	0.41	1	3	2001-2002	1	3	1	1	3	131.333333333333	89.3333333333333	1	1	1	42	1	1	1	1	1	1	1	1	982	511	26852.8083089778
0.65	1.094	7.084	717	5.41	3.86	112	114	112	58	56	56	25.43	2	2	1	3	966	33.36	84.21	47.86	71	2	5	5	2	3	2001-2002	1	3	3	2	2	112.666666666667	56.6666666666667	1	1	1	56	1	1	1	1	2	1	1	1	854	1782	58278.9491535441
0.65	1.572	9.732	206	7.45	5.35	108	106	112	74	78	74	24.7	2	2	1	1	1101	35.23	147.08	49.31	276	2	3	5	2	1	2001-2002	3	2	3	2	1	108.666666666667	75.3333333333333	1	1	1	33.3333333333333	1	1	2	1	1	1	1	1	2365	1602	9099.88924612189
0.65	0.976	35.34	265	11.42	9.12	98	100	102	62	54	56	22.74	2	2	1	1	2324	78.15	327.3	82.27	214	2	4	2.27	2	4	2009-2010	2	3	2	2	1	100	57.3333333333333	1	1	1	42.6666666666667	1	1	1	4	1	1	1	1	1920	3011	32516.6018641111
0.65	0.62	24.133	254	5.12	3.74	116	110	106	80	74	78	27.34	2	2	1	2	691	40.62	61.21	31.34	80	1	1	0.3	2	1	2009-2010	3	1	1	2	2	110.666666666667	77.3333333333333	1	1	1	33.3333333333333	1	1	1	3	1	1	1	1	1374	2319	3973.60079946988
0.65	1.301	1.706	1071	8.29	8.29	106	106	104	66	62	62	33.1	2	2	1	1	1311	47.72	168.96	52.59	93	2	2	0.73	2	2	2011-2012	4	2	1	2	3	105.333333333333	63.3333333333333	1	1	1	42	1	1	2	1	1	1	1	1	1334	2280	22615.942802334
0.65	0.798	15.758	237	6.92	4.19	140	144	148	74	78	80	32.8	2	2	1	2	844	28.13	118.27	29.86	167	1	2	2.68	2	5	2011-2012	4	2	2	2	3	144	77.3333333333333	0	1	1	66.6666666666667	0	1	1	2	1	0	0	0	1445	1340	66408.4003985606
0.65	1.3	10.294	404	8.09	5.03	134	144	144	96	94	94	25	2	2	1	3	1022	44.32	66.07	31.05	359	2	3	2.42	2	3	2011-2012	1	2	2	2	2	140.666666666667	94.6666666666667	1	1	0	46	0	1	2	1	2	1	1	0	2238	2070	256714.997295334
0.65	0.988	109.008	530	32.32	7.1	102	98	104	60	56	60	25.8	2	2	1	3	3985	45.24	545.85	196.93	206	1	5	1.43	2	3	2013-2014	1	3	2	2	2	101.333333333333	58.6666666666667	1	1	1	42.6666666666667	1	1	1	4	2	1	1	1	4160	3796	74417.8
0.65	1.155	11.337	692	6.75	4.87	171	170	173	75	72	74	20.2	2	2	1	3	1133	59.09	86.98	62.13	215	2	4	5	2	3	2021-2023	1	3	3	2	1	171.333333333333	73.6666666666667	0	1	1	97.6666666666667	0	1	1	1	2	0	0	0	2365	1549	24991.5
0.651	1.86	37.733	294	9.66	14.24	122	126	120	76	72	74	29.03	2	2	1	3	1790	109.63	96.52	62.3	297	1	5	5	2	3	2003-2004	1	3	3	2	2	122.666666666667	74	1	1	1	48.6666666666667	1	1	2	4	2	1	1	1	2807	2725	34893.8077849121
0.651	0.767	15.201	215	6.74	4.43	118	116	126	76	78	78	24.18	2	2	1	3	808	37.47	85.99	34.62	86	2	4	1.24	2	1	2003-2004	3	3	2	2	1	120	77.3333333333333	1	1	1	42.6666666666667	1	1	1	2	2	1	1	1	929	2363	13808.3380712358
0.651	1.584	11.289	634	11.08	12.41	108	120	104	86	82	80	27.73	2	2	1	3	2156	139.98	237.72	71.84	396	1	3	4.3	2	1	2003-2004	3	2	3	2	2	110.666666666667	82.6666666666667	1	1	1	28	1	1	2	1	2	1	1	1	1964	2336	21794.5193731874
0.651	1.424	11.887	802	8.35	6.17	126	124	126	76	70	72	22.88	2	2	1	2	1317	44.93	177.7	49.11	90	2	2	0.78	2	1	2005-2006	3	2	1	2	1	125.333333333333	72.6666666666667	1	1	1	52.6666666666667	1	1	2	1	1	1	1	1	2285	2097	18793.3636548021
0.651	1.592	16.081	1382	7.39	8.66	140	146	140	82	82	80	33.59	2	2	1	3	1829	70.06	255.91	60.02	223	1	3	0.69	2	3	2007-2008	1	2	1	2	3	142	81.3333333333333	0	1	1	60.6666666666667	0	1	2	2	2	0	0	0	1269	3829	11282.1056007461
0.651	0.727	44.116	874	7.85	7.43	114	106	116	74	70	70	25.3	2	2	1	3	1233	39.13	214.12	27.37	89	1	4	0.65	1	5	2011-2012	4	3	1	1	2	112	71.3333333333333	1	1	1	40.6666666666667	1	1	1	4	2	1	1	1	1219	4302	5412.56992692222
0.651	0.361	24.074	528	4.23	3.18	142	140	138	86	84	80	37.2	2	2	1	1	1100	27.9	153.78	42.94	79	2	4	1.88	2	4	2013-2014	2	3	2	2	3	140	83.3333333333333	0	1	1	56.6666666666667	1	1	1	3	1	1	1	0	735	1906	62103
0.651	1.784	12.457	882	4.89	8.2	108	109	106	68	72	72	26.5	2	2	1	1	1522	76.78	223.62	36.99	785	2	4	0.87	2	3	2017-2020	1	3	1	2	2	107.666666666667	70.6666666666667	1	1	1	37	1	1	2	1	1	1	1	1	1701	1473	14090.5
0.651	1.913	11.131	959	9.25	10.71	124	122	119	67	64	63	25.2	2	2	1	3	1521	95.11	80.76	77.34	837	2	5	3.75	2	3	2017-2020	1	3	3	2	2	121.666666666667	64.6666666666667	1	1	1	57	1	1	3	1	2	1	1	1	2488	3001	99806.4
0.651	1.44	17.728	301	4.98	3.61	126	114	124	72	70	68	20.7	2	1	1	3	837	31.15	84.37	43.16	346	2	4	5	1	5	2017-2020	4	3	3	1	1	121.333333333333	70	1	1	1	51.3333333333333	1	1	2	2	2	1	1	1	1825	1420	29291.2
0.652	1.069	9.007	484	11.18	5.74	126	126	118	70	70	68	25.21	2	2	1	3	980	64.1	103.08	35.87	481	2	4	2.76	2	2	2001-2002	4	3	2	2	2	123.333333333333	69.3333333333333	1	1	1	54	1	1	1	1	2	1	1	1	1698	3078	35720.574806648
0.652	0.898	4.102	464	4.96	3.06	146	138	134	70	70	74	21.9	2	2	1	3	691	29.1	82.67	26.95	59	1	1	0.76	2	4	2007-2008	2	1	1	2	1	139.333333333333	71.3333333333333	1	1	1	68	1	1	1	1	2	0	0	1	1293	1140	9598.98818139771
0.652	1.571	18.968	333	13.78	16.38	92	88	90	56	52	56	26.1	2	2	1	1	2063	93.41	191.28	43.87	304	1	1	1.08	2	3	2015-2016	1	1	2	2	2	90	54.6666666666667	1	1	1	35.3333333333333	1	1	2	2	1	1	1	1	2277	1997	53003.6
0.652	1.304	29.109	330	9.28	15.33	168	162	158	52	52	50	27.8	2	2	1	3	1125	63.5	117.67	44.7	431	2	4	5	2	5	2015-2016	4	3	3	2	2	162.666666666667	51.3333333333333	0	1	1	111.333333333333	0	1	2	3	2	0	0	0	1763	1926	47054.1
0.652	0.643	7.981	194	7.8	4.32	160	158	164	62	76	68	27.6	2	2	1	3	1264	58.09	129.93	28.8	267	2	5	5	2	3	2015-2016	1	3	3	2	2	160.666666666667	68.6666666666667	0	1	1	92	0	1	1	1	2	0	0	0	2009	1562	200661
0.652	1.111	13.259	862	5.4	6.26	154	143	136	85	75	78	22.4	2	2	1	1	1578	33.75	208.13	38.62	152	2	3	2.32	2	3	2017-2020	1	2	2	2	1	144.333333333333	79.3333333333333	0	1	1	65	0	1	1	1	1	0	0	0	1448	1101	50868.1
0.653	0.609	38.671	677	14.59	10.81	98	104	104	46	50	46	30.49	2	2	1	1	3056	62.37	422.14	122.18	156	2	4	1.37	2	3	2009-2010	1	3	2	2	3	102	47.3333333333333	1	1	1	54.6666666666667	1	1	1	4	1	1	1	1	2297	3944	44641.2052190205
0.653	0.415	7.715	149	8.29	2.77	142	136	130	80	78	74	39.84	1	2	1	3	910	26.29	148.64	25.39	24	2	1	0.98	2	2	2009-2010	4	1	1	2	3	136	77.3333333333333	1	1	1	58.6666666666667	1	1	1	1	2	1	1	1	1278	1587	16930.6512375779
0.653	1.12	5.134	486	6.22	4.38	120	126	118	66	62	64	39.4	2	2	1	3	858	32.17	154.11	15.84	377	2	1	0.43	2	2	2011-2012	4	1	1	2	3	121.333333333333	64	1	1	1	57.3333333333333	1	1	1	1	2	1	1	1	1904	1596	34788.6727347143
0.653	2.17	25.234	638	10.89	7.52	120	118	120	78	78	80	31.5	2	9	1	3	1782	55.23	135.2	72.07	368	1	1	3.28	2	1	2013-2014	3	1	3	2	3	119.333333333333	78.6666666666667	1	1	1	40.6666666666667	1	1	3	3	2	1	1	1	1889	1942	91063.1
0.653	1.151	19.364	444	9.6	5.34	121	122	131	66	68	63	41.6	2	2	1	3	1108	55.83	67.27	57.93	564	2	4	4.19	2	3	2021-2023	1	3	3	2	3	124.666666666667	65.6666666666667	1	1	1	59	1	1	1	2	2	1	1	1	1281	1944	24513.7
0.654	0.858	11.271	219	6.84	4.35	126	118	114	76	80	84	20.28	2	2	1	3	1513	32.56	204.53	54.4	84	1	3	2.9	2	1	2001-2002	3	2	2	2	1	119.333333333333	80	1	1	1	39.3333333333333	1	1	1	1	2	1	1	1	1158	1996	19561.6792176567
0.654	1.838	27.13	925	8.29	8.72	120	118	114	66	56	56	22.22	2	2	1	3	1393	60.95	166.86	55.67	223	2	4	1.68	2	1	2005-2006	3	3	2	2	1	117.333333333333	59.3333333333333	1	1	1	58	1	1	2	3	2	1	1	1	1638	2185	79565.2179828351
0.654	1.047	42.586	483	9.04	7.58	134	128	130	64	66	70	28.2	2	2	1	1	2527	46.34	293.81	78.85	66	1	4	0.43	2	4	2011-2012	2	3	1	2	2	130.666666666667	66.6666666666667	1	1	1	64	1	1	1	4	1	0	0	1	2192	2119	14237.1272130942
0.654	0.488	25.399	122	6.91	1.21	132	130	126	90	92	88	38.6	2	2	1	2	907	18.25	109.31	26.91	0	1	2	0.43	2	4	2013-2014	2	2	1	2	3	129.333333333333	90	1	0	1	39.3333333333333	0	1	1	3	1	1	1	0	441	2941	59578.5
0.654	1.705	11.742	662	15.47	6.19	116	112	114	74	78	78	23.9	2	2	1	3	1679	44.16	257.46	56.7	122	1	4	1.77	2	3	2013-2014	1	3	2	2	1	114	76.6666666666667	1	1	1	37.3333333333333	1	1	2	1	2	1	1	1	2203	1847	31160.5
0.654	1.539	21.49	480	6.91	7.15	148	147	154	78	82	82	24.6	2	2	1	3	1810	101.71	77.89	82.35	323	1	5	5	2	2	2017-2020	4	3	3	2	1	149.666666666667	80.6666666666667	0	1	1	69	0	1	2	3	2	0	0	0	2480	2498	10424
0.655	0.899	29.59	214	6.22	5.32	124	118	118	70	72	66	28.9	2	2	1	3	1189	73.71	151.66	37.64	250	2	2	1.03	2	3	2015-2016	1	2	2	2	2	120	69.3333333333333	1	1	1	50.6666666666667	1	1	1	3	2	1	1	1	2711	2601	256458
0.655	1.13	14.891	526	7.44	8.67	122	114	122	80	76	80	35.5	2	2	1	3	1819	61.71	232.42	73.65	189	2	4	0.63	2	4	2015-2016	2	3	1	2	3	119.333333333333	78.6666666666667	1	1	1	40.6666666666667	1	1	1	2	2	1	1	1	1489	3210	37917.1
0.655	0.862	9.681	1075	12.97	5.42	117	127	134	71	68	66	24.7	2	2	1	3	1165	28.19	224.59	25.69	4	1	2	2.45	2	1	2017-2020	3	2	2	2	1	126	68.3333333333333	1	1	1	57.6666666666667	1	1	1	1	2	1	1	1	3726	977	24556.1
0.655	1.71	4.954	2289	6.57	8.63	136	143	147	65	66	64	31	2	1	1	3	1517	56.86	118.67	91.5	245	2	3	3.78	2	3	2017-2020	1	2	3	2	3	142	65	0	1	1	77	0	1	2	1	2	0	0	0	1605	4317	82571.6
0.655	1.427	14.878	533	6.4	6.85	127	122	123	90	88	88	36.9	2	2	1	3	1611	77.43	151.78	79.53	267	2	5	5	2	3	2021-2023	1	3	3	2	3	124	88.6666666666667	1	1	1	35.3333333333333	1	1	2	2	2	1	1	1	1989	3406	19617.3
0.656	1.717	15.921	859	4	5.43	130	122	126	84	88	84	30.74	2	2	1	3	1432	58.26	160.97	63.88	205	1	4	5	2	3	2001-2002	1	3	3	2	3	126	85.3333333333333	1	1	1	40.6666666666667	1	1	2	2	2	1	1	1	2170	1574	37344.792767771
0.656	1.734	10.602	743	12.13	9.87	126	130	122	84	78	76	21.2	2	2	1	1	2105	55.71	259.22	102.62	223	2	3	0.93	2	3	2001-2002	1	2	1	2	1	126	79.3333333333333	1	1	1	46.6666666666667	1	1	2	1	1	1	1	1	2768	2220	56279.705130037
0.656	1.093	9.737	346	3.69	3.02	112	120	120	64	64	60	25.09	1	2	1	3	1066	24.19	79.49	58.89	84	2	4	4.19	1	3	2001-2002	1	3	3	1	2	117.333333333333	62.6666666666667	1	1	1	54.6666666666667	1	1	1	1	2	1	1	1	1483	1709	85854.3279133603
0.656	1.193	19.918	411	10.73	10.66	206	196	204	80	88	80	26.43	2	2	1	3	1509	57.79	166.56	71.12	501	2	1	0.84	2	1	2005-2006	3	1	1	2	2	202	82.6666666666667	0	1	1	119.333333333333	0	1	1	2	2	0	0	0	2034	2714	7258.37871069534
0.656	0.498	30.677	315	5.1	2.71	118	112	114	62	64	62	26.89	2	2	1	1	821	45.32	118.48	16.67	136	1	3	0.64	2	2	2009-2010	4	2	1	2	2	114.666666666667	62.6666666666667	1	1	1	52	1	1	1	3	1	1	1	1	835	2087	6032.66259863343
0.656	0.448	10.303	301	5.23	4.08	130	140	132	68	60	62	31.68	2	2	1	1	801	32.53	106.9	27.96	59	2	2	1.85	1	4	2009-2010	2	2	2	1	3	134	63.3333333333333	1	1	1	70.6666666666667	1	1	1	1	1	0	0	1	1043	1522	49462.4733706331
0.656	1.338	25.777	240	4.69	4.73	150	148	154	66	64	60	22.3	2	1	1	2	1254	62.21	152.5	37.02	136	2	4	3.81	2	5	2013-2014	4	3	3	2	1	150.666666666667	63.3333333333333	0	1	1	87.3333333333333	0	1	2	3	1	0	0	0	1503	2042	81759
0.656	1.621	39.305	456	11.5	11.28	144	146	136	70	72	66	31	2	2	1	3	1710	55.73	127.62	62.1	549	1	5	5	2	3	2015-2016	1	3	3	2	3	142	69.3333333333333	0	1	1	72.6666666666667	0	1	2	4	2	0	0	0	3503	2616	162370
0.656	1.078	4.229	546	5.39	5.01	108	102	106	66	72	70	30.2	2	2	1	1	1103	40.61	119.75	54.6	68	2	4	0.76	3	1	2015-2016	3	3	1	2	3	105.333333333333	69.3333333333333	1	1	1	36	1	1	1	1	1	1	1	1	2244	1379	25460.6
0.656	0.432	22.868	157	4.58	2.86	131	130	130	87	88	83	31.1	2	2	1	1	1036	20.22	124.47	42.25	78	1	4	5	2	4	2017-2020	2	3	3	2	3	130.333333333333	86	1	1	1	44.3333333333333	1	1	1	3	1	1	1	1	844	1882	4734.69
0.656	1.107	14.584	469	5.82	4.32	129	110	118	74	76	79	25.2	2	2	1	3	938	30.99	74.72	48.26	273	2	4	0.02	2	3	2021-2023	1	3	1	2	2	119	76.3333333333333	1	1	1	42.6666666666667	1	1	1	2	2	1	1	1	1296	1435	20909.8
0.657	1.325	6.924	492	8.75	9.06	156	154	136	48	54	50	27.48	2	2	1	3	1332	34.42	193.94	53.64	128	2	2	1.24	1	3	2001-2002	1	2	2	1	2	148.666666666667	50.6666666666667	0	1	1	98	0	1	2	1	2	0	0	0	1983	1882	24063.8977618934
0.657	1.006	4.778	314	6.55	4.25	154	154	142	70	66	62	26.1	2	2	1	3	1224	35.12	94.13	38.73	134	2	5	4.99	2	3	2015-2016	1	3	3	2	2	150	66	0	1	1	84	0	1	1	1	2	0	0	0	1737	1732	50499.9
0.657	0.96	3.643	233	6.62	3.81	137	153	150	92	90	79	42.7	2	1	1	2	766	39.47	78.52	32.65	297	2	4	0.74	1	5	2017-2020	4	3	1	1	3	146.666666666667	87	0	1	1	59.6666666666667	1	1	1	1	1	1	1	0	912	2978	15905.2
0.657	0.476	8.12	553	4.97	4.06	136	144	135	92	95	92	28.4	2	1	1	2	1246	30.3	170.17	21.11	45	1	4	3.52	2	4	2017-2020	2	3	3	2	2	138.333333333333	93	1	0	1	45.3333333333333	0	1	1	1	1	1	1	0	1962	977	10709.2
0.658	1.171	16.472	945	7.15	5.76	146	148	136	86	84	78	13.36	2	2	1	3	1564	38.93	172.72	83.26	202	2	5	5	2	3	2005-2006	1	3	3	2	1	143.333333333333	82.6666666666667	0	1	1	60.6666666666667	0	1	1	2	2	0	0	0	1658	2006	61176.3468296265
0.658	0.543	4.679	400	5.56	2.62	116	100	112	74	72	70	25.3	2	2	1	1	1001	28.55	188.93	18.76	38	2	3	0	2	3	2011-2012	1	2	1	2	2	109.333333333333	72	1	1	1	37.3333333333333	1	1	1	1	1	1	1	1	1255	1411	27258.8217400791
0.658	1.879	29.181	586	13.83	9.53	128	126	126	82	74	72	21	2	2	1	1	3598	147.7	275.33	149.67	732	2	4	0.72	2	3	2015-2016	1	3	1	2	1	126.666666666667	76	1	1	1	50.6666666666667	1	1	2	3	1	1	1	1	3708	3377	18925.8
0.658	0.55	8.092	282	4.76	2.06	120	120	120	73	75	67	27.2	2	2	1	3	661	22.09	126.77	10.49	35	1	5	4.25	2	4	2017-2020	2	3	3	2	2	120	71.6666666666667	1	1	1	48.3333333333333	1	1	1	1	2	1	1	1	1265	840	12995.8
0.658	0.751	20.731	199	8.47	2.73	118	118	114	68	71	67	35	2	2	1	3	1736	37.9	322.85	38.43	138	1	4	2.97	1	4	2017-2020	2	3	2	1	3	116.666666666667	68.6666666666667	1	1	1	48	1	1	1	2	2	1	1	1	811	1528	10979.6
0.658	0.819	25.518	215	6.68	4.6	125	128	132	81	70	86	23.1	2	2	1	2	1936	50.56	205.47	68.94	188	1	2	0.9	2	4	2017-2020	2	2	1	2	1	128.333333333333	79	1	1	1	49.3333333333333	1	1	1	3	1	1	1	1	1202	1868	3012.27
0.658	0.521	8.849	225	4.59	5.54	118	120	119	70	65	65	28.9	2	2	1	3	908	35.77	70.91	53.16	137	2	2	1.38	2	3	2021-2023	1	2	2	2	2	119	66.6666666666667	1	1	1	52.3333333333333	1	1	1	1	2	1	1	1	758	2342	30804
0.659	1.052	12.917	272	5.51	3.69	136	126	126	90	88	94	24.46	2	2	1	3	1740	29.79	154.15	35.05	41	1	3	2.95	2	1	2001-2002	3	2	2	2	1	129.333333333333	90.6666666666667	1	0	1	38.6666666666667	0	1	1	1	2	1	1	0	1541	1171	7037.66823555693
0.659	2.083	3.333	962	2.38	5.06	184	178	174	100	104	104	19.58	2	2	1	1	918	42.17	90.05	46.17	298	2	2	1.02	2	3	2001-2002	1	2	2	2	1	178.666666666667	102.666666666667	1	1	0	76	0	1	3	1	1	0	0	0	1772	830	34722.3909273018
0.659	1.081	9.208	246	7.07	5.72	142	134	136	46	60	60	26.9	2	2	1	3	1131	56.75	81.7	63.47	533	1	2	3.41	1	4	2005-2006	2	2	3	1	2	137.333333333333	55.3333333333333	1	1	1	82	1	1	1	1	2	0	0	1	753	2208	23318.9072674461
0.659	1.757	17.528	307	7.44	7.59	114	124	110	70	70	78	25.04	2	2	1	1	1442	72.66	127.37	78.16	279	2	3	4.08	2	3	2007-2008	1	2	3	2	2	116	72.6666666666667	1	1	1	43.3333333333333	1	1	2	2	1	1	1	1	2742	2176	35704.0330594037
0.659	1.036	18.547	459	6.23	5.73	114	116	112	72	72	72	24.48	2	2	1	3	1089	49.67	155.91	27.99	138	2	5	2.31	2	2	2009-2010	4	3	2	2	1	114	72	1	1	1	42	1	1	1	2	2	1	1	1	1363	1708	21066.697807247
0.659	0.469	6.115	156	3.9	3.52	166	168	156	84	80	76	24.9	1	1	1	1	661	19.05	113.23	16.99	44	2	4	5	2	4	2013-2014	2	3	3	2	1	163.333333333333	80	0	1	1	83.3333333333333	0	1	1	1	1	0	0	0	834	806	15567.2
0.659	0.804	10.483	285	3.92	1.98	106	102	100	58	56	62	27.5	2	2	1	3	798	19.52	78.91	23.43	31	2	3	3.6	2	2	2015-2016	4	2	3	2	2	102.666666666667	58.6666666666667	1	1	1	44	1	1	1	1	2	1	1	1	775	969	25980
0.659	0.891	4.061	297	14.31	4.04	148	144	142	58	60	62	27.8	2	1	1	3	845	30.55	90.92	41.24	293	2	3	1.56	1	3	2015-2016	1	2	2	1	2	144.666666666667	60	0	1	1	84.6666666666667	0	1	1	1	2	0	0	0	1152	1396	60042.9
0.659	0.419	7.741	318	4.36	5.31	144	144	144	80	82	80	39.2	2	1	1	3	568	27.07	68.6	22.41	49	2	4	0.78	2	4	2015-2016	2	3	1	2	3	144	80.6666666666667	0	1	1	63.3333333333333	0	1	1	1	2	0	0	0	556	864	26572.9
0.659	0.743	24.563	431	6.37	6.4	97	100	104	69	67	70	50.6	2	2	1	3	1313	38.97	191.27	46	75	2	4	2.43	2	3	2017-2020	1	3	2	2	3	100.333333333333	68.6666666666667	1	1	1	31.6666666666667	1	1	1	3	2	1	1	1	1551	1783	6104.78
0.66	0.72	17.2	319.49	8.68	5.26	116	116	124	80	70	78	23.68	2	2	1	1	1360.2	60.89	182.64	43.82	448.41	1	1	1.81	2	1	1999-2000	3	1	2	2	1	118.666666666667	76	1	1	1	42.6666666666667	1	1	1	2	1	1	1	1	1157.23	1901.9	16932.2708613643
0.66	0.83	6.08	147.14	7.03	2.52	194	192	198	108	114	114	24.06	2	2	1	3	1108.34	23.23	202.37	25.46	395.52	1	1	1.69	2	1	1999-2000	3	1	2	2	1	194.666666666667	112	1	1	0	82.6666666666667	0	1	1	1	2	0	0	0	1006.49	1579.83	5584.02153744244
0.66	1.8	16.27	1005.32	11.24	17.56	118	110	114	82	82	80	25.73	2	2	1	1	2744.79	111.31	236.8	150.37	796.67	2	4	0.78	2	4	1999-2000	2	3	1	2	2	114	81.3333333333333	1	1	1	32.6666666666667	1	1	2	2	1	1	1	1	1894.92	3102.12	14445.6490182395
0.66	0.35	5.1	101.2	2.52	2.58	146	146	144	84	80	86	28.4	2	2	1	1	442.87	21.86	58.06	13.36	56.9	1	1	2.17	2	4	1999-2000	2	1	2	2	2	145.333333333333	83.3333333333333	0	1	1	62	0	1	1	1	1	0	0	0	390.86	786.43	14612.9377546577
0.66	0.583	3.36	190	6.46	2.85	154	154	154	80	76	76	18.99	2	2	1	3	762	27.94	95.01	30.47	188	2	1	0.77	1	1	2001-2002	3	1	1	1	1	154	77.3333333333333	0	1	1	76.6666666666667	0	1	1	1	2	0	0	0	1022	1010	4877.11091180127
0.66	0.83	29.544	210	10.52	11.62	122	126	124	86	90	86	32.1	2	2	1	1	1597	75.58	253.05	32.22	181	1	3	5	2	3	2003-2004	1	2	3	2	3	124	87.3333333333333	1	1	1	36.6666666666667	1	1	1	3	1	1	1	1	1357	1216	269428.211914989
0.66	1.248	19.674	614	5.78	5.92	124	136	132	88	82	84	20.82	2	2	1	3	1060	32.56	165	30.66	87	2	4	5	2	3	2005-2006	1	3	3	2	1	130.666666666667	84.6666666666667	1	1	1	46	1	1	1	2	2	1	1	1	1849	1928	63272.853198075
0.66	1.98	21.065	1086	9.94	15.37	132	126	138	82	74	80	31.4	2	2	1	2	1752	98.87	135.27	81.59	775	1	4	1.89	2	3	2007-2008	1	3	2	2	3	132	78.6666666666667	1	1	1	53.3333333333333	1	1	3	2	1	1	1	1	1634	2844	292665.788370824
0.66	1.726	12.551	843	10.09	14.52	158	150	152	96	92	84	22	2	2	1	2	1971	78.75	181.55	104.24	639	2	3	1.31	2	4	2007-2008	2	2	2	2	1	153.333333333333	90.6666666666667	1	1	0	62.6666666666667	0	1	2	1	1	0	0	0	2053	2496	32667.139415149
0.66	0.689	5.848	527	9.89	9.97	112	118	110	64	52	64	36.38	2	2	1	3	1063	60.21	139.25	30.3	275	2	1	1.45	2	1	2009-2010	3	1	2	2	3	113.333333333333	60	1	1	1	53.3333333333333	1	1	1	1	2	1	1	1	1592	1560	41392.4246922837
0.66	0.859	29.308	241	5.6	5.44	142	142	134	64	70	58	17.8	2	2	1	3	1193	25.67	194.08	36.05	101	1	2	0.48	2	4	2013-2014	2	2	1	2	1	139.333333333333	64	1	1	1	75.3333333333333	1	1	1	3	2	0	0	1	1292	966	17169.6
0.66	1.1	13.379	370	4.97	1.36	164	142	152	82	88	86	32.1	2	2	1	1	707	15.13	100.09	27.64	70	2	3	1.87	2	4	2015-2016	2	2	2	2	3	152.666666666667	85.3333333333333	0	1	1	67.3333333333333	0	1	1	1	1	0	0	0	728	1453	40587.5
0.66	1.684	11.17	414	9.33	8.75	129	135	133	77	82	83	31.6	2	2	1	1	1932	60.5	90.92	54.09	329	2	3	5	2	3	2017-2020	1	2	3	2	3	132.333333333333	80.6666666666667	1	1	1	51.6666666666667	1	1	2	1	1	1	1	1	1659	2749	405676
0.66	0.663	16.218	370	5.5	6.78	97	98	101	72	70	72	43.1	2	2	1	1	879	48.31	109.53	28.47	159	2	3	1.46	1	4	2021-2023	2	2	2	1	3	98.6666666666667	71.3333333333333	1	1	1	27.3333333333333	1	1	1	2	1	1	1	1	1500	2633	29456.6
0.661	0.638	12.722	253	6.37	3.5	174	174	170	76	70	80	29.37	2	2	1	3	789	55.78	55.64	38.07	216	1	1	1.04	2	4	2001-2002	2	1	2	2	2	172.666666666667	75.3333333333333	0	1	1	97.3333333333333	0	1	1	1	2	0	0	0	1474	1086	9368.27990901777
0.661	0.712	6.513	182	4.85	2.3	116	118	118	70	72	72	23.89	2	2	1	3	803	19.89	100.71	36.21	51	2	1	0.04	2	1	2005-2006	3	1	1	2	1	117.333333333333	71.3333333333333	1	1	1	46	1	1	1	1	2	1	1	1	922	1712	18586.9808552172
0.661	0.775	3.303	315	8.73	8.21	96	98	96	72	70	72	28.34	2	2	1	1	1671	75.05	214.53	58.38	220	1	4	4.29	2	1	2007-2008	3	3	3	2	2	96.6666666666667	71.3333333333333	1	1	1	25.3333333333333	1	1	1	1	1	1	1	1	1574	2922	37263.2
0.661	0.888	23.621	277	6.35	9.28	132	134	124	68	74	72	28.01	2	1	1	1	1009	47.83	107.75	42.93	153	2	2	0.41	2	4	2009-2010	2	2	1	2	2	130	71.3333333333333	1	1	1	58.6666666666667	1	1	1	3	1	1	1	1	1210	1607	27285.4837474088
0.661	1.397	31.068	530	9.36	9.66	124	124	122	80	76	74	29	2	2	1	2	2091	61.7	250.97	72.75	515	1	4	1.53	3	5	2015-2016	4	3	2	2	2	123.333333333333	76.6666666666667	1	1	1	46.6666666666667	1	1	2	4	1	1	1	1	2534	2598	5089.96
0.661	3.017	21.942	935	14.1	11.85	126	124	126	58	62	56	30.1	2	2	1	1	1829	69.91	162.65	101.68	270	1	4	0.81	2	5	2015-2016	4	3	1	2	3	125.333333333333	58.6666666666667	1	1	1	66.6666666666667	1	1	4	3	1	0	0	1	3159	2429	87464.4
0.661	0.591	24.807	187	8.77	6.47	165	168	151	100	105	96	30.3	2	2	1	1	1123	61.52	105.42	50.88	275	2	2	0.81	2	4	2017-2020	2	2	1	2	3	161.333333333333	100.333333333333	1	1	0	61	0	1	1	3	1	0	0	0	1113	2807	21320
0.662	1.602	31.394	273	4.05	3.23	160	156	144	90	90	84	24.62	2	2	1	1	2403	51.83	183.07	41.45	157	1	2	3.84	2	4	2001-2002	2	2	3	2	1	153.333333333333	88	0	1	1	65.3333333333333	0	1	2	4	1	0	0	0	1555	802	26292.1373304565
0.662	0.857	22.513	390	7.03	7.62	128	130	132	102	102	100	42.36	2	2	1	3	1690	41.57	192.84	34.53	96	1	3	0.74	3	1	2007-2008	3	2	1	2	3	130	101.333333333333	1	0	1	28.6666666666667	0	1	1	3	2	1	1	0	1995	1330	10047.8682224382
0.662	0.986	29.629	795	6.54	6.97	136	132	132	58	60	58	32.24	2	2	1	3	1549	56.57	134.69	87.83	192	2	2	3.43	1	3	2009-2010	1	2	3	1	3	133.333333333333	58.6666666666667	1	1	1	74.6666666666667	1	1	1	3	2	0	0	1	1775	3032	53824.8965780114
0.662	1.017	24.406	175	2.88	2.47	132	126	126	80	80	76	29.2	2	1	1	2	615	24.05	82.74	22.38	73	1	4	1.05	2	1	2015-2016	3	3	2	2	2	128	78.6666666666667	1	1	1	49.3333333333333	1	1	1	3	1	1	1	1	1581	953	21373.5
0.662	1.228	11.359	380	8.02	3.05	124	117	117	69	69	63	24.9	2	2	1	3	1222	23.62	157.24	55.87	35	1	3	1.47	2	3	2021-2023	1	2	2	2	1	119.333333333333	67	1	1	1	52.3333333333333	1	1	1	1	2	1	1	1	1059	1082	27603.6
0.662	0.822	0.093	969	3.3	6.38	114	124	131	69	69	72	31.2	2	2	1	3	954	42.64	52.42	63.64	162	1	4	3.44	2	3	2021-2023	1	3	3	2	3	123	70	1	1	1	53	1	1	1	1	2	1	1	1	547	1840	130225
0.663	1.43	33.247	965	7.34	8.2	158	156	158	82	82	80	32.59	2	2	1	3	920	55.13	86.5	39.49	283	2	1	0.69	2	1	2009-2010	3	1	1	2	3	157.333333333333	81.3333333333333	0	1	1	76	0	1	2	4	2	0	0	0	1783	2488	5812.44875281098
0.663	0.879	19.144	434	6.95	5.82	146	140	146	78	86	78	42.9	2	2	1	1	1804	43.02	181.15	81.2	125	2	3	0.17	2	1	2015-2016	3	2	1	2	3	144	80.6666666666667	0	1	1	63.3333333333333	0	1	1	2	1	0	0	0	1536	3229	21957.5
0.663	1.632	28.374	494	7.82	11.09	113	110	118	60	61	60	22.7	2	2	1	3	1224	51.53	123.31	58.69	159	1	5	1.65	1	3	2021-2023	1	3	2	1	1	113.666666666667	60.3333333333333	1	1	1	53.3333333333333	1	1	2	3	2	1	1	1	2738	2081	11831.5
0.664	1.165	11.623	284	6.37	5.51	156	156	140	60	68	64	25.01	2	2	1	3	1544	36.8	171.81	76.62	269	2	5	5	2	3	2001-2002	1	3	3	2	2	150.666666666667	64	0	1	1	86.6666666666667	0	1	1	1	2	0	0	0	1984	2508	48965.2771500378
0.664	0.991	24.724	831	18.58	30.24	144	134	138	64	54	48	26.05	2	2	1	3	2004	79.89	177.94	70.88	189	1	4	1.24	2	5	2003-2004	4	3	2	2	2	138.666666666667	55.3333333333333	1	1	1	83.3333333333333	1	1	1	3	2	0	0	1	2804	3115	23692.3671806387
0.664	1.342	16.084	214	3.63	2.42	110	108	108	60	72	64	21.43	2	2	1	1	2520	36.12	235.67	15.92	33	1	2	1.53	2	1	2007-2008	3	2	2	2	1	108.666666666667	65.3333333333333	1	1	1	43.3333333333333	1	1	2	2	1	1	1	1	1505	421	9676.90994008725
0.664	1.65	15.891	334	7.48	5.34	92	100	96	44	40	40	28.68	2	2	1	1	1142	46.89	131.85	50.53	440	2	4	1.32	2	3	2009-2010	1	3	2	2	2	96	41.3333333333333	1	1	1	54.6666666666667	1	1	2	2	1	1	1	1	1556	1728	60609.3075771517
0.664	0.385	6.532	185	3.03	1.29	177	168	148	92	78	82	29.3	9	2	1	3	620	21.03	79.59	24.51	30	1	3	2.4	2	4	2017-2020	2	2	2	2	2	164.333333333333	84	0	1	1	80.3333333333333	0	1	1	1	2	0	0	0	1048	776	3209.99
0.665	1.563	8.413	623	6.61	6.18	154	140	142	62	62	64	22.96	2	2	1	1	2060	44.63	274.7	93.39	123	1	4	2.03	2	3	2001-2002	1	3	2	2	1	145.333333333333	62.6666666666667	0	1	1	82.6666666666667	0	1	2	1	1	0	0	0	2361	2453	13358.2917609738
0.665	0.683	9.528	271	6.69	6.94	110	110	104	74	72	68	27.65	2	2	1	1	1098	35.98	158.02	36.21	82	1	2	0.58	2	4	2001-2002	2	2	1	2	2	108	71.3333333333333	1	1	1	36.6666666666667	1	1	1	1	1	1	1	1	629	1753	34341.1248334175
0.665	1.026	56.492	322	6.36	9.11	116	116	116	44	48	0	35.18	2	2	1	3	1374	80.21	149.12	49.81	312	2	1	1.59	2	1	2007-2008	3	1	2	2	3	116	30.6666666666667	1	1	1	85.3333333333333	1	1	1	4	2	0	0	1	1399	2193	27024.918659488
0.665	0.983	14.588	368	7.61	8.43	94	126	110	72	76	76	34.2	2	2	1	1	1042	45.57	123.18	42.82	190	1	3	1.33	1	4	2011-2012	2	2	2	1	3	110	74.6666666666667	1	1	1	35.3333333333333	1	1	1	2	1	1	1	1	1027	1550	6598.65535025587
0.665	2.619	12.827	1635	4.07	6.63	108	108	112	82	78	72	31.8	2	2	1	1	1064	44.29	133.05	44.16	141	2	2	0.81	2	4	2011-2012	2	2	1	2	3	109.333333333333	77.3333333333333	1	1	1	32	1	1	3	1	1	1	1	1	2413	1539	32208.0985971387
0.665	0.984	16.054	193	4.85	3.1	140	138	136	78	74	70	19.6	2	2	1	1	1878	44.43	188.69	29.45	88	1	2	3.18	2	4	2013-2014	2	2	3	2	1	138	74	1	1	1	64	1	1	1	2	1	0	0	1	1484	1872	16203.3
0.665	1.09	18.8	949	10.53	11.66	118	116	118	72	70	68	20.1	2	2	1	1	1971	73.02	187.21	66.38	191	1	3	1.02	2	3	2013-2014	1	2	2	2	1	117.333333333333	70	1	1	1	47.3333333333333	1	1	1	2	1	1	1	1	2615	3003	28801.3
0.665	1.154	26.376	345	7.94	8.5	162	158	156	92	92	88	27.2	2	2	1	3	1617	54.19	143.21	96.6	531	2	1	3.47	2	4	2015-2016	2	1	3	2	2	158.666666666667	90.6666666666667	1	1	0	68	0	1	1	3	2	0	0	0	1839	1951	7939.71
0.665	1.335	6.37	509	7.06	10.12	146	142	136	84	78	86	34.5	2	2	1	1	2075	69.45	291.34	73.25	251	2	4	1.58	2	3	2015-2016	1	3	2	2	3	141.333333333333	82.6666666666667	0	1	1	58.6666666666667	1	1	2	1	1	1	1	0	2089	2743	28338
0.665	1.074	11.443	334	8.59	8.33	133	133	129	69	67	66	26.2	2	2	1	3	397	35.98	20.47	18.8	454	2	4	2.54	1	3	2021-2023	1	3	2	1	2	131.666666666667	67.3333333333333	1	1	1	64.3333333333333	1	1	1	1	2	0	0	1	645	907	94981.9
0.666	1.523	21.442	345	6.35	4.76	126	116	116	54	62	60	22.67	2	2	1	1	2226	40.34	203.35	43.41	77	1	1	1.64	2	4	2003-2004	2	1	2	2	1	119.333333333333	58.6666666666667	1	1	1	60.6666666666667	1	1	2	3	1	0	0	1	2096	1971	11937.8361690022
0.666	1.42	13.672	503	9.12	7.15	98	98	100	66	64	58	24.46	2	2	1	3	1578	68.46	116.56	80.73	284	2	2	5	2	1	2003-2004	3	2	3	2	1	98.6666666666667	62.6666666666667	1	1	1	36	1	1	2	1	2	1	1	1	1413	1985	25308.9467332831
0.666	1.85	40.022	571	6.09	6.35	128	126	130	88	88	94	30.92	2	2	1	1	1740	63.35	149.67	57.21	196	1	3	5	2	3	2005-2006	1	2	3	2	3	128	90	1	0	1	38	0	1	2	4	1	1	1	0	1748	1744	94456.3734787047
0.666	1.035	8.487	219	5.73	3.15	106	104	108	82	82	80	37.9	2	2	1	1	1629	27.11	203.69	80.38	48	2	4	1.41	2	3	2011-2012	1	3	2	2	3	106	81.3333333333333	1	1	1	24.6666666666667	1	1	1	1	1	1	1	1	2346	2226	20912.7786838391
0.666	1.428	14.31	794	12.51	24.4	100	105	107	66	66	66	36.2	2	2	1	3	2291	108.15	246.51	98	280	2	3	0.77	2	1	2017-2020	3	2	1	2	3	104	66	1	1	1	38	1	1	2	1	2	1	1	1	2127	2690	18852.5
0.666	0.872	24.132	527	6.03	4.55	141	135	127	64	63	61	32.9	1	2	1	3	1331	32.58	160.13	44.99	283	1	4	2.06	2	3	2017-2020	1	3	2	2	3	134.333333333333	62.6666666666667	1	1	1	71.6666666666667	1	1	1	3	2	0	0	1	1496	2066	27275.4
0.666	1.12	15.286	632	4.28	2.98	121	111	128	65	67	80	28.8	2	1	1	3	637	22.04	88.42	22.3	36	2	3	2.55	2	3	2017-2020	1	2	2	2	2	120	70.6666666666667	1	1	1	49.3333333333333	1	1	1	2	2	1	1	1	1000	836	5991.68
0.666	0.943	23.213	486	6.91	4.35	162	161	155	125	114	113	59.9	2	2	1	1	1224	38.99	154.06	51.43	388	2	3	0.98	2	4	2021-2023	2	2	1	2	3	159.333333333333	117.333333333333	1	1	0	42	0	1	1	3	1	1	1	0	1042	1624	14730.1
0.667	0.675	21.259	265	12.99	4.51	130	128	130	66	70	68	30.01	2	2	1	1	1216	43.61	161.38	44.91	111	1	2	0.34	2	1	2007-2008	3	2	1	2	3	129.333333333333	68	1	1	1	61.3333333333333	1	1	1	2	1	0	0	1	913	1902	124214.854277986
0.667	1.319	8.137	437	7.21	3.71	110	100	100	68	74	74	21.9	2	2	1	3	1318	31.29	200.14	45.66	88	2	4	4.86	2	3	2007-2008	1	3	3	2	1	103.333333333333	72	1	1	1	31.3333333333333	1	1	2	1	2	1	1	1	1365	1338	102554.925146332
0.667	0.81	8.439	188	5.1	3.98	142	138	144	78	78	82	20.5	2	2	1	3	1251	45.44	170.62	46.1	148	2	4	1.84	2	3	2011-2012	1	3	2	2	1	141.333333333333	79.3333333333333	0	1	1	62	0	1	1	1	2	0	0	0	2065	1773	83214.4097708548
0.668	0.994	29.058	367	6.8	4.82	128	130	130	74	70	66	24.3	2	2	1	1	1132	34.87	175.84	32.86	276	2	2	1.31	2	2	2007-2008	4	2	2	2	1	129.333333333333	70	1	1	1	59.3333333333333	1	1	1	3	1	1	1	1	765	2049	33801.2219683435
0.668	1.062	11.643	469	7.28	8.36	128	126	124	74	68	72	19.07	2	2	1	3	923	47.05	86.43	42.94	109	2	4	5	2	3	2007-2008	1	3	3	2	1	126	71.3333333333333	1	1	1	54.6666666666667	1	1	1	1	2	1	1	1	1043	1475	35782.6069459669
0.668	1.534	22.992	433	4.21	3.57	120	112	116	70	64	68	28.59	2	1	1	1	1156	31.44	113.33	63.72	247	1	3	0.96	1	3	2009-2010	1	2	1	1	2	116	67.3333333333333	1	1	1	48.6666666666667	1	1	2	3	1	1	1	1	1230	2250	18044.5335429303
0.668	0.553	14.91	476	5.7	5.01	98	100	96	64	62	68	21.3	2	2	1	1	1108	28.5	171.63	36.47	52	2	2	0.25	2	3	2013-2014	1	2	1	2	1	98	64.6666666666667	1	1	1	33.3333333333333	1	1	1	2	1	1	1	1	856	1452	22080.4
0.668	1.641	10.584	595	5.84	5.24	164	164	158	82	76	84	24.3	2	2	1	1	2579	75.72	220.22	102.22	377	1	3	1.09	2	3	2015-2016	1	2	2	2	1	162	80.6666666666667	0	1	1	81.3333333333333	0	1	2	1	1	0	0	0	1619	3225	15826.4
0.669	1.032	15.101	528	8.82	7.14	144	146	140	96	88	88	26.97	2	2	1	3	1175	74.6	77.48	35.4	248	2	5	5	2	3	2005-2006	1	3	3	2	2	143.333333333333	90.6666666666667	1	1	0	52.6666666666667	0	1	1	2	2	1	1	0	1292	2106	56062.5887831426
0.669	3.069	13.426	691	7.34	13.37	116	112	106	70	72	60	25.27	2	2	1	1	2385	68.14	191.93	75.14	174	1	3	1.44	2	3	2007-2008	1	2	2	2	2	111.333333333333	67.3333333333333	1	1	1	44	1	1	4	1	1	1	1	1	1761	2730	38119.4937833049
0.669	1.366	20.336	264	6.59	6.1	98	100	98	66	58	64	25.11	2	2	1	1	807	39.84	63.48	44.18	111	2	4	2.59	2	3	2009-2010	1	3	2	2	2	98.6666666666667	62.6666666666667	1	1	1	36	1	1	2	2	1	1	1	1	1754	1767	31110.0897775895
0.669	0.6	15.84	468	6.76	3.22	150	146	140	48	48	50	31.7	2	2	1	1	1366	29.03	137.32	78.57	152	1	2	2.75	1	4	2011-2012	2	2	2	1	3	145.333333333333	48.6666666666667	0	1	1	96.6666666666667	0	1	1	2	1	0	0	0	1002	2551	11007.3860015056
0.669	1.349	30.135	674	5.78	4.17	116	116	112	70	66	64	23.6	2	2	1	3	1414	59.11	233.99	32.57	70	2	5	5	2	4	2013-2014	2	3	3	2	1	114.666666666667	66.6666666666667	1	1	1	48	1	1	2	3	2	1	1	1	3319	1308	28984.9
0.669	0.974	14.531	346	4.07	6.31	134	128	132	76	74	76	34.1	2	2	1	1	1678	91.02	170.29	65.34	664	1	4	3.79	2	4	2015-2016	2	3	3	2	3	131.333333333333	75.3333333333333	1	1	1	56	1	1	1	1	1	1	1	1	1110	3208	13895.8
0.669	1.141	18.011	676	12.32	6.04	101	102	100	67	67	65	22.3	2	2	1	3	1817	64	152.05	110.04	263	2	2	1.41	2	3	2017-2020	1	2	2	2	1	101	66.3333333333333	1	1	1	34.6666666666667	1	1	1	2	2	1	1	1	2026	3579	12180.3
0.669	1.159	2.308	301	5.64	6.46	86	87	82	59	61	58	32.1	2	2	1	3	1176	56.14	65.65	78.95	499	2	4	2.87	1	3	2021-2023	1	3	2	1	3	85	59.3333333333333	1	1	1	25.6666666666667	1	1	1	1	2	1	1	1	2025	929	39495.2
0.67	0.83	12.18	237.34	8.05	8.44	128	130	126	86	90	92	36.84	2	2	1	1	1418.7	48.94	164.83	62.33	205.36	2	4	0.18	2	4	1999-2000	2	3	1	2	3	128	89.3333333333333	1	1	1	38.6666666666667	1	1	1	1	1	1	1	1	757.4	2918.87	14419.0981472758
0.67	0.48	5.61	332.84	3.65	2.69	124	124	120	76	72	84	24.12	2	2	1	1	881.42	21.44	164.01	17	52.11	1	2	0.84	2	3	1999-2000	1	2	1	2	1	122.666666666667	77.3333333333333	1	1	1	45.3333333333333	1	1	1	1	1	1	1	1	631.02	2284.84	208376.535837114
0.67	1.26	9.08	316.79	8.52	9.06	172	178	158	68	62	68	44.25	2	2	1	3	1383.81	57.78	139.57	67.29	527.3	2	2	2.45	1	3	1999-2000	1	2	2	1	3	169.333333333333	66	0	1	1	103.333333333333	0	1	1	1	2	0	0	0	1350.99	2515.46	83168.1002575449
0.67	0.88	17.657	431	9.84	10.57	100	104	100	60	52	46	24.4	2	2	1	1	1874	64.79	243.78	72.38	191	2	4	1.51	2	4	2001-2002	2	3	2	2	1	101.333333333333	52.6666666666667	1	1	1	48.6666666666667	1	1	1	2	1	1	1	1	1662	3795	24028.6330734783
0.67	0.912	21.263	530	8.92	9.84	102	106	100	74	68	70	20.34	2	2	1	3	2268	61.75	273.09	105.08	165	2	3	5	2	3	2007-2008	1	2	3	2	1	102.666666666667	70.6666666666667	1	1	1	32	1	1	1	2	2	1	1	1	1480	2848	175740.073767751
0.67	1.016	23.375	508	9.05	6.93	122	116	120	80	76	74	24.33	2	2	1	1	1954	88.26	297.7	47.83	248	1	1	2.86	2	4	2007-2008	2	1	2	2	1	119.333333333333	76.6666666666667	1	1	1	42.6666666666667	1	1	1	3	1	1	1	1	1231	2193	9598.98818139771
0.67	1.192	14.19	501	6.59	5.95	124	116	118	66	68	72	27.29	2	2	1	3	1359	35.43	129	61.98	72	2	5	5	2	3	2009-2010	1	3	3	2	2	119.333333333333	68.6666666666667	1	1	1	50.6666666666667	1	1	1	1	2	1	1	1	2084	2497	54364.3078021834
0.67	0.693	22.01	182	8.43	9.57	164	170	166	102	104	102	44.4	2	2	1	2	878	41.8	132.55	19.07	105	2	3	1.13	2	4	2011-2012	2	2	2	2	3	166.666666666667	102.666666666667	1	1	0	64	0	1	1	3	1	0	0	0	2065	1539	75506.4766157543
0.67	0.75	17.979	778	5.28	5.28	100	100	90	56	58	56	36.8	2	2	1	1	1208	44.87	178.45	34.88	113	2	2	2.7	2	2	2011-2012	4	2	2	2	3	96.6666666666667	56.6666666666667	1	1	1	40	1	1	1	2	1	1	1	1	1497	2009	8027.86578551703
0.67	0.83	16.902	174	9.39	10.32	142	140	146	60	64	58	27.2	2	2	1	3	1992	60.18	97.62	54.92	126	1	5	2	1	3	2015-2016	1	3	2	1	2	142.666666666667	60.6666666666667	0	1	1	82	0	1	1	2	2	0	0	0	2245	1832	34552.9
0.67	0.974	14.018	692	6.45	9.59	142	135	137	89	91	90	27.9	2	2	1	1	1346	60.04	72.5	65.08	182	2	4	2.77	2	4	2017-2020	2	3	2	2	2	138	90	1	0	1	48	0	1	1	1	1	1	1	0	1052	1962	7051.62
0.671	0.869	18.778	217	6.93	3.08	112	114	108	74	74	74	20.61	2	2	1	1	1287	29.37	242.05	24.51	85	2	4	0.74	2	3	2007-2008	1	3	1	2	1	111.333333333333	74	1	1	1	37.3333333333333	1	1	1	2	1	1	1	1	759	1301	64647.6295947415
0.671	1.844	57.495	343	6.31	6.07	132	132	130	96	92	96	33.08	2	2	1	2	4285	81.01	277.07	190.22	272	1	3	1.37	1	2	2009-2010	4	2	2	1	3	131.333333333333	94.6666666666667	1	0	1	36.6666666666667	0	1	2	4	1	1	1	0	3425	5293	12160.9192591137
0.671	0.912	14.718	411	6.95	5.66	106	96	104	70	72	66	21.3	2	2	1	3	1754	46.96	185.68	79.57	326	2	5	5	2	5	2013-2014	4	3	3	2	1	102	69.3333333333333	1	1	1	32.6666666666667	1	1	1	2	2	1	1	1	1897	2352	13817
0.671	0.907	34.207	449	6.39	3.85	143	139	140	70	69	67	33.4	2	2	1	3	687	43.11	59.19	31.19	490	1	3	1.6	1	4	2017-2020	2	2	2	1	3	140.666666666667	68.6666666666667	0	1	1	72	0	1	1	4	2	0	0	0	1397	2186	11076.6
0.672	0.365	27.004	412	4.37	3.45	114	118	116	76	74	74	26.14	2	2	1	1	1002	26.33	152.49	31.99	56	2	3	1.02	2	4	2009-2010	2	2	2	2	2	116	74.6666666666667	1	1	1	41.3333333333333	1	1	1	3	1	1	1	1	746	1497	14937.5479042285
0.672	0.693	12.01	402	7.52	4.12	122	128	130	62	62	60	23.8	2	2	1	3	1164	45.11	150.46	45.54	99	2	4	5	2	3	2011-2012	1	3	3	2	1	126.666666666667	61.3333333333333	1	1	1	65.3333333333333	1	1	1	1	2	0	0	1	1470	2268	177355.329082214
0.672	2.042	18.828	980	6.32	4.16	136	138	134	74	76	80	29.4	2	2	1	1	2159	56.89	181.17	18.25	102	1	4	4.08	2	3	2015-2016	1	3	3	2	2	136	76.6666666666667	1	1	1	59.3333333333333	1	1	3	2	1	1	1	1	2065	2485	48520.4
0.672	1.968	27.699	478	13.08	6.29	116	115	120	62	61	62	44.7	2	2	1	1	1563	63.78	137.36	84.37	66	1	4	1.72	1	5	2017-2020	4	3	2	1	3	117	61.6666666666667	1	1	1	55.3333333333333	1	1	3	3	1	1	1	1	2032	1811	84517.7
0.672	1.19	32.098	543	7.96	6.05	102	105	103	71	72	64	18.4	2	2	1	2	1509	62.89	131.48	85.84	122	2	4	0	2	3	2017-2020	1	3	1	2	1	103.333333333333	69	1	1	1	34.3333333333333	1	1	1	4	1	1	1	1	1880	1918	46244.4
0.672	1.294	20.895	625	12.58	23.79	121	124	127	83	82	85	18.5	2	2	1	1	2276	103.5	258.22	94.37	298	1	3	1.66	2	1	2017-2020	3	2	2	2	1	124	83.3333333333333	1	1	1	40.6666666666667	1	1	2	2	1	1	1	1	2434	2650	8853.43
0.673	0.935	5.451	485	4.43	3.91	118	112	110	64	58	58	23.94	2	2	1	1	648	35.05	79.92	20.9	237	1	1	1.81	1	1	2009-2010	3	1	2	1	1	113.333333333333	60	1	1	1	53.3333333333333	1	1	1	1	1	1	1	1	867	1178	4164.7145870365
0.673	0.936	16.549	360	6.21	4.29	126	130	126	60	62	62	33.77	2	2	1	3	1121	40.19	133.65	49.14	363	2	4	1.34	2	4	2009-2010	2	3	2	2	3	127.333333333333	61.3333333333333	1	1	1	66	1	1	1	2	2	0	0	1	1807	2011	18981.4284815962
0.673	1.293	8.952	234	2.82	3.27	108	118	118	56	58	66	40.1	2	2	1	3	825	27.59	125.3	8.6	43	1	3	0.86	2	3	2011-2012	1	2	1	2	3	114.666666666667	60	1	1	1	54.6666666666667	1	1	1	1	2	1	1	1	1855	855	10018.1942568326
0.673	0.577	2.887	257	8.5	5.05	144	152	152	80	84	82	18.9	2	2	1	3	1126	23.77	118.71	65.46	30	2	5	2.72	2	5	2011-2012	4	3	2	2	1	149.333333333333	82	0	1	1	67.3333333333333	0	1	1	1	2	0	0	0	1035	1763	6842.47678259539
0.673	0.49	17.954	226	6	3.66	114	114	118	78	76	80	37.6	2	2	1	3	1316	32.35	109.02	84.72	134	1	2	1.99	2	3	2015-2016	1	2	2	2	3	115.333333333333	78	1	1	1	37.3333333333333	1	1	1	2	2	1	1	1	2036	2929	33077.8
0.673	0.934	11.283	341	7.97	3.08	119	113	104	73	74	70	31.1	2	2	1	1	1021	41.78	106.19	48.69	507	1	3	5	2	4	2021-2023	2	2	3	2	3	112	72.3333333333333	1	1	1	39.6666666666667	1	1	1	1	1	1	1	1	809	1529	12989.1
0.673	1.292	26.13	1066	8.21	7.81	127	122	125	85	86	89	42.4	2	2	1	1	1786	70.88	215.96	72.4	274	1	4	3.96	2	3	2021-2023	1	3	3	2	3	124.666666666667	86.6666666666667	1	1	1	38	1	1	1	3	1	1	1	1	1319	2639	147922
0.673	1.135	38.643	677	5.68	6.66	148	152	141	93	86	87	68.5	2	2	1	3	1646	48.88	208.81	71.2	638	2	4	1.03	2	5	2021-2023	4	3	2	2	3	147	88.6666666666667	0	1	1	58.3333333333333	1	1	1	4	2	1	1	0	1233	2082	23234
0.673	1.881	26.712	1330	7.68	9.29	130	137	122	98	95	87	31.2	2	2	1	1	1408	61.47	119.74	78.42	618	2	5	5	2	5	2021-2023	4	3	3	2	3	129.666666666667	93.3333333333333	1	0	1	36.3333333333333	0	1	2	3	1	1	1	0	1638	2347	180252
0.674	1.241	22.004	483	10.82	16.48	150	156	156	74	72	70	48.33	2	1	1	1	1210	87.53	94.11	52.53	340	2	4	1.67	1	4	2005-2006	2	3	2	1	3	154	72	0	1	1	82	0	1	1	3	1	0	0	0	1421	1524	8224.7284035877
0.674	1.644	17.078	380	7.52	9.2	128	122	114	32	0	44	43.9	2	2	1	3	1221	59.53	157.87	41.83	516	1	2	1.44	3	3	2007-2008	1	2	2	2	3	121.333333333333	25.3333333333333	1	1	1	96	1	1	2	2	2	0	0	1	2027	1974	87564.7204749942
0.674	1.493	21.943	714	11.08	8.46	114	122	122	68	70	68	28.83	2	2	1	3	1256	50.25	121.34	53.11	301	1	4	2.75	2	3	2009-2010	1	3	2	2	2	119.333333333333	68.6666666666667	1	1	1	50.6666666666667	1	1	2	3	2	1	1	1	2101	3267	55711.6270345242
0.674	0.437	10.724	274	6.7	4.23	156	157	157	85	85	84	29.2	2	2	1	3	881	39.26	128.33	25.82	120	1	4	1.4	2	2	2017-2020	4	3	2	2	2	156.666666666667	84.6666666666667	0	1	1	72	0	1	1	1	2	0	0	0	1697	1617	5844.6
0.674	8.465	72.819	225	5.12	6.38	132	141	130	88	89	75	29.2	2	2	1	2	1678	34.07	312.12	35.41	107	2	3	1.36	2	3	2017-2020	1	2	2	2	2	134.333333333333	84	1	1	1	50.3333333333333	1	1	4	4	1	1	1	1	634	2609	80820.5
0.674	2.379	8.743	1093	8.34	6.5	166	156	165	115	112	112	42.3	2	2	1	1	2351	58.17	332.32	92.37	495	2	4	0.82	2	3	2017-2020	1	3	1	2	3	162.333333333333	113	1	1	0	49.3333333333333	0	1	3	1	1	1	1	0	1950	3015	85510.5
0.675	1.273	24.677	647	11.57	9.1	106	112	104	76	78	76	23.19	2	2	1	3	2441	73.1	320.06	100.41	158	2	5	5	2	4	2003-2004	2	3	3	2	1	107.333333333333	76.6666666666667	1	1	1	30.6666666666667	1	1	1	3	2	1	1	1	1945	2345	47153.7087708306
0.675	1.187	28.662	778	7.95	7.04	178	170	174	94	90	90	29.56	2	2	1	3	1712	52.95	158.44	99.29	195	2	2	1.57	2	4	2007-2008	2	2	2	2	2	174	91.3333333333333	1	1	0	82.6666666666667	0	1	1	3	2	0	0	0	1796	2833	11580.6223512978
0.675	1.577	6.717	325	7.31	4.77	118	116	116	74	74	76	23.33	2	2	1	3	1650	99	139.21	77.31	888	1	4	3.49	2	3	2009-2010	1	3	3	2	1	116.666666666667	74.6666666666667	1	1	1	42	1	1	2	1	2	1	1	1	2280	2726	126440.162726521
0.675	1.428	8.116	332	7.38	3.68	118	122	122	74	78	76	25.3	2	2	1	1	1240	26.31	242.96	21.53	86	2	2	3.05	2	3	2013-2014	1	2	3	2	2	120.666666666667	76	1	1	1	44.6666666666667	1	1	2	1	1	1	1	1	1679	988	50736.6
0.675	0.648	12.287	344	7.86	7.67	114	116	116	92	88	88	28.6	2	1	1	2	1201	33.89	166.83	46.63	89	2	4	1.2	3	3	2013-2014	1	3	2	2	2	115.333333333333	89.3333333333333	1	1	1	26	1	1	1	1	1	1	1	1	699	1437	7355.58
0.675	1.243	35.755	676	7.26	5.96	109	103	107	77	73	71	39.1	2	2	1	2	1370	38.8	171.62	60.15	158	2	3	1.03	2	3	2017-2020	1	2	2	2	3	106.333333333333	73.6666666666667	1	1	1	32.6666666666667	1	1	1	4	1	1	1	1	866	1907	44368.4
0.675	1.001	23.094	191	5.31	3.17	145	143	145	101	105	107	24.9	2	1	1	1	1318	29.77	207.18	41.25	44	1	3	1.49	2	3	2017-2020	1	2	2	2	1	144.333333333333	104.333333333333	1	1	0	40	0	1	1	3	1	1	1	0	1406	1272	112378
0.675	1.4	10.03	350	5.74	6.7	177	160	162	87	90	86	22.4	2	2	1	1	1095	63.28	110.25	44.18	187	2	2	2.43	2	3	2017-2020	1	2	2	2	1	166.333333333333	87.6666666666667	0	1	1	78.6666666666667	0	1	2	1	1	0	0	0	1753	1528	15949.5
0.676	0.639	5.789	162	5.47	3.56	134	116	122	64	62	60	27.38	2	2	1	3	848	23.42	87.81	46.01	87	1	3	0.64	1	3	2003-2004	1	2	1	1	2	124	62	1	1	1	62	1	1	1	1	2	0	0	1	893	1463	20985.4260986612
0.676	1.362	27.051	216	11.1	11.72	150	150	142	104	104	104	23.62	2	2	1	1	2383	122.59	220.05	75.81	353	1	3	0.28	2	4	2003-2004	2	2	1	2	1	147.333333333333	104	1	1	0	43.3333333333333	0	1	2	3	1	1	1	0	2090	1883	15960.5524868936
0.676	1.471	14.597	770	8.26	6.2	124	128	128	70	76	74	24.29	2	2	1	3	1329	39.34	145.14	52.43	110	2	5	1.97	2	3	2007-2008	1	3	2	2	1	126.666666666667	73.3333333333333	1	1	1	53.3333333333333	1	1	2	2	2	1	1	1	2058	1337	34588.026290478
0.676	0.688	9.357	475	7.36	4.23	166	162	160	60	56	48	23.94	2	2	1	1	969	31.37	111.89	45.12	256	1	1	0.69	1	2	2007-2008	4	1	1	1	1	162.666666666667	54.6666666666667	0	1	1	108	0	1	1	1	1	0	0	0	907	3047	4373.00670112758
0.676	0.674	15.265	261	8.85	3.66	118	114	112	54	52	48	35	2	2	1	3	686	61.08	85.06	11.68	139	2	3	0.77	1	4	2013-2014	2	2	1	1	3	114.666666666667	51.3333333333333	1	1	1	63.3333333333333	1	1	1	2	2	0	0	1	1524	1172	17957.5
0.676	2.038	11.419	743	12.48	9.83	132	126	134	72	64	72	19.4	2	2	1	3	1978	76.68	138.9	85.51	804	2	5	4.46	2	1	2015-2016	3	3	3	2	1	130.666666666667	69.3333333333333	1	1	1	61.3333333333333	1	1	3	1	2	0	0	1	2507	2829	48103.3
0.676	0.794	14.311	389	4.92	4.54	165	158	154	62	60	58	22.8	2	2	1	3	1197	38.25	114.23	59.26	68	2	3	5	2	3	2021-2023	1	2	3	2	1	159	60	0	1	1	99	0	1	1	1	2	0	0	0	1752	1579	62393.9
0.676	1.462	28.787	589	14.9	12.89	153	159	156	89	84	86	29.4	1	2	1	3	1989	92.92	135.08	94.06	403	1	5	5	2	3	2021-2023	1	3	3	2	2	156	86.3333333333333	0	1	1	69.6666666666667	0	1	2	3	2	0	0	0	2794	4832	24538.1
0.677	0.776	9.949	332	7.58	5.76	116	112	108	66	68	70	17.31	2	2	1	1	1570	43.02	216.35	43.87	348	2	4	1.81	2	3	2001-2002	1	3	2	2	1	112	68	1	1	1	44	1	1	1	1	1	1	1	1	749	2822	43778.045233272
0.677	1.864	8.724	928	5.97	6.7	98	86	96	62	64	60	18.49	2	2	1	1	1156	56.48	109.12	32.9	102	2	5	5	2	3	2003-2004	1	3	3	2	1	93.3333333333333	62	1	1	1	31.3333333333333	1	1	2	1	1	1	1	1	2809	1297	43472.8790601252
0.677	0.877	30.852	348	10.33	9.35	160	146	138	72	74	72	18.5	2	2	1	1	1716	45.68	216.15	76.67	261	2	3	5	2	3	2007-2008	1	2	3	2	1	148	72.6666666666667	0	1	1	75.3333333333333	0	1	1	4	1	0	0	0	1456	1094	139430.902707221
0.677	0.795	1.713	511	6.65	4.08	126	124	122	76	76	78	36.22	2	2	1	3	1046	26.91	187.65	23.02	24	2	1	0.77	2	2	2007-2008	4	1	1	2	3	124	76.6666666666667	1	1	1	47.3333333333333	1	1	1	1	2	1	1	1	1528	192	13239.4158886092
0.677	1.279	40.252	269	4.21	2.35	104	106	104	70	72	72	37.42	2	2	1	1	753	38.9	82.86	29.12	139	1	2	0.6	2	2	2009-2010	4	2	1	2	3	104.666666666667	71.3333333333333	1	1	1	33.3333333333333	1	1	1	4	1	1	1	1	635	1204	7346.33332572869
0.677	0.986	24.126	299	9.53	15.21	140	132	140	86	82	84	33.94	2	2	1	3	1924	127.99	178.91	79.48	397	1	2	3.17	2	1	2009-2010	3	2	3	2	3	137.333333333333	84	1	1	1	53.3333333333333	1	1	1	3	2	1	1	1	2532	2504	6393.29995242185
0.677	1.492	26.31	1172	7.99	11.07	122	124	120	76	74	70	34.4	2	2	1	2	1444	117.96	104.01	48.37	276	2	4	4.26	2	4	2011-2012	2	3	3	2	3	122	73.3333333333333	1	1	1	48.6666666666667	1	1	2	3	1	1	1	1	2524	3254	33025.7326431387
0.677	0.857	21.995	506	9.92	12.15	122	130	126	80	76	76	28.8	2	2	1	1	2501	66.44	299.55	118.94	216	2	2	5	2	4	2013-2014	2	2	3	2	2	126	77.3333333333333	1	1	1	48.6666666666667	1	1	1	3	1	1	1	1	1645	3534	52565.5
0.677	1.009	0	430	9.59	7.94	108	118	118	68	72	72	29.8	2	2	1	2	1323	51.02	149.3	59.83	470	1	3	0.35	2	3	2013-2014	1	2	1	2	2	114.666666666667	70.6666666666667	1	1	1	44	1	1	1	1	1	1	1	1	1478	2963	195971
0.677	1.31	8.931	1197	10.74	13.8	112	113	112	70	78	72	32.6	2	2	1	2	3164	103.71	317.78	169.6	248	1	2	0	2	2	2021-2023	4	2	1	2	3	112.333333333333	73.3333333333333	1	1	1	39	1	1	2	1	1	1	1	1	3249	6084	326537
0.677	3.052	50.029	556	9.58	11.85	114	122	123	72	74	71	24.5	2	2	1	3	1718	70.48	162.76	88.38	792	1	4	2.21	3	2	2021-2023	4	3	2	2	1	119.666666666667	72.3333333333333	1	1	1	47.3333333333333	1	1	4	4	2	1	1	1	1461	2668	26637.8
0.677	1.351	8.319	697	3.15	3.48	98	105	100	73	72	72	24.9	2	2	1	1	1163	23.38	173.19	43.42	90	2	4	1.8	2	5	2021-2023	4	3	2	2	1	101	72.3333333333333	1	1	1	28.6666666666667	1	1	2	1	1	1	1	1	1303	765	21908.9
0.678	2.029	10.605	479	4.69	5.27	106	98	102	64	58	60	20.91	2	2	1	1	1185	31.04	142.87	55.95	145	2	4	0.75	2	3	2003-2004	1	3	1	2	1	102	60.6666666666667	1	1	1	41.3333333333333	1	1	3	1	1	1	1	1	1859	1573	289986.959921282
0.678	0.805	9.259	365	8.04	4.01	208	214	204	120	118	116	32.47	2	2	1	1	1115	43.75	106.9	57.01	257	2	2	1.44	2	3	2005-2006	1	2	2	2	3	208.666666666667	118	1	1	0	90.6666666666667	0	1	1	1	1	0	0	0	1025	1901	28742.9956811128
0.678	1.899	19.541	1077	6.08	6.55	114	108	106	78	76	76	30.02	2	2	1	1	1243	39.75	172.14	44.19	129	2	1	1.24	2	3	2009-2010	1	1	2	2	3	109.333333333333	76.6666666666667	1	1	1	32.6666666666667	1	1	3	2	1	1	1	1	2260	1874	11420.7096128922
0.678	2.405	14.375	637	9.28	7.48	134	124	122	64	62	64	22.33	2	2	1	3	1478	70.63	142.65	69.2	831	1	3	1.1	2	3	2009-2010	1	2	2	2	1	126.666666666667	63.3333333333333	1	1	1	63.3333333333333	1	1	3	1	2	0	0	1	2416	3417	21109.8600678994
0.678	1.236	20.886	829	6.87	3.46	114	106	108	78	70	68	17	2	2	1	1	1565	33.45	259.54	46.04	394	1	2	0.31	2	3	2011-2012	1	2	1	2	1	109.333333333333	72	1	1	1	37.3333333333333	1	1	1	2	1	1	1	1	783	2256	15746.2355211655
0.678	0.689	54.487	260	8.1	6.96	122	122	122	70	72	72	37.1	2	2	1	2	1696	60.4	236.42	41.63	109	2	4	1.09	2	4	2013-2014	2	3	2	2	3	122	71.3333333333333	1	1	1	50.6666666666667	1	1	1	4	1	1	1	1	1895	2442	25249.7
0.678	2.053	8.748	623	4.92	4.83	126	128	134	78	74	78	22.5	2	2	1	1	1287	40.2	161.9	53.11	470	1	3	1.56	2	5	2017-2020	4	2	2	2	1	129.333333333333	76.6666666666667	1	1	1	52.6666666666667	1	1	3	1	1	1	1	1	1634	1430	6323.48
0.679	2.47	7.416	1038	5.71	6.25	114	110	114	80	78	78	19.53	2	2	1	2	1157	48.8	128.03	57.06	96	2	5	4.72	2	3	2001-2002	1	3	3	2	1	112.666666666667	78.6666666666667	1	1	1	34	1	1	3	1	1	1	1	1	2535	1975	152708.792499473
0.679	0.651	9.661	256	6.41	18.74	146	136	142	90	94	86	28.31	2	1	1	2	958	28.7	110.95	39.03	78	2	3	3.97	2	3	2001-2002	1	2	3	2	2	141.333333333333	90	1	1	0	51.3333333333333	0	1	1	1	1	1	1	0	880	2087	62274.3858776068
0.679	1.252	15.115	337	7.76	4.14	102	100	88	58	58	46	23.71	2	2	1	3	1418	48.27	175.36	59.87	589	2	4	1.98	2	3	2001-2002	1	3	2	2	1	96.6666666666667	54	1	1	1	42.6666666666667	1	1	1	2	2	1	1	1	1349	1770	72653.8118250053
0.679	1.007	21.694	218	8.2	9.81	120	124	122	84	90	84	31.42	2	2	1	1	2066	72.44	317.59	59.12	192	1	3	1.72	1	3	2001-2002	1	2	2	1	3	122	86	1	1	1	36	1	1	1	3	1	1	1	1	1460	1452	52015.7165202695
0.679	1.141	17.065	221	9.14	7.21	120	112	114	72	70	68	19.22	1	2	1	1	1692	86.83	126.39	97.07	316	2	2	1.2	2	3	2003-2004	1	2	2	2	1	115.333333333333	70	1	1	1	45.3333333333333	1	1	1	2	1	1	1	1	2248	3031	33349.1748041158
0.679	1.327	24.154	580	7.1	5.35	118	114	116	68	64	62	25.39	2	2	1	1	1579	42.55	188.3	41.54	363	1	2	2.18	2	4	2005-2006	2	2	2	2	2	116	64.6666666666667	1	1	1	51.3333333333333	1	1	2	3	1	1	1	1	1471	2093	16910.7305183719
0.679	1.219	6.493	986	8.22	10.19	114	116	114	80	78	80	31.6	2	2	1	1	1495	59.16	137.83	79.32	220	1	3	1.27	2	3	2015-2016	1	2	2	2	3	114.666666666667	79.3333333333333	1	1	1	35.3333333333333	1	1	1	1	1	1	1	1	1044	2226	230096
0.679	1.509	5.269	341	10.62	12.77	126	120	124	70	70	70	26.1	2	2	1	2	1191	93.75	114.7	42.79	510	1	1	0.98	1	1	2015-2016	3	1	1	1	2	123.333333333333	70	1	1	1	53.3333333333333	1	1	2	1	1	1	1	1	2422	2526	24875.4
0.68	0.96	15.23	194.3	8.17	8.16	120	110	102	76	66	70	26.48	2	1	1	2	1156.6	50.86	102.04	32.27	111.52	2	1	0.5	2	1	1999-2000	3	1	1	2	2	110.666666666667	70.6666666666667	1	1	1	40	1	1	1	2	1	1	1	1	1658.65	2789.26	10466.5129026169
0.68	0.5	5.95	320.89	6.31	4.24	168	154	164	60	68	68	35.24	2	1	1	3	762.39	28.22	117.52	21.05	39.73	1	2	1.45	2	1	1999-2000	3	2	2	2	3	162	65.3333333333333	0	1	1	96.6666666666667	0	1	1	1	2	0	0	0	796.6	1194.26	1434.57885481059
0.68	1.91	23.91	685.54	3.59	2.73	116	118	112	48	48	40	21.8	2	2	1	1	2151.75	31.53	204.64	14.52	28.44	1	2	2.79	2	1	1999-2000	3	2	2	2	1	115.333333333333	45.3333333333333	1	1	1	70	1	1	3	3	1	0	0	1	1921.27	698.22	11942.1256093901
0.68	1.42	22.86	500.49	8.21	4.94	114	110	110	58	74	74	22.4	2	2	1	2	2116.4	58.32	281.38	62.88	319.48	1	1	1.14	2	1	1999-2000	3	1	2	2	1	111.333333333333	68.6666666666667	1	1	1	42.6666666666667	1	1	2	3	1	1	1	1	2886.37	1227.66	16259.4086733358
0.68	0.93	17.67	385.73	4.62	3.4	150	154	140	76	78	74	33.18	2	2	1	3	832.85	51.61	82.58	32.69	100.74	2	3	3.12	2	3	1999-2000	1	2	3	2	3	148	76	0	1	1	72	0	1	1	2	2	0	0	0	1247.32	1459.16	87056.0129247174
0.68	1.2	15.02	504.33	5.7	4.07	186	182	178	84	84	84	21.57	2	2	1	1	1102.47	43.94	130.97	32.49	86.46	2	4	2.89	2	3	1999-2000	1	3	2	2	1	182	84	0	1	1	98	0	1	1	2	1	0	0	0	2140.36	887.57	37555.6619859849
0.68	0.61	9.97	287.67	7.69	3.95	102	106	102	72	74	70	22.45	2	2	1	1	1066.56	26.57	196.92	20.67	54.62	1	5	2.4	2	1	1999-2000	3	3	2	2	1	103.333333333333	72	1	1	1	31.3333333333333	1	1	1	1	1	1	1	1	1331.13	1086.14	10868.6815732314
0.68	1.006	20.688	519	8.43	9.61	118	124	122	62	70	68	36.54	2	2	1	3	1346	52.61	109.82	78.14	127	2	4	3.71	2	1	2003-2004	3	3	3	2	3	121.333333333333	66.6666666666667	1	1	1	54.6666666666667	1	1	1	2	2	1	1	1	1189	3275	38046.667276104
0.68	2.119	14.465	1359	4.13	11.48	100	118	112	70	70	72	16.42	2	2	1	1	1554	60.64	209.41	53.89	182	2	3	1.67	2	3	2007-2008	1	2	2	2	1	110	70.6666666666667	1	1	1	39.3333333333333	1	1	3	1	1	1	1	1	2457	1427	59745.7978211842
0.68	1.109	15.986	249	7.47	6.01	118	116	116	46	50	50	19.4	2	2	1	1	1395	48.98	162.99	61.63	344	2	4	1.19	2	2	2015-2016	4	3	2	2	1	116.666666666667	48.6666666666667	1	1	1	68	1	1	1	2	1	0	0	1	1135	1818	21051
0.68	3.243	31.922	1128	7.75	10.74	112	108	110	54	62	48	27.4	2	2	1	1	2544	116.24	265.15	84.35	492	1	3	1.49	2	3	2015-2016	1	2	2	2	2	110	54.6666666666667	1	1	1	55.3333333333333	1	1	4	4	1	1	1	1	3952	5234	34763
0.68	1.361	12.318	290	7.61	6.71	154	146	146	84	90	94	27.1	2	2	1	1	1244	42.95	156.91	50.81	406	2	3	2.68	2	5	2015-2016	4	2	2	2	2	148.666666666667	89.3333333333333	0	1	1	59.3333333333333	1	1	2	1	1	1	1	0	1047	1818	19203
0.68	1.086	23.71	567	7.57	6.27	132	128	125	84	74	79	21.4	2	2	1	3	1929	51.76	165.74	90.53	213	2	5	5	2	3	2021-2023	1	3	3	2	1	128.333333333333	79	1	1	1	49.3333333333333	1	1	1	3	2	1	1	1	2612	3454	19289.5
0.68	1.675	18.268	1262	8.36	10.47	136	130	148	65	68	65	28.5	2	2	1	3	2433	88.65	297.87	100.96	361	2	4	2.49	2	3	2021-2023	1	3	2	2	2	138	66	1	1	1	72	1	1	2	2	2	0	0	1	2764	3091	15180.6
0.681	1.086	23.87	1048	6.22	7.15	148	144	138	58	60	60	31.87	2	2	1	3	968	35.41	95.27	51.39	111	2	3	1.85	2	3	2009-2010	1	2	2	2	3	143.333333333333	59.3333333333333	0	1	1	84	0	1	1	3	2	0	0	0	1031	1657	23667.5346845748
0.681	1.334	24.776	416	6.27	4.79	162	144	140	54	52	54	34.81	1	2	1	3	1403	37.48	132.72	59.03	245	1	4	2.2	2	3	2009-2010	1	3	2	2	3	148.666666666667	53.3333333333333	0	1	1	95.3333333333333	0	1	2	3	2	0	0	0	2026	1993	30920.0560901204
0.681	1.689	8.341	379	7.06	6.22	154	152	152	78	82	76	24	2	2	1	1	1278	50.44	83.31	61.7	406	2	3	2.23	2	3	2013-2014	1	2	2	2	1	152.666666666667	78.6666666666667	0	1	1	74	0	1	2	1	1	0	0	0	2208	1595	104609
0.681	1.14	34.949	827	13.15	10.16	132	128	126	88	86	80	28.4	2	2	1	2	1762	71.67	266.65	47.65	128	1	3	0	2	3	2015-2016	1	2	1	2	2	128.666666666667	84.6666666666667	1	1	1	44	1	1	1	4	1	1	1	1	3019	5130	19316.6
0.681	1.037	7.867	520	5.25	4.58	144	156	146	76	78	78	23.3	2	2	1	3	1374	52.05	128.62	57.96	174	2	5	5	1	4	2015-2016	2	3	3	1	1	148.666666666667	77.3333333333333	0	1	1	71.3333333333333	0	1	1	1	2	0	0	0	1169	1937	28839.9
0.681	1.342	9.899	453	4.61	4.7	94	93	90	48	49	50	23.2	2	2	1	3	1610	36.62	155.41	96.98	281	2	4	1.09	2	3	2021-2023	1	3	2	2	1	92.3333333333333	49	1	1	1	43.3333333333333	1	1	2	1	2	1	1	1	2253	2601	23199.3
0.682	3.042	12.863	276	5.16	5.96	152	146	148	66	68	64	28.19	1	2	1	1	1531	43.43	227.83	53.46	78	1	5	1.17	2	3	2005-2006	1	3	2	2	2	148.666666666667	66	0	1	1	82.6666666666667	0	1	4	1	1	0	0	0	2214	1609	28055.6393355624
0.682	1.82	17.774	489	6.17	6.51	144	146	140	72	74	62	42.61	2	2	1	1	1194	43.39	155.38	48.54	490	1	4	1.46	1	3	2007-2008	1	3	2	1	3	143.333333333333	69.3333333333333	0	1	1	74	0	1	2	2	1	0	0	0	2883	2864	72746.0582128106
0.682	0.933	14.907	191	5.29	4.76	86	90	82	54	52	46	30.14	1	2	1	3	1188	29.45	151.1	54.81	113	1	4	3.69	1	4	2007-2008	2	3	3	1	3	86	50.6666666666667	1	1	1	35.3333333333333	1	1	1	2	2	1	1	1	1970	1819	9318.44213755019
0.682	0.993	39.753	239	13.19	6.89	114	116	114	82	80	82	30.73	2	2	1	3	2608	86.82	410.6	75.48	260	1	3	5	2	3	2007-2008	1	2	3	2	3	114.666666666667	81.3333333333333	1	1	1	33.3333333333333	1	1	1	4	2	1	1	1	1738	2824	162824.253130617
0.682	1.643	6.872	377	5.08	8.04	140	140	136	84	66	72	37.9	2	2	1	3	1218	124.98	71.04	47.02	666	2	2	2.15	2	1	2015-2016	3	2	2	2	3	138.666666666667	74	1	1	1	64.6666666666667	1	1	2	1	2	0	0	1	2319	2165	48559.3
0.682	0.764	14.309	938	4.58	6.65	124	124	128	84	84	84	40.1	2	2	1	1	2492	61.63	347.44	95.33	159	2	3	1.47	2	3	2015-2016	1	2	2	2	3	125.333333333333	84	1	1	1	41.3333333333333	1	1	1	1	1	1	1	1	1118	3702	89567.1
[truncated: 117,653 more rows]
[truncated: 3 more columns]
